# Supplementary material for: Dynamic transcriptome profiling towards understanding the morphogenesis and development of diverse feather in domestic duck
Source: BMC Genomics. 2018 May 24;19:391. doi: 10.1186/s12864-018-4778-7 (PMC5968480; doi:10.1186/s12864-018-4778-7)
Supplement: Supplementary file 5 — Table S1. The detailed information regarding the identity of the expression profiles of DEGs from MPvsEP, LPvsMP and LPvsEP. (XLS 1357 kb) [file 12864_2018_4778_MOESM5_ESM.xls]

## Sheet: 并集基因
AccID	Profile	T0	T1	T2	EP1	EP2	MP1	MP2	LP1	LP2	Symbol	Location	Strand	Description
LOC106020313	1	0	-4.16	-4.87	5.559	4.85258	1.1893	0.896762	0.166943	0.507228	LOC106020313	nw_004679656:109-1393	+
GDA	4	0	0.33	14.81	2.2922	3.37432	2.40106	3.91816	21.4044	13.883	LOC101791347	nw_004676728:256350-279235	+	Uncharacterized protein
RPLP0	0	0	-461.49	-652.93	1041.32	1020.2	724.631	413.919	359.829	395.843	RPLP0	nw_004750893:5-820	+	Uncharacterized protein
BTBD2	1	0	-15.2	-20.45	33.6189	30.0751	19.802	13.495	10.7564	12.0317	BTBD2	nw_004677226:171593-185126	+	Uncharacterized protein
BTBD3	3	0	0.84	-1.62	3.18937	2.37958	3.16972	4.06954	1.02215	1.31532	BTBD3	nw_004677026:734709-745014	+	Uncharacterized protein
TMEFF2	0	0	-2.51	-3.92	4.58644	6.49736	2.9781	3.08079	1.47842	1.75547	TMEFF2	nw_004678185:428522-536134	+	transmembrane protein with EGF-like and two follistatin-like domains 2
ACAA2	0	0	-78.22	-113.07	177.602	177.243	116.365	82.0325	81.2821	47.4185	ACAA2	nw_004677170:391079-402424	+	Uncharacterized protein
SCN2B	1	0	-7.09	-8.05	13.0357	8.43103	3.82697	3.46829	2.42769	2.92953	SCN2B	nw_004676346:79345-82533	+	Uncharacterized protein
UGCG	6	0	5.98	5.08	5.26866	4.55868	12.5765	9.21243	9.30657	10.6887	UGCG	nw_004676311:13189-26061	+	Uncharacterized protein
SCN2A	4	0	-1.07	8.38	2.07488	1.81139	0.704296	1.03261	8.58635	12.0614	SCN2A	nw_004676960:2625608-2702131	-	Sodium channel protein
GEM	4	0	-17.42	45.69	37.6532	34.9278	23.4261	14.3058	85.9082	78.0606	GEM	nw_004679184:159627-168579	+	GTP-binding protein GEM
BTBD9	7	0	2.46	7.77	3.67136	4.29363	5.81641	7.06907	10.7428	12.7568	BTBD9	nw_004677426:21028-136264	-	BTB/POZ domain-containing protein 9
RALGPS2	3	0	1.17	-2.8	4.98405	5.17886	4.27352	8.23484	2.14955	2.41328	RALGPS2	nw_004676988:411303-548615	-	Uncharacterized protein
RALGPS1	4	0	-0.14	2.74	3.76697	3.21267	2.75622	3.93438	6.43417	6.01949	RALGPS1	nw_004677471:370424-479281	+	Uncharacterized protein
ATN1	1	0	-10.38	-11.77	17.1533	16.8629	4.99409	8.25667	6.4356	4.04455	ATN1	nw_004676785:407156-414181	+	Uncharacterized protein
GGH	5	0	5.24	-0.48	6.03556	4.63731	9.85006	11.2955	4.58964	5.11506	GGH	nw_004676343:81-11960	-	Uncharacterized protein
GNGT2	1	0	-1.36	-1.61	1.94764	1.55301	0.659747	0.124366	0.0926087	0.187584	GNGT2	nw_004677837:64073-65727	+	Guanine nucleotide-binding protein subunit gamma
PARP3	1	0	-9.46	-9.26	13.4072	13.0357	5.40592	2.11266	3.84042	4.07694	PARP3	nw_004678149:27057-31263	+	Uncharacterized protein
tRNA-Leu	2	0	-50.86	23.85	114.659	80.3929	22.9021	70.4383	111.671	131.091	tRNA-Leu	chrm:12814-12884	+
CFAP36	4	0	-2.9	6.43	7.41925	6.61144	3.41873	4.8171	14.8571	12.0278	CFAP36	nw_004676955:1864448-1880082	-
MGRN1	0	0	-28.88	-56.44	86.8444	96.7106	76.4636	49.3307	35.873	34.7951	MGRN1	nw_004678373:727076-772295	-	Putative mahogunin RING finger protein 1
LOC106015118	4	0	0.12	13.36	2.59546	1.75779	2.30188	2.28581	17.4395	13.6303	LOC106015118	nw_004676574:1578129-1582586	-
ANP32A	3	0	1.41	-34.09	69.019	69.1405	64.9822	76.0056	36.8294	33.1556	ANP32A	nw_004677346:204761-214153	-	Uncharacterized protein
LOC106015114	6	0	1.53	0.77	0.799586	0.232853	1.82296	2.2776	1.01165	1.56701	LOC106015114	nw_004676574:1240832-1243317	-
GHR	4	0	-12.66	42.58	45.4321	52.8344	39.6152	33.3269	102.05	81.3746	GHR	nw_004676517:558957-669829	+	Growth hormone receptor
AIFM3	5	0	0.94	-0.54	0.582827	1.16606	1.84146	1.79653	0.204068	0.459279	AIFM3	nw_004676755:574372-607805	-	Uncharacterized protein
BRWD3	5	0	6.26	2.19	3.88705	3.40522	8.34327	11.4712	5.58598	6.07853	BRWD3	nw_004676464:1795116-1832209	+	Uncharacterized protein
FANCD2	0	0	-1.49	-2.12	2.16677	2.98428	1.02089	1.15089	0.505773	0.398406	FANCD2	nw_004677124:134341-182637	+	Uncharacterized protein
CFAP20	0	0	-10.62	-17.16	27.7837	32.5531	22.5107	16.5826	15.2599	10.7584	CFAP20	nw_004677054:333346-345933	+	Uncharacterized protein
PARVA	4	0	-16.12	100.63	36.8735	38.9173	19.4608	24.0927	138.608	138.452	PARVA	nw_004676849:583736-635156	+	Uncharacterized protein
UGDH	4	0	-5.27	76.36	13.9526	14.0791	11.1632	6.32927	99.2926	81.4529	UGDH	nw_004680547:123415-136844	-	UDP-glucose 6-dehydrogenase
PARS2	1	0	-23.88	-30.73	38.8733	34.8787	16.1708	9.81298	8.1882	4.09393	PARS2	nw_004677116:267858-269991	-
GLA	5	0	7.09	-5.83	14.6486	10.8182	25.2967	14.3509	6.0584	7.75499	GLA	nw_004678192:74610-80103	+	Uncharacterized protein
SPATA20	1	0	-4.74	-6.24	7.19206	10.3471	5.41158	2.63823	2.3138	2.74129	SPATA20	nw_004676747:90169-129344	-	Uncharacterized protein
LOC106015153	4	0	0.12	0.62	0.180308	0.143774	0.293173	0.276324	0.565849	0.989865	LOC106015153	nw_004676583:30575-36959	+
NLRC5	4	0	0.03	1.65	0.652668	0.738857	0.840748	0.602246	1.93546	2.75702	NLRC5	nw_004677054:126193-172431	-	Uncharacterized protein
NUDCD3	0	0	-64.93	-91.24	139.396	154.065	105.584	58.0174	57.7032	53.2751	NUDCD3	nw_004677775:9211-18570	-
GALR3	4	0	-0.22	0.42	0.367008	0.228264	0.0671333	0.0843667	0.471175	0.970298	GALR3	nw_004676738:341207-345871	-	Uncharacterized protein
NEU2	5	0	20.38	-0.43	2.77582	2.38011	23.7392	22.1677	0.740504	3.56234	NEU2	nw_004678870:711044-744870	-	Uncharacterized protein
SPATA13	4	0	-1.07	6.83	7.84804	5.04348	4.65888	6.08804	13.2123	13.3475	SPATA13	nw_004677295:650202-839530	+	Uncharacterized protein
ST8SIA2	1	0	-6.3	-7.23	8.47628	6.85799	1.6762	1.05324	0.336126	0.539	ST8SIA2	nw_004676438:3368848-3388964	-	Uncharacterized protein
NR2C2	4	0	-3.09	7.26	9.66703	8.23401	4.43392	7.2939	15.0261	17.3959	NR2C2	nw_004676494:1290483-1330707	-	Uncharacterized protein
QSER1	4	0	-5.91	10.36	11.056	11.3312	4.73382	5.8253	20.2109	22.897	QSER1	nw_004677232:2258395-2294433	+	glutamine and serine rich 1
TFEC	4	0	0.09	0.43	0.0347894	0.11651	0.106062	0.219925	0.372197	0.63328	TFEC	nw_004676430:521143-661566	+	Uncharacterized protein
ARHGDIB	1	0	-113.49	-99.17	153.858	152.313	50.9083	28.273	60.5285	47.3091	ARHGDIB	nw_004677540:1607597-1612639	+	Uncharacterized protein
SHPRH	4	0	-0.19	3.13	2.85625	2.747	2.36067	2.86311	5.10181	6.7627	SHPRH	nw_004677176:250708-298760	-	Uncharacterized protein
ST8SIA4	4	0	0.23	1.14	0.397028	0.496791	0.819353	0.526544	1.77747	1.40308	ST8SIA4	nw_004677387:13276-65155	+	Uncharacterized protein
HDAC9	4	0	-3.01	6.35	6.07664	5.81448	3.29346	2.58681	10.8559	13.7258	HDAC9	nw_004676688:3193285-3410205	+	Uncharacterized protein
HDAC8	0	0	-8.85	-14.18	24.1719	18.9146	15.8574	9.52207	6.32766	8.40834	HDAC8	nw_004680786:20063-31609	+	Uncharacterized protein
LOC106015197	3	0	6.5	-6.56	10.4833	15.8444	19.4666	19.854	9.27836	3.92399	LOC106015197	nw_004676592:828378-829755	+
LOC106015190	5	0	6.11	-5.66	8.01718	11.5222	17.2942	14.4647	5.22151	2.99021	LOC106015190	nw_004676592:830915-835416	+
ACAD8	1	0	-11.47	-12.96	18.8682	15.3187	7.07207	4.17776	3.87995	4.38974	ACAD8	nw_004676449:278947-285994	+	Uncharacterized protein
LOC101797017	1	0	-2.24	-2.4	4.08907	2.15745	1.53789	0.219622	0.817705	0.629397	LOC101797017	nw_004678331:4002-12044	+	deleted in bladder cancer protein 1 homolog
GAN	6	0	6.99	6.29	2.13181	2.21209	12.1665	6.16379	9.13913	7.79402	GAN	nw_004676899:3232667-3263093	+	Uncharacterized protein
NEXN	4	0	-3.63	13.74	10.6891	8.6214	5.29841	6.76166	20.9848	25.808	NEXN	nw_004676388:571914-591218	-	Uncharacterized protein
GAK	4	0	1.52	9.96	3.09688	2.91469	3.66821	5.38302	13.481	12.4541	GAK	nw_004676963:441619-499493	-	Uncharacterized protein
GAA	1	0	-6.07	-8.11	9.69747	12.066	5.32765	4.29868	3.65423	1.8935	GAA	nw_004678544:19302-25080	+	Uncharacterized protein
UGP2	4	0	17.43	81.52	58.7702	53.1781	83.4989	63.3001	135.08	139.908	UGP2	nw_004676885:1170724-1196059	-	Uncharacterized protein
LOC106015173	7	0	0.57	0.79	0.216191	0	0.703037	0.662632	0.555105	1.24933	LOC106015173	nw_004676586:1453042-1468717	+
ATIC	1	0	-50.98	-57.2	90.832	99.0164	56.7153	31.1826	37.0916	38.3597	ATIC	nw_004677206:228046-251090	-	Uncharacterized protein
DCLK2	4	0	-0.85	11.43	3.61178	4.13264	3.66524	2.38048	14.851	15.7633	DCLK2	nw_004676648:2747737-2832080	+	Uncharacterized protein
SCNN1G	5	0	6.87	-2.03	7.25724	5.3597	13.8359	12.5238	3.53435	5.01486	SCNN1G	nw_004676924:408761-420176	-	Uncharacterized protein
SCNN1B	5	0	10.12	-3.17	4.90733	4.62885	15.8259	13.954	0.676794	2.52001	SCNN1B	nw_004676924:383330-395507	-	Uncharacterized protein
SCNN1D	5	0	1.47	-0.16	1.07394	0.781876	2.98939	1.79789	0.549504	0.981509	LOC101793369	nw_004676297:342899-363305	+	Uncharacterized protein
LOC106015181	4	0	0.11	1.04	0.101402	0	0.0824379	0.2331	0.723238	1.46496	LOC106015181	nw_004676590:1248176-1256382	+
FAF1	7	0	3.8	5.67	6.30981	8.05988	9.97312	12.0052	13.4749	12.2399	FAF1	nw_004678063:482915-630803	-	Uncharacterized protein
IL6ST	4	0	-9.64	36.8	37.0456	35.8294	23.5709	30.0182	65.9703	80.5042	IL6ST	nw_004677035:373424-397112	-	Uncharacterized protein
NELL1	2	0	-0.16	0.03	0.197465	0.280371	0.0621425	0.0878566	0.185363	0.353376	NELL1	nw_004677349:147004-467930	+	Uncharacterized protein
LOC106017344	1	0	-16.34	-19.4	20.3265	25.6381	9.38924	3.89384	3.82211	3.33702	LOC106017344	nw_004677076:23277-23931	-
LOC106017346	7	0	0.18	0.28	0.116416	0.154237	0.338532	0.298491	0.367895	0.457983	LOC106017346	nw_004677077:321185-329392	-
WWP2	1	0	-20.41	-22.56	33.5864	31.3374	15.7888	8.31929	10.1409	9.66996	WWP2	nw_004677774:105959-136309	+	Uncharacterized protein
WWOX	3	0	2.01	-3.17	6.93392	7.2211	8.49502	9.67489	3.7816	4.02562	WWOX	nw_004676899:1700110-1829325	+	Uncharacterized protein
SGPL1	5	0	26.76	6.23	14.3156	12.6372	48.4048	32.0773	12.8301	26.573	SGPL1	nw_004678345:209884-235747	-	Uncharacterized protein
FRY	4	0	0.18	4.22	5.79312	4.27181	4.54495	5.88729	8.62006	9.87619	FRY	nw_004676595:261748-469913	+	furry homolog (Drosophila)
LOC106017335	2	0	-1.57	1.46	4.54288	3.38406	2.41807	2.36414	4.52143	6.32367	LOC106017335	nw_004677073:2263970-2270441	-
NEK8	1	0	-4.3	-5.5	8.09167	6.00108	3.71907	1.78094	1.19986	1.89741	NEK8	nw_004676362:289742-301014	-	Uncharacterized protein
CDCA7L	1	0	-19.33	-15.36	28.1905	34.4708	13.8094	10.1845	14.3478	17.5857	CDCA7L	nw_004677092:739034-745999	-	Uncharacterized protein
NEK6	7	0	12.81	28.85	26.964	29.7968	31.258	51.1316	65.1159	49.3429	NEK6	nw_004677525:746256-793634	-	Uncharacterized protein
NEK7	4	0	-1.74	24.98	8.36334	10.3267	6.96752	8.24852	31.1127	37.5396	NEK7	nw_004678071:449117-509011	+	Uncharacterized protein
LOC101797033	0	0	-312.8	-569.37	858.774	694.161	563.354	363.982	220.638	193.547	LOC101797033	nw_004754544:313-1663	-	Uncharacterized protein
NEK2	0	0	-4.4	-9.02	10.6345	10.1757	5.50369	6.49914	1.37639	1.39398	NEK2	nw_004676961:290095-297346	+	Uncharacterized protein
VRK1	3	0	1.22	-3.1	5.58012	6.25332	4.90434	9.36053	2.9258	2.70173	VRK1	nw_004677112:3680226-3730133	-	Uncharacterized protein
VRK3	3	0	3.87	-11.37	29.4019	24.4015	32.9278	28.6215	11.4011	19.6608	LOC101799315	nw_004677584:1053-8690	+	Uncharacterized protein
LOC106017322	6	0	1.3	0.74	0.412914	0.338657	2.12204	1.22039	1.00973	1.22716	LOC106017322	nw_004676363:1816864-1819637	-
MAML3	3	0	0.15	-0.87	1.8532	1.66486	2.04443	1.77069	0.771733	0.997613	MAML3	nw_004677272:75138-302462	-	Uncharacterized protein
LOC101797037	3	0	-0.34	-5.56	6.81988	7.17234	5.43203	7.87398	0.341808	2.52975	LOC101797037	nw_004676394:3471826-3479589	+	Uncharacterized protein
MDFI	3	0	1	-10.2	14.059	16.7247	18.3801	14.4123	4.11936	6.258	MDFI	nw_004677408:267867-269436	-	Uncharacterized protein
LOC101797023	4	0	0.12	0.81	0.291488	0.566823	0.630656	0.47553	1.16692	1.30409	LOC101797023	nw_004678555:227614-263012	+	Uncharacterized protein
MAML2	4	0	-3.33	10.08	9.43938	8.93929	7.77543	3.95106	14.0938	24.4506	MAML2	nw_004676537:1595503-1769528	-	Uncharacterized protein
PPA1	0	0	-35.36	-63.38	71.5139	114.464	53.2999	61.9523	29.2429	29.97	PPA1	nw_004678345:324544-333835	+	Uncharacterized protein
TNKS1BP1	1	0	-52.81	-57.59	84.681	87.1732	42.354	23.8861	29.236	27.4465	TNKS1BP1	nw_004677282:14028-21117	+	tankyrase 1 binding protein 1, 182kDa
ZFHX4	4	0	-1.15	2.94	3.13098	2.864	2.16121	1.53907	6.7331	5.14636	ZFHX4	nw_004677871:350429-501410	+	Uncharacterized protein
FUK	0	0	-5.2	-7.39	10.1833	7.88153	4.71272	2.95044	1.30374	1.98059	FUK	nw_004676314:597969-607949	+	Uncharacterized protein
ZFHX3	4	0	-1	2.37	3.30479	3.72288	2.72245	2.29659	6.58984	5.18077	ZFHX3	nw_004678473:361575-521127	-	Uncharacterized protein
LOC106017383	5	0	1.14	-0.04	0	0.180695	1.30496	1.15761	0.0538756	0.0545641	LOC106017383	nw_004676366:921716-923124	-
LOC106017382	5	0	1.59	-0.13	0.248229	0.158346	2.72437	0.855931	0	0.143447	LOC106017382	nw_004676366:915326-919924	+
LOC101797093	5	0	1.07	0	0	0	0.773112	1.36628	0	0	LOC101797093	nw_004680309:119-1166	+	Uncharacterized protein
LOC101797098	1	0	-655.62	-777.52	999.115	973.761	429.83	231.806	218.205	199.629	LOC101797098	nw_004737500:67-342	-	heterogeneous nuclear ribonucleoprotein A1-like
LOC106019849	4	0	-0.05	0.42	0.111647	0.167876	0.13615	0.0366644	0.559691	0.553017	LOC106019849	nw_004678423:180913-246882	-
FXN	4	0	-3.13	17.9	21.3425	18.3895	14.8452	18.6362	31.6564	43.8705	FXN	nw_004676570:841251-850971	+	Frataxin, mitochondrial
LOC106018780	1	0	-47.51	-44.83	61.6494	68.5225	22.5331	12.6254	23.8316	16.6812	LOC106018780	nw_004676392:355968-357809	+
LOC101797084	1	0	-2.61	-2.89	4.43938	4.31961	2.41421	1.12049	1.36067	1.61206	LOC101797084	nw_004678263:4257-14278	+	GMP reductase 1
SIGMAR1	1	0	-16.25	-18.08	26.4134	19.6574	10.4615	3.11376	5.02373	4.89224	SIGMAR1	nw_004678178:29590-30357	-	Uncharacterized protein
LOC106019833	0	0	-0.91	-3.01	4.44649	3.01372	3.93121	1.70358	0.602566	0.835101	LOC106019833	nw_004678402:2298-4356	-
LOC106018785	4	0	-0.07	2.12	0.221987	0.716884	0.439898	0.350829	2.54119	2.64582	LOC106018785	nw_004677611:246016-252637	-
STEAP2	4	0	0.28	2.43	1.07078	1.08558	1.07261	1.64099	2.97852	4.04421	STEAP2	nw_004676872:1551733-1571676	+	Uncharacterized protein
STEAP1	7	0	1.73	4.7	0.756856	1.05182	1.97778	3.29326	3.63992	7.57592	STEAP1	nw_004676872:1529081-1542758	+	Uncharacterized protein
LOC106017376	0	0	-3.69	-5.21	8.83351	6.63554	5.43643	2.65689	2.82634	2.2184	LOC106017376	nw_004677089:256719-257635	-
IL10RB	4	0	1.24	26.97	5.20141	4.62706	6.9376	5.37123	25.9457	37.8307	IL10RB	nw_004676597:826139-837215	-	Interleukin 10 receptor beta
LOC101797060	4	0	-0.16	2.84	2.36434	2.63461	2.55476	2.13275	4.8925	5.78517	LOC101797060	nw_004676920:2569996-2599258	+	chromosome unknown open reading frame, human C16orf52
LOC101797061	7	0	0.37	0.93	0	0	0.330362	0.415168	0.772882	1.09586	LOC101797061	nw_004676932:835717-838214	+
BLVRA	5	0	3.19	-0.91	1.48677	1.36251	4.44329	4.78964	0.412219	0.617153	BLVRA	nw_004676665:889129-919991	-	Biliverdin reductase A
LOC106019815	1	0	-3.94	-2.91	4.71695	5.60343	1.46739	0.977361	3.04847	1.44636	LOC106019815	nw_004676308:170864-177342	-
TEX2	7	0	15.94	45.38	12.1974	15.9176	28.3229	31.6738	66.379	52.4964	TEX2	nw_004676503:1100374-1130410	-	Uncharacterized protein
MEOX1	1	0	-0.94	-0.91	1.37166	0.579936	0	0.0733288	0.109208	0.0276509	MEOX1	nw_004677830:66814-73446	+	Uncharacterized protein
LOC106018762	7	0	0.83	2.02	0.252223	0.482683	1.23031	1.15961	2.37461	2.40496	LOC106018762	nw_004676392:164490-165160	-
LOC106019877	1	0	-6.19	-6.7	8.75854	6.48826	1.53129	1.33504	0.698579	1.14289	LOC106019877	nw_004678482:81587-120964	+
FA2H	5	0	160.37	-40.3	58.4992	46.9779	211.883	214.339	11.6803	13.2	FA2H	nw_004676314:458364-464390	+	Uncharacterized protein
LOC106020391	4	0	0	0.4	0.111911	0.0749577	0.09553	0.0900398	0.565117	0.417128	LOC106020391	nw_004676420:1410457-1419308	-
LOC106020393	5	0	0.31	0.13	0.0378302	0.0542972	0.32293	0.391333	0.226648	0.131168	LOC106020393	nw_004676420:1450712-1490687	-
COPS7A	3	0	2.02	-7.86	16.4058	18.5568	18.76	20.2422	9.44323	9.79107	COPS7A	nw_004676785:255545-266495	+	Uncharacterized protein
LOC106020368	7	0	0.2	0.34	0.0486443	0.0465456	0.276827	0.223644	0.402461	0.379493	LOC106020368	nw_004679985:478344-491184	-
LOC106020363	5	0	2	-0.07	0.422802	0	2.83577	1.57938	0.0904674	0.183247	LOC106020363	nw_004679979:263899-267358	+
LOC101798162	0	0	-8.89	-19.01	30.1184	20.8648	17.9312	15.2683	2.9675	9.99392	LOC101798162	nw_004678215:492941-499263	-	ovomucoid-like
FN1	4	0	-39.44	193.32	171.827	181.827	136.23	138.548	371.67	368.623	FN1	nw_004677206:173205-224304	+	Uncharacterized protein
SPTBN5	5	0	0.61	-0.23	0.683245	0.653768	1.38256	1.16502	0.430551	0.442561	SPTBN5	nw_004678591:536-82385	+	Uncharacterized protein
LOC106018720	5	0	17.08	-0.17	0.330598	0	11.7922	22.704	0	0	LOC106018720	nw_004676392:363147-370688	+
NTPCR	4	0	-4.42	6.42	11.9667	12.8656	9.26411	6.72263	20.0814	17.5991	NTPCR	nw_004680958:57912-68285	+	Uncharacterized protein
TET1	4	0	-3.12	4.04	10.1086	8.2884	5.93274	6.21525	12.7915	13.6946	TET1	nw_004676317:207571-286690	-	Uncharacterized protein
CFAP97	7	0	1.16	2.53	2.0122	2.65053	2.9637	4.02486	4.83114	4.89287	CFAP97	nw_004676306:625170-652898	+
PPIF	5	0	20.71	-0.32	13.7948	11.3579	33.5144	33.0632	11.2576	13.2554	PPIF	nw_004676723:4536678-4542319	+	Peptidyl-prolyl cis-trans isomerase
PLEKHA3	4	0	-1.6	10.54	8.28679	7.66497	5.89487	6.85779	15.2253	21.8129	PLEKHA3	nw_004676583:1395629-1406809	+	Uncharacterized protein
PLEKHA6	5	0	10.78	-9.66	17.4583	12.5813	29.4555	22.1373	5.18917	5.52986	PLEKHA6	nw_004678817:158-14645	+	pleckstrin homology domain containing, family A member 6
TET3	3	0	0.28	-9.15	17.8137	11.44	16.1842	13.6219	5.56773	5.37639	TET3	nw_004676910:56028-71981	+	Uncharacterized protein
PPIB	1	0	-295.31	-336.21	398.112	510.619	207.554	110.555	137.858	98.4496	PPIB	nw_004676814:1172776-1174057	-	Peptidyl-prolyl cis-trans isomerase
PLEKHA2	3	0	0.53	-3.78	7.55203	7.90473	9.29594	7.21311	4.55188	3.34996	PLEKHA2	nw_004676580:109410-120391	+	Uncharacterized protein
SGPP2	3	0	8.52	-13.9	15.2636	17.4842	27.0195	22.7628	2.80943	2.134	SGPP2	nw_004677892:822416-844470	-	Sphingosine-1-phosphate phosphatase 2
PLEKHB2	4	0	0.78	35.49	37.9231	37.4332	48.1419	28.7659	68.0349	78.2933	PLEKHB2	nw_004676626:2016637-2028123	+	pleckstrin homology domain containing, family B (evectins) member 2
FOS	4	0	18.33	272.35	26.2955	13.536	57.8416	18.6507	284.03	300.499	FOS	nw_004676600:132364-138003	+	Uncharacterized protein
ACOT11	0	0	-6.05	-8.44	13.4841	11.1374	8.06658	4.45944	3.26627	4.46581	ACOT11	nw_004677116:251079-256382	+	Uncharacterized protein
LOC106020342	5	0	1.06	0.07	0	0.0781128	0.796409	1.40745	0.0698699	0.141526	LOC106020342	nw_004679826:104921-111824	+
LOC101798137	4	0	-0.83	7.17	8.23763	8.13957	6.12428	8.60135	13.8807	16.8302	LOC101798137	nw_004676884:2364224-2403070	+
PARM1	3	0	-9.02	-59.83	101.189	106.113	107.12	82.1343	46.7939	40.847	PARM1	nw_004677628:1406835-1408594	-	Uncharacterized protein
CAMK1G	1	0	-10.5	-11.22	10.0772	13.8851	1.2856	1.67501	0.583839	0.940704	CAMK1G	nw_004676811:451455-467582	+	Uncharacterized protein
PPAP2C	1	0	-82.27	-94.58	132.067	138.798	62.2084	44.1208	39.3756	42.3319	PPAP2C	nw_004677013:66466-68310	+	Uncharacterized protein
MDM2	4	0	-1.96	27.91	33.5552	23.2839	28.3044	24.6059	49.0096	63.6412	MDM2	nw_004677957:88066-104357	-	Uncharacterized protein
MDM4	4	0	2.96	16.75	17.0188	14.5137	20.7539	16.6941	27.29	37.7352	MDM4	nw_004677495:791734-809277	+	Uncharacterized protein
CUEDC2	3	0	3.27	-10.25	20.8727	19.4534	27.6023	19.2653	7.65626	12.1794	LOC101795924	nw_004677643:411767-424472	-	Uncharacterized protein
ENDOV	1	0	-6.54	-7.1	9.27615	9.60349	3.48632	2.30716	2.49893	2.18814	ENDOV	nw_004678544:87720-99422	+	Uncharacterized protein
CAMK2G	2	0	-44.61	-4.02	92.4388	61.7651	40.1931	24.7989	62.8205	83.3365	CAMK2G	nw_004676723:897106-1014320	-	Mitogen-activated protein kinase
ENDOU	5	0	53.25	-12.54	24.8074	22.9652	109.612	44.663	7.30757	15.3847	ENDOU	nw_004677184:257919-265523	+	Uncharacterized protein
LOC106020320	1	0	-4.88	-6.12	9.02053	6.94262	1.91309	4.28246	0.671351	3.05968	LOC106020320	nw_004679705:8362-9071	+
PPAP2B	4	0	-4.36	68.09	52.232	61.9849	61.0237	44.468	99.6371	150.761	PPAP2B	nw_004677116:761748-804410	-	Uncharacterized protein
LOC101798114	5	0	4479.71	-143.69	228.098	103.469	5682.04	3608.94	0.142605	44.0502	LOC101798114	nw_004753462:7-1210	+	Uncharacterized protein
LOC106019891	3	0	3.94	-7.8	17.9537	16.755	18.6504	23.9476	8.34713	10.7594	LOC106019891	nw_004678516:6721-17105	-
PECAM1	2	0	-20.45	8.08	46.1483	41.776	21.8156	25.2049	56.4604	47.6307	PECAM1	nw_004676503:1162838-1208074	-	Uncharacterized protein
CUEDC1	1	0	-17.43	-9.37	29.4504	25.1715	12.6755	7.0797	16.3098	19.5772	CUEDC1	nw_004676531:458910-465185	+	CUE domain containing 1
LOC106020332	5	0	15.51	0.06	3.36298	1.38954	18.5479	17.2184	3.00915	1.85506	LOC106020332	nw_004679742:2202-3544	+
BMPR1A	4	0	-3.87	7.81	13.4424	11.9603	7.2042	10.4538	18.9753	22.0531	BMPR1A	nw_004677859:1617163-1684957	-	Receptor protein serine/threonine kinase
RPL15	0	0	-432.59	-749.43	1207.16	1151.75	831.819	661.906	460.182	399.879	RPL15	nw_004678635:209382-213384	+	Ribosomal protein L15
LOC106020409	1	0	-30.83	-32.27	51.3006	39.4283	19.3733	9.70055	15.8633	10.3282	LOC106020409	nw_004680273:3129-3657	+
AIF1L	2	0	-50.68	-12.91	64.345	85.7568	30.792	17.9417	73.9728	50.3098	AIF1L	nw_004676566:848898-857044	+	Uncharacterized protein
PTPRJ	4	0	0.24	3.06	1.47361	1.28185	1.39769	1.83062	3.88564	4.98041	PTPRJ	nw_004678350:585501-610803	+	Uncharacterized protein
OPA1	4	0	-1.44	9.85	11.8314	11.3622	8.29217	12.0126	20.0681	22.8168	OPA1	nw_004676626:85382-134680	+	Uncharacterized protein
PTPRM	4	0	-2.59	12.43	13.4029	11.3582	11.5486	8.02659	22.6704	26.9581	PTPRM	nw_004676439:917727-1280003	-	Uncharacterized protein
PTPRG	2	0	-7.33	3	13.8527	15.5204	7.94205	6.76739	18.5603	16.8064	PTPRG	nw_004676456:176374-493547	+	Uncharacterized protein
PTPRU	1	0	-15.11	-16.89	30.8382	17.7881	9.69176	8.71296	7.18497	7.66448	PTPRU	nw_004676712:57501-100194	+	Uncharacterized protein
PTPRO	7	0	0.4	0.84	0.199472	0.58728	0.767172	0.811262	1.66785	0.798029	PTPRO	nw_004676802:2938975-3140083	-	Uncharacterized protein
SDHAF4	3	0	2.24	-5.53	9.65445	11.2734	13.3697	12.0371	4.62173	5.24816	SDHAF4	nw_004676356:1755695-1760389	-
TEN1	0	0	-0.59	-1.58	2.38275	2.49204	1.95965	1.74087	1.07501	0.640439	TEN1	nw_004676380:145116-150697	+	Uncharacterized protein
SDHAF2	0	0	-28.26	-47.91	68.9565	75.2848	48.5207	39.199	25.7327	22.6904	SDHAF2	nw_004678549:229248-230391	-	Uncharacterized protein
PVRL1	0	0	-15.55	-37.58	51.767	41.4709	31.9685	30.176	6.47737	11.5986	PVRL1	nw_004677371:888183-966868	+	Uncharacterized protein
PVRL3	4	0	-2.63	6.87	5.89969	6.82353	3.84172	3.62093	14.0944	12.3629	PVRL3	nw_004677479:117051-162619	-	Uncharacterized protein
LOC106020424	4	0	-108.2	599.83	217.878	203.514	122.41	82.5808	915.52	705.532	LOC106020424	nw_004680378:6162-6950	-
HGF	4	0	0.13	0.86	0.102358	0.666003	0.199715	0.823538	1.03375	1.4551	HGF	nw_004677275:428491-479596	+	Uncharacterized protein
LOC106015205	4	0	-0.03	1.01	0.0972239	0.310098	0.118561	0.223495	1.30366	1.12368	LOC106015205	nw_004676593:410020-448364	+
LOC106020417	4	0	0.66	4.7	0.543827	1.30091	0.66318	2.50027	4.65453	6.59961	LOC106020417	nw_004680303:174028-174356	+
MAP7	5	0	12	-1.1	5.82031	4.57173	12.8606	21.5271	2.78072	5.40661	LOC101798958	nw_004679525:18050-121025	-	Uncharacterized protein
LOC106015200	6	0	232.08	282.55	108.582	123.608	441.625	254.722	339.687	457.594	LOC106015200	nw_004676329:413001-418714	+
MAP6	5	0	6.56	-0.09	0	0.181084	4.38488	8.91832	0	0	MAP6	nw_004677477:1476466-1507270	+	Uncharacterized protein
RANBP10	5	0	31.33	-0.02	13.9625	17.569	47.5857	46.6127	15.1161	16.378	RANBP10	nw_004678433:5548-76789	+	Uncharacterized protein
POMGNT2	0	0	-1.48	-2.24	3.65638	3.71117	1.95856	2.45478	1.50623	1.37737	POMGNT2	nw_004686480:4076-24233	-
ADCK2	1	0	-7.93	-9.77	13.8205	11.8613	6.24384	3.5841	3.22902	2.90321	ADCK2	nw_004677175:1312605-1322738	-	Uncharacterized protein
LOC106015213	4	0	0.39	2.62	0.376647	0	0.413378	0.73595	2.96577	2.64453	LOC106015213	nw_004676594:712082-760831	+
ARHGEF3	4	0	-1.11	5.43	7.07528	7.097	5.39255	6.56122	11.6812	13.3463	ARHGEF3	nw_004676721:161121-192216	+	Uncharacterized protein
ARHGEF5	5	0	6.31	-1.39	7.36611	6.41306	12.1698	14.232	5.62809	5.36203	ARHGEF5	nw_004676532:23594-58779	+	Uncharacterized protein
ARHGEF9	4	0	-2.95	5.37	5.55123	6.40921	3.54329	2.51353	10.2223	12.4872	ARHGEF9	nw_004677308:82174-252240	+	Uncharacterized protein
HK2	7	0	9.12	26.05	10.3771	9.75053	24.0323	14.3343	41.6556	30.5672	LOC101804971	nw_004680471:27662-41063	-	Uncharacterized protein
NLRX1	1	0	-14.42	-16.86	21.621	21.9534	9.13761	5.59943	5.02337	4.82614	NLRX1	nw_004678015:73097-78913	-	Uncharacterized protein
RPL36	0	0	-172.71	-345.64	504.724	579.394	396.639	342.064	187.595	205.244	RPL36	nw_004676718:168867-173607	-	60S ribosomal protein L36
GNG12	0	0	-14.12	-39.27	59.8558	50.6514	49.0206	33.2562	18.0847	13.8805	GNG12	nw_004678243:244531-253307	-	Guanine nucleotide-binding protein subunit gamma
SLC4A8	3	0	-0.01	-0.27	0.318224	0.259716	0.262514	0.301216	0.0160214	0.0162261	SLC4A8	nw_004679979:74829-94460	+	Uncharacterized protein
SLC4A7	4	0	-2.55	62.62	14.2078	11.766	11.7363	9.13715	63.6385	87.5728	SLC4A7	nw_004679708:59959-194614	+	Uncharacterized protein
RANBP3L	4	0	1.18	14.28	3.22052	3.08158	3.45128	5.21591	19.7124	15.1424	RANBP3L	nw_004676810:654033-678272	-	Uncharacterized protein
MARS	3	0	-3.53	-20.15	29.3516	35.7593	27.9961	30.0617	12.1244	12.6855	MARS	nw_004678195:2483-7224	-	Uncharacterized protein
EXPH5	5	0	14.93	4.08	8.85412	7.46565	16.492	29.6934	9.74469	14.7287	EXPH5	nw_004677800:153433-181529	+	Uncharacterized protein
RPL27	3	0	220.5	-789.43	1154.45	1058.48	1262.2	1391.74	416.162	217.902	RPL27	nw_004677830:241425-242399	-	Uncharacterized protein
RPL29	0	0	-245.13	-339.9	531.387	542.699	361.613	222.221	189.333	204.947	RPL29	nw_004677655:1147888-1153999	-	Uncharacterized protein
BNIP3L	5	0	58.52	5.76	42.3458	43.7957	105.287	97.8983	49.0006	48.6562	BNIP3L	nw_004677527:306168-314728	-	Uncharacterized protein
LONRF3	4	0	3.11	55.75	31.6932	21.8998	29.9849	29.8235	67.1916	97.8969	LONRF3	nw_004677091:203655-221429	-	Uncharacterized protein
LONRF2	4	0	-1.05	15.68	9.80474	8.54198	8.41141	7.83343	21.4781	28.2308	LONRF2	nw_004676574:807944-836284	-	Uncharacterized protein
LOC106015268	4	0	0.23	1.53	0.167763	0.120394	0.306873	0.433855	1.83072	1.52692	LOC106015268	nw_004676605:2015143-2017632	-
LOC106015287	5	0	0.39	-0.08	0.125774	0.0668601	0.545344	0.417627	0.0239218	0	LOC106015287	nw_004676609:1257548-1266869	+
LOC106015283	5	0	0.36	-0.08	0.076954	0.073634	0.516136	0.353799	0	0	LOC106015283	nw_004676609:960646-981036	-
ZC2HC1C	1	0	-1.76	-1.82	3.15095	2.28321	0.969946	0.949364	0.837855	0.954631	ZC2HC1C	nw_004676600:67286-72726	+	zinc finger, C2HC-type containing 1C
LOC106015280	4	0	0.15	2.65	0.849789	0.93359	1.03629	1.04908	3.2056	3.87405	LOC106015280	nw_004676609:38059-40734	-
LOC106015281	4	0	0.24	1.32	0.283507	0.0678189	0.259296	0.570252	1.21325	1.78169	LOC106015281	nw_004676609:53535-72278	+
LOC106015296	5	0	0.17	-0.02	0	0.0458494	0.175299	0.220299	0	0	LOC106015296	nw_004676611:253303-263662	-
LOC106015297	3	0	9.75	-14.71	23.0118	10.3804	32.6724	20.2149	1.5475	2.42215	LOC106015297	nw_004676611:348453-350441	-
PIP5K1B	4	0	0.15	8.44	2.54978	3.26283	3.03445	3.07191	9.59692	13.1014	PIP5K1B	nw_004676570:723818-828451	+	Uncharacterized protein
WWC2	4	0	1.1	6.42	4.01933	3.98247	3.59633	6.61528	9.51622	11.3283	WWC2	nw_004679721:459426-558294	-	Uncharacterized protein
HDX	4	0	0.21	1.83	0.880718	0.961567	0.881238	1.37567	2.77357	2.72093	HDX	nw_004676464:1279132-1318017	+	Highly divergent homeobox
CABLES1	1	0	-9.67	-10.84	16.8229	13.457	6.20677	4.74162	3.39327	5.20138	CABLES1	nw_004676333:2739806-2795835	+	Uncharacterized protein
IPO8	4	0	-1.71	12.16	8.26439	7.53351	6.00814	6.36543	18.8135	21.3111	IPO8	nw_004678523:2689-46325	+	Uncharacterized protein
BTAF1	7	0	1.48	4.35	5.48144	5.16495	5.73277	7.87002	8.74683	10.6062	BTAF1	nw_004676586:1449742-1501762	-	Uncharacterized protein
ATP5G1	1	0	-69.9	-77.47	128.774	130.418	69.3426	50.0459	57.6416	46.617	ATP5G1	nw_004677837:144374-146218	-
ESYT2	2	0	-11.28	10.79	26.4148	23.0725	12.4027	14.5152	33.862	37.2146	ESYT2	nw_004676310:596105-660491	-	Uncharacterized protein
ESYT3	5	0	18.53	-2.7	6.93973	5.51148	26.6014	22.9189	2.61343	4.43142	ESYT3	nw_004677096:88839-114308	+	Uncharacterized protein
SAPCD2	3	0	0.43	-2.55	2.93371	2.97423	3.74792	3.02406	0.368666	0.433925	SAPCD2	nw_004676651:879117-893681	-	Protein C9orf140-like protein
SH2B3	2	0	-8.11	-1	13.0018	12.9138	6.90773	2.79656	10.4122	13.5111	SH2B3	nw_004679437:186529-201030	-	SH2B adaptor protein 3
A4GNT	3	0	-0.04	-0.56	0.504679	0.643874	0.410293	0.657413	0	0.0291644	A4GNT	nw_004677000:1013546-1020709	+	Uncharacterized protein
SCLT1	4	0	-0.58	1.13	1.20927	1.25092	0.57127	0.726265	2.22851	2.48363	SCLT1	nw_004676348:3312755-3355093	+	Uncharacterized protein
ZRANB1	3	0	3.92	-15.61	44.2486	28.1618	46.3722	33.8781	18.1061	23.0786	ZRANB1	nw_004677641:34757-69503	-	Uncharacterized protein
MIS18BP1	1	0	-9.91	-10.85	11.7076	13.1931	2.6449	2.44202	1.25018	1.95678	MIS18BP1	nw_004677636:376528-397652	-	Uncharacterized protein
IPPK	7	0	2.05	5.91	4.97654	4.29888	5.14157	8.2423	10.6631	10.4249	IPPK	nw_004677729:43775-96323	+	Uncharacterized protein
ADCY3	1	0	-6.42	-5.57	9.60818	7.95807	3.06934	1.6603	4.23351	2.20072	ADCY3	nw_004677476:204111-215368	+	Uncharacterized protein
ADCY7	6	0	2.31	2.75	2.826	2.23854	3.61033	6.06799	4.76658	5.80555	ADCY7	nw_004677188:397325-456591	-	Uncharacterized protein
ADCY8	3	0	-0.01	-0.37	0.414586	0.41559	0.361125	0.453827	0.0675881	0.0171129	ADCY8	nw_004676398:3157184-3281153	+	Uncharacterized protein
LOC106017449	5	0	2.22	-0.13	0.438518	0	2.62032	2.26811	0.150128	0.0380117	LOC106017449	nw_004677106:2000-4396	+
LOC106018699	5	0	56.6	-0.14	0.0942587	0.180384	45.9782	67.4955	0	0	LOC106018699	nw_004677564:49353-50128	+
DEPDC7	2	0	-2.94	1.92	4.06857	5.90373	2.45348	1.64443	7.61497	6.20083	DEPDC7	nw_004677232:2301823-2308835	+	Uncharacterized protein
LOC106018680	4	0	0	0.62	0	0.0479706	0	0.0576227	0.55781	0.738765	LOC106018680	nw_004677559:1863047-1874609	+
DEPDC1	1	0	-1.76	-2.09	2.0865	2.75919	0.657548	0.67365	0.321043	0.345467	DEPDC1	nw_004677263:101533-112727	-	Uncharacterized protein
KIAA0930	4	0	0.51	5.84	6.49218	6.53799	7.22194	6.83086	10.2326	14.4726	KIAA0930	nw_004677064:383497-447301	-	KIAA0930 ortholog
LOC106017456	5	0	1209.78	-49.61	63.1053	44.9982	1244.9	1282.76	1.0337	7.85182	LOC106017456	nw_004677106:59838-60806	+
LOC106017455	5	0	3093.49	-8.93	11.4587	15.3501	2481.93	3731.85	0	8.93939	LOC106017455	nw_004677106:96210-100326	+
LOC106017454	5	0	361.46	-1.5	17.2945	27.7831	546.602	221.394	0	42.0856	LOC106017454	nw_004677106:125203-125949	-
LOC106017453	5	0	621.18	-11.74	36.3598	32.214	574.081	736.847	4.30702	40.7945	LOC106017453	nw_004677106:39112-42036	-
LOC106017451	5	0	506.68	-77.47	90.2747	81.7359	669.714	515.651	4.44724	12.6213	LOC106017451	nw_004677106:53092-54372	+
LOC106017450	5	0	11282	-10.71	79.984	64.3323	13484.3	9224.14	0	122.888	LOC106017450	nw_004677106:31628-32258	+
COPS5	0	0	-13.01	-21.39	34.6701	41.1597	27.3879	22.4285	15.8084	17.2338	COPS5	nw_004676991:384458-397169	-	Uncharacterized protein
HIP1R	5	0	8.12	-4.71	9.54295	9.05958	19.3086	15.5428	3.6901	5.48996	HIP1R	nw_004676755:1662460-1683555	-	Uncharacterized protein
CAMKK2	2	0	-26.86	-8.87	46.374	41.8174	22.9826	11.479	29.5807	40.8797	CAMKK2	nw_004678268:85773-98502	-	Uncharacterized protein
LOC106017484	4	0	0.14	3.66	0.717106	0.686168	0.69959	0.989076	3.43705	5.28362	LOC106017484	nw_004677112:3971025-3974553	+
LOC106018650	4	0	0.1	0.4	0.0338398	0.11333	0.0825332	0.272265	0.362037	0.586661	LOC106018650	nw_004677547:20290-42652	-
LOC106018656	1	0	-23.05	-24.62	26.6496	28.2127	5.18592	3.58444	2.66914	2.949	LOC106018656	nw_004677549:30348-30986	+
LOC106018657	4	0	-0.64	2.76	3.17723	2.69945	2.8057	1.79445	5.3918	6.00677	LOC106018657	nw_004677550:170607-196426	-
DOCK11	4	0	-1.44	2.5	4.42779	3.8516	3.3379	2.06213	7.14624	6.14096	DOCK11	nw_004677209:266908-338512	-	Uncharacterized protein
GEN1	1	0	-1.5	-1.56	1.8539	2.41898	0.50447	0.774852	0.590104	0.571083	GEN1	nw_004676679:1427836-1446117	-	Uncharacterized protein
LOC106017473	4	0	0.02	4.72	0.349975	0.267901	0.0853567	0.563158	6.2903	3.76174	LOC106017473	nw_004677112:690665-691783	-
MED8	3	0	1.52	-10.58	20.9333	19.9137	23.6723	20.2135	11.302	8.38698	MED8	nw_004676388:1432941-1439996	-	Uncharacterized protein
LOC106019721	5	0	0.23	-0.19	0.309935	0.114063	0.465177	0.41104	0.0204053	0.020666	LOC106019721	nw_004678282:26767-76330	+
LOC106019726	2	0	-17.02	12.01	25.2172	25.2582	8.63204	7.79695	41.5253	32.98	LOC106019726	nw_004678300:13080-13833	-
LOC106019711	3	0	0.2	-0.67	1.34796	1.24132	1.68088	1.3047	0.459746	0.799461	LOC106019711	nw_004678268:291203-301559	-
LOC106019719	4	0	0.06	5.21	0	0.0858762	0	0.20631	5.9915	4.51215	LOC106019719	nw_004678281:218868-229640	+
LOC106018668	7	0	0.1	0.36	0.142029	0.196302	0.153955	0.380906	0.634814	0.424058	LOC106018668	nw_004676388:706041-714997	-
LOC106019746	7	0	1.05	2.15	0.0677475	0.259299	1.87263	0.545076	1.35296	3.26903	LOC106019746	nw_004678339:16481-33298	+
TDRP	3	0	0.86	-2.9	5.68241	3.06626	3.13533	7.3236	1.70621	1.24352	TDRP	nw_004676507:1004091-1017819	-	Uncharacterized protein
KLHL7	5	0	25.52	5.85	26.9878	22.4182	45.0099	55.4382	26.1444	34.9619	KLHL7	nw_004677092:1158829-1181857	+	Uncharacterized protein
GP5	7	0	0.2	0.32	0.0604402	0.0925323	0.280079	0.263982	0.341417	0.450562	GP5	nw_004676626:289090-299925	-	Uncharacterized protein
DYSF	2	0	-7.48	0.15	14.132	13.2069	6.87484	5.50826	12.6596	14.9827	DYSF	nw_004678310:55571-131548	+	Uncharacterized protein
LOC106020486	5	0	21765.7	-202.61	201.91	216.529	19134.3	24815.5	0	13.209	LOC106020486	nw_004681085:42544-42735	-
SLC4A4	4	0	-0.12	19.44	9.95916	7.93759	9.12266	8.53243	28.9694	27.808	SLC4A4	nw_004676480:825572-1062442	-	Electrogenic sodium bicarbonate cotransporter 1
SLC4A3	4	0	-0.9	2.51	3.51291	2.96181	3.48688	1.17896	4.97223	6.53076	SLC4A3	nw_004677987:61793-92893	+	Uncharacterized protein
LOC106018604	5	0	0.58	-0.02	0.0795484	0.0380582	0.873061	0.411443	0.0340421	0.0344771	LOC106018604	nw_004677527:280677-293832	-
LOC106018603	4	0	-1.23	1.81	2.51501	1.66163	1.09535	0.619438	2.69069	5.11276	LOC106018603	nw_004677527:168411-213255	-
LOC106018602	6	0	0.3	0.21	0.0130896	0.0751494	0.415022	0.27081	0.224064	0.283659	LOC106018602	nw_004677527:45215-157182	-
LOC106020491	4	0	0.13	0.59	0.0318159	0.27399	0.27159	0.29255	0.707999	0.772204	LOC106020491	nw_004681197:50480-52825	+
LOC101798031	2	0	-2.8	0.19	3.30629	3.90596	1.08118	0.530754	3.5254	4.06679	LOC101798031	nw_004677770:445293-484301	-	netrin-1-like
LOC106018637	5	0	2.97	0.34	1.01086	0.669634	5.5314	2.0854	0.621154	1.73	LOC106018637	nw_004677540:1199924-1202824	+
SLC30A1	5	0	24.35	1.48	16.9379	12.7353	49.0336	29.3444	13.9182	18.7137	SLC30A1	nw_004676961:322038-326472	+	Uncharacterized protein
AXIN2	0	0	-6.28	-10.52	14.4506	17.2183	9.78694	9.32959	5.49909	5.13332	AXIN2	nw_004676747:1001433-1024843	+	Uncharacterized protein
SLC30A9	4	0	1.29	7.98	7.10475	5.79002	7.24449	8.22376	12.1445	16.7185	SLC30A9	nw_004676708:499188-535101	+	Uncharacterized protein
PARD6B	5	0	4.93	-0.19	2.06166	1.5359	7.82972	5.63636	1.58809	1.62115	PARD6B	nw_004676394:4802049-4834586	-	Uncharacterized protein
PTPN3	6	0	6.06	3.36	1.98912	2.35205	5.48242	10.9852	4.34612	6.71462	PTPN3	nw_004677600:1057811-1217295	+	Tyrosine-protein phosphatase
PTPN5	4	0	-2.52	4.3	6.28391	3.62487	2.69301	2.16679	8.92799	9.57121	PTPN5	nw_004678350:405118-483536	-	Uncharacterized protein
GLS	4	0	-0.68	7.94	8.59983	9.7035	8.70176	8.23709	15.3805	18.81	GLS	nw_004676457:826509-879897	+	Uncharacterized protein
PARD6G	3	0	2.2	-5.66	12.1763	11.651	14.9897	13.2307	3.86166	8.64934	PARD6G	nw_004678158:14873-29340	+
LOC106017405	2	0	-5.56	4.43	11.9587	8.59515	4.7945	4.64449	13.8574	15.5491	LOC106017405	nw_004677092:807838-810569	+
LOC106017406	0	0	-29.93	-76.37	118.97	107.092	77.7346	88.4607	40.2271	33.1022	LOC106017406	nw_004677092:1068024-1069490	-
LOC106017409	5	0	157.12	-16.69	41.4487	14.5811	97.7459	272.532	5.4778	17.1718	LOC106017409	nw_004677092:1221171-1225527	-
LOC106020437	5	0	0.69	0.12	0.0467678	0	0.513286	0.91382	0.160111	0.121618	LOC106020437	nw_004680490:6974-8647	+
GSS	3	0	0.86	-13.04	25.6183	18.5961	27.9371	18.0056	10.6355	7.50427	GSS	nw_004676474:373209-378397	+	Uncharacterized protein
GSN	6	0	570.19	581.65	405.198	433.716	1278.03	701.265	820.745	1181.47	GSN	nw_004679094:65574-91166	+	Gelsolin
IFNGR2	2	0	-26.91	26.33	64.8808	76.3823	49.5734	37.8726	103.446	90.4718	IFNGR2	nw_004676597:766343-776325	-	Uncharacterized protein
IFNGR1	4	0	-12.14	48.37	38.2563	37.3173	24.6241	26.6776	91.84	80.4644	IFNGR1	nw_004676852:239932-254006	-	Uncharacterized protein
TTC39B	5	0	11.24	2.78	6.04922	8.13005	13.5711	23.0878	6.56072	13.169	TTC39B	nw_004676945:365154-392253	+	tetratricopeptide repeat domain 39B
TTC39A	5	0	1.61	-0.34	0.962312	1.26826	2.11453	3.32863	0.652686	0.897107	TTC39A	nw_004678063:723030-776283	-	tetratricopeptide repeat domain 39A
LOC106019778	4	0	0.15	0.74	0.118549	0.264681	0.457795	0.227097	1.03155	0.822087	LOC106019778	nw_004678365:233609-238987	-
LOC106020454	3	0	-11.48	-43	57.8649	48.4012	38.6793	44.6352	7.83724	12.432	LOC106020454	nw_004680698:962-3622	-
BVES	4	0	-10.5	42.34	37.0473	29.6545	31.1323	14.5692	85.1143	66.2597	BVES	nw_004677461:163209-187843	-	blood vessel epicardial substance
BUB1B	1	0	-7.53	-10.17	10.0549	13.6795	4.7263	3.95037	1.5334	1.86993	BUB1B	nw_004676977:329009-352931	-	Uncharacterized protein
MELK	1	0	-5.8	-7.05	5.69165	9.54192	2.00767	1.62196	0.76493	0.366965	LOC101791319	nw_004687792:355-9646	+	Uncharacterized protein
RTN4RL1	1	0	-19.04	-15.41	25.9496	24.4838	8.13181	4.21843	10.8837	8.73758	RTN4RL1	nw_004677611:560964-567058	-	Uncharacterized protein
MAL2	3	0	0.12	-24.64	49.69	44.8231	52.9761	41.7725	20.1865	25.0381	MAL2	nw_004677421:13373-26323	+
LOC106017426	7	0	0.21	0.74	0.148971	0.285088	0.363331	0.489214	0.673939	1.23597	LOC106017426	nw_004677098:1308802-1321172	-
PTPRB	4	0	0.11	16.9	10.3135	8.23075	10.6224	8.13622	27.0154	25.3362	PTPRB	nw_004677523:166349-228007	-	Uncharacterized protein
LOC106019797	3	0	0.11	-0.28	0.325812	0.355055	0.51872	0.374483	0.0387302	0.0784502	LOC106019797	nw_004678376:183598-209944	-
PTPRC	4	0	0.11	4.03	1.6921	1.50134	1.91339	1.50285	6.26693	4.98694	PTPRC	nw_004678071:611279-675925	+	Uncharacterized protein
PTPRE	4	0	0.26	3.92	1.16411	1.32016	1.28815	1.70968	5.77509	4.54083	PTPRE	nw_004677255:6543-55334	-	Uncharacterized protein
LOC106019793	5	0	6.46	-4.97	13.0066	9.23374	13.1324	22.0225	5.50623	6.7889	LOC106019793	nw_004678373:320654-323407	+
LOC101798015	5	0	0.9	0.03	0.137104	0.0437295	0.975296	0.998037	0.117345	0.118844	LOC101798015	nw_004677016:73203-100216	-	cystathionine beta-synthase-like
LOC106020472	4	0	0.07	3.35	1.47314	0.796724	1.01539	1.39874	5.64637	3.33118	LOC106020472	nw_004680944:28363-38444	+
LOC106019792	6	0	6.92	4.94	2.86041	4.69201	10.4645	10.9199	8.21889	9.20944	LOC106019792	nw_004678373:647419-648223	-
LOC106020505	0	0	-13.47	-21.15	30.0545	24.4269	19.2084	8.32391	4.95869	7.2192	LOC106020505	nw_004681299:119-694	+
SGMS2	4	0	-8.92	24.71	17.9505	15.6027	9.12364	6.58334	47.1461	35.8233	SGMS2	nw_004677028:664549-696591	+	Phosphatidylcholine:ceramide cholinephosphotransferase 2
LOC106016089	5	0	0.86	0.07	0.249183	0.0550229	1.19211	0.83719	0.180461	0.265843	LOC106016089	nw_004676771:161118-167269	+
AGTR2	0	0	-3.13	-5.25	8.751	9.8455	6.04235	6.29216	4.08692	4.01792	AGTR2	nw_004682889:13479-19666	+	Uncharacterized protein
LOC106016083	0	0	-16.54	-24.65	41.2778	38.8759	27.3054	19.7684	16.2202	14.6272	LOC106016083	nw_004676770:667546-669944	+
ILK	1	0	-162.64	-130.13	246.026	234.758	93.9077	61.6	117.133	103.401	ILK	nw_004678891:60922-65838	+	Integrin-linked protein kinase
LOC101798308	1	0	-4.87	-5.67	8.79518	4.36766	2.91895	0.511851	0.619365	1.20631	LOC101798308	nw_004676762:14239-29062	+	Olfactory receptor
LOC101798301	7	0	4.57	9.74	8.2159	7.54235	12.8658	12.0334	14.1329	21.1111	LOC101798301	nw_004676503:650948-799063	-	uncharacterized LOC101798301
F5	4	0	2.85	28.32	1.13373	1.79271	4.87407	3.75467	38.6081	20.954	F5	nw_004677781:74435-106069	+	Uncharacterized protein
LOC106020501	6	0	0.5	0.35	0.093956	0.134854	0.63017	0.593954	0.502597	0.417396	LOC106020501	nw_004681262:128993-138183	-
ARL8B	5	0	59.97	11.37	32.399	41.1948	83.7066	109.823	45.2136	51.1226	LOC101793715	nw_004677051:122135-126065	-	Uncharacterized protein
SLC30A10	4	0	-0.01	0.66	0.387433	0.524119	0.407296	0.476021	0.949057	1.28544	SLC30A10	nw_004677787:379648-401301	-	Uncharacterized protein
GC	4	0	0.01	0.75	0	0.041685	0.0531255	0	0.671151	0.86854	GC	nw_004676480:794267-800484	+	Uncharacterized protein
TRNAA-AGC	5	0	18.68	5.52	0	1.91751	21.994	17.275	6.00307	6.94832	TRNAA-AGC	nw_004689119:193-265	+	transfer RNA alanine (anticodon AGC)
AHCTF1	4	0	1.53	10.12	7.83554	7.65623	7.18723	11.3613	14.4733	21.2557	AHCTF1	nw_004678851:69164-109307	-	Uncharacterized protein
LOC106016065	4	0	0.23	2.55	0.0878088	0.168041	0.21416	0.504631	3.23163	2.13121	LOC106016065	nw_004676347:570342-571428	-
IL17D	0	0	-3.74	-5.34	6.33537	7.97251	4.30771	2.51552	1.97176	1.66413	IL17D	nw_004678443:132701-143400	+	Uncharacterized protein
LAPTM4B	5	0	1.84	-0.33	1.93035	0.524169	3.43558	2.69844	0.424203	1.37932	LAPTM4B	nw_004678003:882859-944677	+	Uncharacterized protein
GK	4	0	2.38	11.62	2.48463	2.6511	4.62119	5.28015	13.2795	15.0916	GK	nw_004677266:923546-953812	-	ADP-dependent glucokinase
KCNAB1	1	0	-2.91	-2.31	3.62829	4.54283	0.941401	1.41968	2.21342	1.33833	KCNAB1	nw_004676527:156988-197794	-	Uncharacterized protein
DPP10	1	0	-2.28	-1.26	2.58494	3.03633	0.826106	0.225393	1.02228	2.08615	DPP10	nw_004677073:555375-1004991	-	Uncharacterized protein
LOC101798330	3	0	1.45	-6.17	12.3533	13.0646	14.7672	13.5448	4.90394	8.172	LOC101798330	nw_004677826:20012-46880	+	caseinolytic peptidase B protein homolog
LOC101798331	4	0	0.09	0.4	0.181456	0.104176	0.265535	0.208562	0.543568	0.534785	LOC101798331	nw_004677948:1153543-1182972	+
LOC106020552	2	0	-4.15	2.94	5.31084	6.69863	1.76629	1.94224	8.4711	9.41635	LOC106020552	nw_004683335:4-305	-
AR	4	0	-3.49	4.07	7.24377	11.6072	8.37367	3.50373	13.0452	13.9474	AR	nw_004677125:529651-585675	+	Uncharacterized protein
LOC106020539	0	0	-5.43	-8.22	10.983	12.676	7.45616	5.3358	3.19801	4.02406	LOC106020539	nw_004682634:6394-7444	+
CNPY3	0	0	-31.44	-52.65	79.6022	74.2581	45.2432	45.7467	22.0067	26.5623	CNPY3	nw_004678559:66782-67516	-
PKDCC	4	0	-2.23	4.74	5.9602	6.14176	5.16091	2.47269	9.41769	12.1671	PKDCC	nw_004676696:3074938-3107646	-	Uncharacterized protein
LOC106020538	0	0	-21.05	-48.84	73.6407	33.2152	40.8193	23.939	5.09316	4.08361	LOC106020538	nw_004682443:5-347	+
IL12A	1	0	-4.76	-6.12	7.42048	7.10034	2.10067	2.89376	1.13412	1.14861	IL12A	nw_004678123:564248-572591	+	Uncharacterized protein
ARL4C	3	0	0.23	-10.08	18.2262	15.8336	20.4716	14.0579	7.184	6.72146	ARL4C	nw_004677281:455826-457636	+	Uncharacterized protein
ARL4A	6	0	14.18	14.6	17.0097	16.9292	28.9241	33.3693	31.0731	32.062	ARL4A	nw_004676688:665845-668308	+	ADP-ribosylation factor-like protein 4A
LOC106020525	5	0	3.09	0.68	0.0771569	0.885938	3.81066	3.32561	1.28773	1.03666	LOC106020525	nw_004682016:1850-5803	-
LOC106020530	1	0	-32.24	-34.85	50.2363	39.9568	14.518	11.1957	10.7298	9.77242	LOC106020530	nw_004682263:738-1763	+
NBEAL1	4	0	-0.78	24.38	4.18286	3.72005	3.49054	2.84902	24.6057	32.0502	NBEAL1	nw_004676788:884452-963784	+	neurobeachin-like 1
IL6	4	0	0.18	12.45	0.0896382	0.085771	0.327933	0.206057	8.51591	16.5502	IL6	nw_004677092:1054871-1058138	+	Uncharacterized protein
CS	1	0	-141.46	-144.23	205.995	169.913	58.3009	34.6921	46.0098	41.4414	CS	nw_004681150:5291-6081	-
LOC101798325	4	0	-0.15	0.73	0.630223	0.573254	0.474406	0.438198	1.45837	1.20723	LOC101798325	nw_004677445:213111-244122	-	uncharacterized LOC101798325
LOC106020517	5	0	0.49	-0.01	0.0873058	0.0167078	0.76656	0.321113	0.0298895	0.0605428	LOC106020517	nw_004681744:19049-23662	+
LOC106020518	5	0	1.07	-0.75	1.45321	1.88967	2.36285	3.12645	0.956752	0.88823	LOC106020518	nw_004681774:11797-30800	+
LOC106020520	1	0	-17.66	-21.54	27.8647	28.0259	12.7425	7.82483	7.18178	5.62671	LOC106020520	nw_004681777:9229-10101	+
CP	4	0	1.38	9.91	4.74691	2.80955	4.7543	5.56852	14.4362	12.938	CP	nw_004677440:49396-69239	-	Uncharacterized protein
IDE	4	0	1.96	15.99	13.2241	12.4838	13.3389	16.2792	28.8451	28.8337	IDE	nw_004676586:1226350-1287899	+	Uncharacterized protein
KNTC1	1	0	-0.94	-1.18	1.15508	1.67726	0.259475	0.687106	0.234145	0.237137	KNTC1	nw_004678268:593596-631708	+	Uncharacterized protein
CXCL12	2	0	-20.79	8.51	31.1885	31.5328	13.9045	7.23259	29.438	50.2947	CXCL12	nw_004678687:62831-76202	-	Uncharacterized protein
FDFT1	1	0	-8.17	-10.49	13.1555	14.9797	6.49732	5.29227	2.9838	4.16228	FDFT1	nw_004678274:17098-24956	+	Uncharacterized protein
CYGB	2	0	-46.64	1.41	56.0438	67.964	21.5768	9.14666	67.748	59.0738	CYGB	nw_004676618:136774-143999	-	Cytoglobin
MB	1	0	-5.08	-5.12	5.20091	6.67067	1.14702	0.572347	0.662972	0.959205	MB	nw_004676699:266638-272372	+	Myoglobin
BEND6	4	0	-0.24	7.46	2.19963	1.73174	2.02028	1.42413	6.7322	12.128	BEND6	nw_004677001:569716-590640	+	BEN domain containing 6
BST1	4	0	-0.1	3.64	2.29474	2.83616	2.74006	2.19795	5.93301	6.48538	BST1	nw_004676793:568936-622395	+	Uncharacterized protein
PRCC	0	0	-58.31	-82.33	140.858	132.593	93.4582	63.373	55.2911	53.4924	PRCC	nw_004678102:4772-9989	+	Uncharacterized protein
LOC106017191	5	0	7.68	-4.03	11.9728	7.38832	18.7435	15.9748	5.02258	6.28365	LOC106017191	nw_004677028:1615346-1619436	+
ABCA1	5	0	10.13	-1.95	15.9863	13.4577	26.6405	23.0627	12.9118	12.6224	ABCA1	nw_004676567:1463784-1540308	+	Uncharacterized protein
LOC106017197	5	0	16.46	4.98	9.4317	9.96487	20.2777	32.042	13.5171	15.8402	LOC106017197	nw_004677031:391573-412498	-
LOC106017199	6	0	1.48	1.6	1.08948	0.797189	1.8496	2.99554	2.26718	2.81464	LOC106017199	nw_004677031:383311-386771	-
ABCB6	1	0	-8.9	-9.81	15.2849	13.1452	6.67851	3.94752	3.60155	5.20316	ABCB6	nw_004677096:189119-193561	+	Uncharacterized protein
FREM2	3	0	-0.22	-1.19	1.85323	1.29038	1.22078	1.47394	0.33989	0.42312	FREM2	nw_004676907:129313-252271	-	Uncharacterized protein
FREM1	3	0	0.37	-0.4	0.911345	0.967591	1.05046	1.56405	0.480825	0.606007	FREM1	nw_004676945:458687-508759	+	Uncharacterized protein
LRRFIP2	4	0	-2.37	12.53	14.4373	12.9128	10.0494	12.5557	23.2371	29.1822	LRRFIP2	nw_004676605:1978903-2035319	+	Uncharacterized protein
LRRFIP1	4	0	-2.12	24.93	31.099	27.7695	24.9845	29.6538	52.7871	55.9417	LRRFIP1	nw_004678020:77250-140128	-	Uncharacterized protein
IL	4	0	6.72	42.53	1.09909	1.05168	14.0063	1.5791	27.0921	60.1166	IL	nw_004676534:2233441-2236710	+
LOC106017184	5	0	2.7	0.41	1.35581	0.615675	3.78313	3.59212	0.688382	2.11146	LOC106017184	nw_004677028:104266-110412	-
LOC106017183	5	0	0.52	0.14	0.230674	0.190624	0.792755	0.662834	0.170508	0.52715	LOC106017183	nw_004677028:112455-126525	-
LOC106017188	2	0	-4.98	3.92	8.20511	6.21498	2.40021	2.06432	11.7711	10.4819	LOC106017188	nw_004677028:700299-706286	+
LOC106017186	3	0	0.68	-1.18	1.97256	1.68341	2.9906	2.02213	0.501923	0.785611	LOC106017186	nw_004677028:301908-420437	+
TXNRD3	6	0	19.79	19.02	21.3876	26.2815	40.9378	46.3135	36.7381	48.9721	TXNRD3	nw_004677624:479729-499414	+	Uncharacterized protein
TXNRD1	5	0	46.17	0.86	6.64065	8.4722	55.8925	51.5578	8.07966	8.74725	TXNRD1	nw_004678419:98072-123088	+	Uncharacterized protein
SLC47A1	5	0	2.08	-2.07	3.65176	3.87858	7.65952	4.02939	1.65651	1.74098	LOC101804463	nw_004677361:26889-37213	+	Multidrug and toxin extrusion protein
HIC1	1	0	-45.49	-44.74	59.7834	62.0395	24.5451	6.30044	20.0859	12.2501	HIC1	nw_004677611:621270-622306	+	hypermethylated in cancer 1
LOC106017155	7	0	1.69	5.4	3.16058	1.87214	2.01888	6.4005	6.18306	9.65402	LOC106017155	nw_004677025:470465-476824	+
KY	0	0	-0.18	-0.3	0.334376	0.279956	0.203881	0.0480408	0.0178867	0	KY	nw_004677000:569852-595085	-	Uncharacterized protein
LOC106017147	4	0	0.11	0.4	0.109683	0.131189	0.26751	0.189102	0.57499	0.475377	LOC106017147	nw_004677023:421870-436491	-
PRKX	5	0	12.83	-0.76	8.73046	7.7858	16.5436	25.6275	8.11664	6.87749	PRKX	nw_004676485:364212-422446	+	Uncharacterized protein
LOC106017145	7	0	0.11	0.25	0.0152321	0.02915	0.204326	0.0525228	0.260739	0.277275	LOC106017145	nw_004677023:353856-368620	-
NSMAF	5	0	8.46	1.23	5.52221	5.3968	16.5359	11.2939	5.65147	7.73379	NSMAF	nw_004676497:1068864-1103313	-	neutral sphingomyelinase (N-SMase) activation associated factor
GTPBP2	3	0	0.25	-13.62	19.7218	22.4505	24.6504	18.0288	6.65636	8.27743	GTPBP2	nw_004676724:717118-723256	+	Uncharacterized protein
LOC106017135	4	0	-0.19	0.32	0.390742	0.270028	0.198541	0.0748522	0.67815	0.630365	LOC106017135	nw_004677021:975718-982496	+
RAB40C	5	0	18.34	-12.29	28.9988	25.7453	40.2848	51.1416	12.4525	17.708	RAB40C	nw_004678328:50583-66200	-	Uncharacterized protein
LOC106018534	4	0	0.04	0.3	0.0653662	0	0.0265707	0.125218	0.428919	0.24553	LOC106018534	nw_004677500:370921-382000	+
EPHB3	3	0	-3.03	-21.26	33.6328	32.1606	33.5202	26.2134	11.2409	12.0384	LOC101793161	nw_004677274:706971-719460	-	Receptor protein-tyrosine kinase
EPHB1	2	0	-17.82	-6.92	24.246	32.2692	13.7766	7.09766	24.2547	18.4235	EPHB1	nw_004677000:606546-639646	+	Receptor protein-tyrosine kinase
EPHB2	1	0	-3.94	-5.13	8.15845	9.26576	4.35155	5.19065	3.48501	3.67073	EPHB2	nw_004676672:663877-753226	-	Receptor protein-tyrosine kinase
EPHB6	5	0	1.93	-1.85	2.57524	2.36863	3.72469	5.0709	0.666358	0.571046	EPHB6	nw_004676762:488510-562638	-
XG	5	0	104.31	4.72	7.94794	7.94557	90.5576	133.947	10.1124	15.2185	XG	nw_004676396:2058396-2082009	+	Xg blood group
SLC31A2	0	0	-1.27	-3.03	4.31636	3.34876	2.98748	2.14536	0.299538	1.31458	SLC31A2	nw_004678262:16851-20537	+	Uncharacterized protein
CELSR1	5	0	3.08	-2.09	4.34294	3.44953	4.44768	9.49878	1.61493	1.99192	LOC101803029	nw_004676386:2002113-2154121	-	Uncharacterized protein
EPHA1	5	0	6.9	-5.63	8.35892	7.46722	14.6236	15.001	1.52586	3.0324	EPHA1	nw_004676762:40054-74501	+	Receptor protein-tyrosine kinase
LOC106018524	0	0	-12.28	-18.41	24.7932	19.6333	13.2059	6.66021	3.41473	4.19945	LOC106018524	nw_004677495:70075-72002	-
EPHA4	5	0	6.89	1.85	9.79278	8.41823	17.5298	14.4608	10.2191	11.7002	LOC101798939	nw_004677583:217930-309180	-	Receptor protein-tyrosine kinase
EPHA7	0	0	-0.22	-0.39	0.621945	0.409749	0.211369	0.375005	0.113444	0.132569	EPHA7	nw_004676509:2133142-2296365	-	Uncharacterized protein
EFHD1	4	0	3.36	46.4	59.131	63.5298	86.6969	42.6741	118.808	96.6606	EFHD1	nw_004678870:868497-876679	-	Uncharacterized protein
LOC106018583	7	0	2.4	8.86	8.05509	8.83996	10.0402	11.6571	14.333	20.2851	LOC106018583	nw_004677524:1729719-1777194	-
MBD4	1	0	-27.97	-32.6	48.7198	53.6604	31.6918	14.7481	20.0688	17.1071	MBD4	nw_004676494:987916-991103	-	Uncharacterized protein
MB21D2	1	0	-2.86	-3.24	5.67228	4.43149	2.48707	1.90461	1.58191	2.04408	MB21D2	nw_004678814:1375649-1431647	-	Uncharacterized protein C3orf59
LOC106018576	4	0	0.55	2.68	0	0	0.377957	0.71247	1.32634	4.02988	LOC106018576	nw_004677523:690448-691252	+
TXLNG	5	0	6.33	0.63	3.88069	2.36003	7.35381	11.5476	3.28269	4.21709	TXLNG	nw_004676616:1233942-1254124	-	Uncharacterized protein
APBA3	1	0	-8.4	-10.17	12.9144	14.9495	7.01454	4.05215	3.14447	4.37487	APBA3	nw_004677049:149642-155903	+	Uncharacterized protein
LOC106018570	0	0	-11.82	-19.34	29.4426	16.6874	9.63286	12.8524	1.75606	5.69119	LOC106018570	nw_004677518:293330-321410	+
MOGAT1	5	0	19.63	-7.13	7.89992	10.7143	33.2664	24.6053	2.02239	2.32337	MOGAT1	nw_004677892:760112-782514	-	Uncharacterized protein
BIRC7	1	0	-0.4	-0.27	0.450935	0.416602	0.0379242	0.0357447	0.106468	0.229137	BIRC7	nw_004676322:45524-53793	+	Uncharacterized protein
BIRC6	4	0	2.02	9.92	10.7925	9.19689	11.2631	12.7657	18.7606	21.0714	BIRC6	nw_004677460:489724-607063	-	Uncharacterized protein
BIRC2	4	0	5.09	53.26	22.2394	20.6671	28.1167	24.9778	67.7448	81.6855	BIRC2	nw_004676396:585513-594079	+
HYI	0	0	-9.7	-25.81	28.4941	34.7603	24.8369	19.0202	6.70452	4.92289	HYI	nw_004676388:1499420-1505586	-	Putative hydroxypyruvate isomerase
TMTC1	4	0	-9.21	15.96	19.1779	18.0234	11.6031	7.17731	39.0016	30.1263	TMTC1	nw_004677834:87280-182086	-
TMTC2	1	0	-4.58	-2.29	7.84088	6.65872	2.40303	2.93015	4.81202	5.10047	TMTC2	nw_004678710:70631-249192	-	Uncharacterized protein
APBB2	4	0	-3.37	16.42	15.3253	15.1776	11.0946	12.6659	33.1122	30.2359	APBB2	nw_004676708:19816-180183	-	Uncharacterized protein
SLC22A16	2	0	-1.36	-0.37	2.00099	1.53173	0.460142	0.354843	1.52668	1.26866	SLC22A16	nw_004676763:1548667-1581375	-	Uncharacterized protein
PLXNA4	4	0	-0.26	1.51	1.32099	0.77907	0.94223	0.639799	2.87276	2.25412	PLXNA4	nw_004677748:68207-215187	+	Uncharacterized protein
SLC22A18	5	0	0.56	-0.05	0.174071	0.233186	0.679279	0.840314	0.148985	0.150889	SLC22A18	nw_004677025:1648706-1705843	+	Uncharacterized protein
LOC106020580	5	0	0.35	-0.11	0.131006	0.125354	0.452645	0.501919	0	0.0378528	LOC106020580	nw_004685070:73329-82498	+
SLC22A13	4	0	-0.03	1.54	0.0305789	0.0585193	0.018645	0.0175735	1.50489	1.65665	SLC22A13	nw_004678069:3610-12026	+	Uncharacterized protein
LOC106020586	1	0	-991.87	-553.73	1533.39	1459.32	730.13	278.843	892.595	992.651	LOC106020586	nw_004685468:196-514	-
ARL10	1	0	-5.07	-6.23	8.22692	7.20406	3.34416	1.94849	1.32291	1.64235	ARL10	nw_004676880:21575-24895	+	Uncharacterized protein
LOC106016016	6	0	0.18	0.17	0.0371482	0.0355455	0.105702	0.327348	0.201365	0.214672	LOC106016016	nw_004676763:1026696-1045044	-
LOC106020590	4	0	3.4	18.84	0.634537	0.358777	2.42691	5.3705	13.6513	25.0264	LOC106020590	nw_004686053:1249-6294	+
PLXNB2	6	0	6.37	8.57	9.49558	9.77425	11.4275	20.5824	17.0095	19.4051	PLXNB2	nw_004677119:2245763-2423003	-	Uncharacterized protein
LOC106020594	0	0	-4.1	-6.02	5.70783	8.49579	3.09356	2.91577	1.99028	0.183247	LOC106020594	nw_004686319:5-349	+
LOC106020597	4	0	-0.08	3.28	0.911168	0.901921	0.613043	1.04728	3.38833	4.98403	LOC106020597	nw_004676428:1373118-1376588	-
PLXNC1	4	0	1.91	12.41	8.45309	9.32612	11.6839	9.9233	23.0821	19.5178	PLXNC1	nw_004676510:1263868-1331837	+	Uncharacterized protein
PEAK1	4	0	-0.88	51.96	33.933	29.2835	32.2812	29.1678	77.2163	89.9203	PEAK1	nw_004677617:253716-367555	-	Uncharacterized protein
LOC101798362	5	0	0.54	-0.09	0.118693	0.0567863	0.615157	0.648015	0	0	LOC101798362	nw_004676555:177049-196138	-	monocarboxylate transporter 2-like
HTT	4	0	0.03	6.26	5.6736	4.79733	4.99113	5.54848	10.3178	12.6687	HTT	nw_004676748:3403249-3487216	+	Uncharacterized protein
MUSTN1	4	0	18.44	240.66	44.4433	24.8009	60.1795	45.949	244.085	306.482	MUSTN1	nw_004677655:858728-862841	+
LOC106020574	5	0	20.67	-0.56	1.16036	0.403744	14.3818	28.5169	0.108342	0.329179	LOC106020574	nw_004684346:18183-25963	+
LOC106020569	3	0	9.07	-25.91	33.3796	24.4406	50.2622	25.6885	2.48426	3.52241	LOC106020569	nw_004684056:5-256	+
SRD5A1	5	0	16.34	-3.61	8.99602	8.85418	29.5931	20.9333	4.99317	5.64129	SRD5A1	nw_004678664:264896-277411	-	Uncharacterized protein
SRD5A2	5	0	4.85	0.48	0.342866	0.182263	2.6016	7.61898	0.782543	0.693475	SRD5A2	nw_004678851:134721-163406	-	Uncharacterized protein
GHRH	5	0	0.3	0.06	0	0.048224	0.266323	0.38618	0.115027	0.0436863	GHRH	nw_004677462:130268-144601	+
NGFR	1	0	-8.65	-8.18	11.1964	11.5591	3.50324	1.94727	4.224	2.17091	NGFR	nw_004677095:249608-261397	-	Uncharacterized protein
PRNP	4	0	4.86	35.12	45.8151	35.9004	51.4953	39.9454	66.9107	85.0418	PRNP	nw_004676548:20452-25983	+	Major prion protein
PATL2	0	0	-0.79	-1.23	1.28998	1.96967	1.10451	0.567837	0.493311	0.309285	PATL2	nw_004676814:1148198-1154256	+	Uncharacterized protein
HRG	5	0	0.42	-0.12	0.0951993	0.182184	0.92874	0.182368	0	0.0275069	HRG	nw_004677559:232529-242824	+	Uncharacterized protein
NGEF	3	0	0.58	-5.15	8.6153	9.54953	10.4021	8.92187	4.41692	3.4382	NGEF	nw_004678870:753346-772570	+	Uncharacterized protein
IRF6	3	0	11.01	-25.24	42.443	34.5401	49.3484	49.6568	9.13848	17.3577	IRF6	nw_004677388:44179-50642	-	Uncharacterized protein
IRF1	4	0	-9.35	14.35	20.0732	18.5982	12.5975	7.37173	34.5702	32.8051	IRF1	nw_004680142:80189-87098	-	Interferon regulatory factor
SLC5A8	5	0	1.72	0.3	0.417374	0.432648	3.09626	1.19931	0.416761	1.02507	SLC5A8	nw_004677540:1203202-1226488	-	Uncharacterized protein
SLC5A9	5	0	0.88	-0.05	0.122932	0.0470515	1.28924	0.649964	0	0.0639362	SLC5A9	nw_004678127:692174-715268	+	Uncharacterized protein
IGFBP5	1	0	-61.15	-78.11	127.647	94.0183	73.0165	26.3432	33.3197	32.1295	IGFBP5	nw_004676426:666374-667524	+	Insulin-like growth factor-binding protein 5
PLEKHM1	5	0	10.35	-3.55	10.5461	9.76686	26.2893	14.7259	6.1806	7.03055	PLEKHM1	nw_004677199:196655-215942	-	Uncharacterized protein
LOC106020602	1	0	-320.64	-398.86	651.83	592.74	386.787	216.503	202.769	244.075	LOC106020602	nw_004687482:36-245	-
LOC106020601	0	0	-1.8	-2.79	2.29114	4.32979	0.908043	2.10672	0.196095	0.844055	LOC106020601	nw_004687368:7-1438	+
ANKLE1	0	0	-4.62	-7.47	10.7566	9.45387	4.37244	6.59384	3.0688	2.21014	ANKLE1	nw_004679913:40711-46593	-
NMRK2	1	0	-17.71	-12.01	23.1516	27.5059	6.96744	8.27717	14.6703	11.9688	NMRK2	nw_004676931:175932-182512	+	Uncharacterized protein
CDCA8	1	0	-9.52	-11.92	12.4975	13.8047	3.58384	3.68495	1.27036	1.18367	CDCA8	nw_004678282:295993-301170	-	Uncharacterized protein
NKPD1	5	0	51.4	-8.88	12.2285	10.0397	91.3149	33.75	1.0337	3.46789	NKPD1	nw_004680577:6983-9317	+
CDCA7	1	0	-8.51	-10.69	10.412	12.3349	2.54578	3.1793	0.781706	0.588116	CDCA7	nw_004677023:655986-663318	-	Uncharacterized protein
CDCA4	4	0	-0.9	7.46	8.78983	8.34186	8.44078	6.88208	16.8705	15.1761	CDCA4	nw_004677719:764013-771207	+	Cell division cycle-associated protein 4
CDCA3	1	0	-20.4	-22.74	25.4136	21.8485	4.0902	2.37239	1.10412	0.670936	CDCA3	nw_004676785:349766-350694	-	cell division cycle associated 3
LOC106016180	2	0	-3.82	1.45	9.30064	5.65569	3.12696	4.19608	8.81582	9.04149	LOC106016180	nw_004676790:725099-732801	-
WNT10A	0	0	-6.95	-20.37	25.9574	20.6431	20.6486	12.0525	2.35407	3.50172	WNT10A	nw_004677140:14054-23485	-	Protein Wnt
GGCT	3	0	17.2	-23.39	41.1412	44.2659	55.7688	64.0303	16.586	22.0401	GGCT	nw_004678014:354728-358833	-	Uncharacterized protein
HMGCS1	7	0	9.68	27.7	17.8751	16.5338	25.0242	28.7361	50.4867	39.3147	HMGCS1	nw_004678002:36648-43790	-	Uncharacterized protein
LOC106020625	1	0	-32.9	-37.59	63.789	41.5052	23.8552	15.6412	9.46331	20.643	LOC106020625	nw_004689986:306-391	-
DIDO1	4	0	0.38	2.12	2.37894	2.65472	2.28522	3.51755	4.20759	5.06299	DIDO1	nw_004677748:1203891-1239365	+	Uncharacterized protein
HADHB	3	0	8.4	-25.76	51.6098	52.7744	79.2777	41.8999	27.6472	25.2209	HADHB	nw_004677912:9620-23697	-	Uncharacterized protein
LOC106020632	5	0	53.49	-3.43	8.62556	6.27261	50.4893	71.3814	3.24829	4.78517	LOC106020632	nw_004690535:21-4055	-
MGAT4A	4	0	-0.26	7.57	2.80539	3.21564	2.17382	3.32524	9.80446	11.3483	MGAT4A	nw_004676574:86573-153728	-	Uncharacterized protein
TCF7	5	0	43.98	-26.08	39.3556	20.2305	54.5428	92.9949	2.21494	5.20602	TCF7	nw_004676446:320724-383550	-	Uncharacterized protein
MGAT4D	5	0	12.26	-0.02	5.84661	4.08667	18.9621	15.4894	4.61363	5.28362	LOC101798874	nw_004677272:404104-442351	-	Uncharacterized protein
LOC106020619	5	0	49.63	-18.05	49.4163	85.0909	142.823	90.9523	51.4243	46.9865	LOC106020619	nw_004688982:1088-1967	-
LOC106020614	4	0	-1.12	3.18	3.43633	0.939451	1.19729	0.940397	4.20157	6.52474	LOC106020614	nw_004688514:4-580	+
LOC106020620	0	0	-4.72	-6.81	6.91132	10.0575	1.40469	6.12331	1.84853	1.49772	LOC106020620	nw_004689356:6792-8059	+
LOC106020647	3	0	-1.51	-6	7.25142	6.6369	6.15157	4.7109	1.34921	0.546581	LOC106020647	nw_004736230:1-321	-
CREG1	4	0	-6.7	55.2	26.3029	28.1004	21.0427	19.9591	67.7554	97.05	CREG1	nw_004676846:859818-865922	+	Uncharacterized protein
LOC106020650	0	0	-13.9	-19.13	34.7663	25.4899	18.4452	14.0119	9.46781	12.5241	LOC106020650	nw_004736933:7-330	-
LOC106020655	5	0	6.71	-5.12	9.05257	12.1268	15.4551	19.145	4.33885	6.59145	LOC106020655	nw_004739555:7-300	+
LOC106020652	1	0	-23.49	-21.7	31.0117	37.4503	14.3447	7.12887	12.2644	12.7919	LOC106020652	nw_004737758:6-347	-
LOC106020634	0	0	-10.99	-32.75	55.0552	43.6491	37.4055	39.3237	16.1557	17.0439	LOC106020634	nw_004725833:5-190	-
LOC101798205	4	0	-1.26	3.39	3.19803	2.90314	1.49996	2.07351	4.91283	7.96097	LOC101798205	nw_004677559:2642847-2663863	-	inactive N-acetylated-alpha-linked acidic dipeptidase-like protein 2-like
LOC106020637	1	0	-23.16	-30.16	45.4431	38.7174	23.533	14.31	14.1191	9.71287	LOC106020637	nw_004730981:4-238	+
LOC106020638	1	0	-33.52	-39	39.6201	42.5767	7.8048	7.35625	3.13017	1.05672	LOC106020638	nw_004731505:7-246	-
JMY	6	0	18.2	23.12	13.9462	17.0281	33.5267	33.854	32.8559	44.3572	JMY	nw_004676363:1760489-1807733	-	Uncharacterized protein
PLEKHH2	4	0	0.67	4.06	2.99761	3.09396	3.54416	3.88264	7.52101	6.69383	PLEKHH2	nw_004676696:1102797-1164317	-	Uncharacterized protein
TCHP	0	0	-2.45	-4.53	7.81523	7.28418	5.50647	4.69097	2.45261	3.58793	TCHP	nw_004677724:259088-266134	+	trichoplein, keratin filament binding
LOC106020644	1	0	-17.95	-24.47	37.3188	37.1371	23.9681	14.5838	12.1374	13.3708	LOC106020644	nw_004735140:4-297	-
PLEKHG5	0	0	-2.53	-5.62	7.06653	8.62013	7.10558	3.51485	2.36974	2.07763	PLEKHG5	nw_004679221:999-16197	-	Uncharacterized protein
LOC101798211	1	0	-9.1	-10.44	16.7138	13.3366	5.23161	6.62665	4.70191	4.45911	LOC101798211	nw_004677772:107039-112530	+	uncharacterized LOC101798211
BUB1	1	0	-16.2	-18.49	21.742	21.461	6.30748	4.49819	3.46709	2.75753	BUB1	nw_004676955:2665062-2683007	+	Uncharacterized protein
DFNB59	4	0	-0.74	3.62	2.48888	2.12912	1.43508	1.70242	3.6005	8.26619	DFNB59	nw_004676583:1365931-1397265	+	Uncharacterized protein
LOC101798228	5	0	6.38	0.14	0.145925	0.174536	7.38495	5.7026	0.156118	0.442717	LOC101798228	nw_004676347:107466-120602	+	Pantetheinase
LOC106020656	5	0	71.36	-14.6	20.4882	14.6574	119.553	58.3218	2.45825	3.48553	LOC106020656	nw_004739610:8-389	-
LOC101798226	3	0	3.67	-12.11	15.0943	13.6286	16.9538	19.1101	2.52551	1.96752	LOC101798226	nw_004676309:26-5346	+	Uncharacterized protein
NID2	1	0	-135.07	-115.5	214.912	160.241	69.1985	35.8051	67.9938	76.1537	NID2	nw_004676836:9378-20822	+	Uncharacterized protein
CPT1A	5	0	17.34	4.67	14.7053	14.3873	31.5838	32.1957	19.9025	18.5248	CPT1A	nw_004677317:213644-249304	-	Putative carnitine palmitoyltransferase 1A
PLEKHF2	5	0	9.81	-6.44	20.2842	19.3715	30.4829	28.7987	12.0165	14.7573	PLEKHF2	nw_004676320:240254-257013	+	Uncharacterized protein
NR5A2	4	0	-0.81	3.35	1.95537	1.72199	1.0551	0.994458	5.27249	5.09987	NR5A2	nw_004678071:1062967-1143118	+	Uncharacterized protein
UNC50	4	0	-1.6	5.45	6.70587	6.65377	4.86726	5.29988	11.1712	13.0868	UNC50	nw_004676574:76641-86260	+	Uncharacterized protein
LOC106015054	5	0	2.35	0	0	0.0912743	1.72161	3.0699	0.0163285	0.0661486	LOC106015054	nw_004676563:397578-407722	-
ST3GAL2	1	0	-10.72	-12.36	18.2054	17.0077	7.09378	6.6861	4.70217	5.78942	ST3GAL2	nw_004676314:596372-597801	-	Uncharacterized protein
UNC5B	5	0	12.29	-2.58	19.7202	16.5788	31.5632	29.3133	13.8961	17.2377	UNC5B	nw_004678345:20049-54189	-	Uncharacterized protein
SMARCD2	0	0	-35.49	-53.96	72.5912	75.6546	42.3829	34.8845	19.4052	20.9258	SMARCD2	nw_004677663:348927-363427	+	Uncharacterized protein
AKR7A2	0	0	-4.91	-16.93	25.0416	28.4749	28.762	14.9267	10.8659	8.7836	AKR7A2	nw_004676672:480192-486012	-	Uncharacterized protein
IRS2	4	0	0.01	28.32	6.38496	4.75876	4.71413	6.44015	40.4283	27.3531	IRS2	nw_004676312:495539-523371	-	insulin receptor substrate 2
IRS1	1	0	-18.29	-20.81	29.7408	29.5984	13.307	9.45057	9.10406	8.611	IRS1	nw_004677544:365634-368026	-	Insulin receptor substrate 1
NTMT1	0	0	-10.76	-19.48	27.7242	27.8686	19.0624	15.0007	8.45652	8.18109	NTMT1	nw_004676566:319844-322077	+	Uncharacterized protein
LOC106015074	3	0	0.26	-0.38	0.473794	0.539706	1.0455	0.492708	0.135171	0.117341	LOC106015074	nw_004676566:294171-299432	+
HERPUD1	4	0	-1.25	16.99	17.628	17.8898	17.3556	15.6565	35.0083	34.4965	HERPUD1	nw_004677054:187318-192941	-	Uncharacterized protein
SLC6A14	5	0	30.93	2.15	11.2676	6.78609	54.0918	25.8292	6.75241	15.6053	SLC6A14	nw_004682889:37210-66309	+	Transporter
SLC6A15	5	0	14.04	-0.85	6.74767	5.4604	18.2909	22.0039	2.6071	7.90454	SLC6A15	nw_004676908:392839-430738	-	Transporter
LOC106015085	6	0	5.04	2.75	1.81051	4.38876	9.42023	6.86722	5.73349	5.96369	LOC106015085	nw_004676567:1569677-1594113	+
ARMC7	1	0	-10.08	-12.39	17.0798	17.4365	8.59458	5.76532	5.10827	4.62317	ARMC7	nw_004676490:530522-531982	+	armadillo repeat containing 7
FIGNL1	0	0	-1.12	-1.87	2.66122	1.90362	1.63839	0.683025	0.221136	0.604695	FIGNL1	nw_004677315:489011-493490	-	Fidgetin-like protein 1
RAB3IP	5	0	17.46	-1.7	4.66099	4.34253	18.4977	25.4235	3.04444	2.55173	RAB3IP	nw_004676299:91691-120644	-	RAB3A interacting protein
PCYOX1L	3	0	8.11	-13.4	20.6465	21.3442	31.4406	26.7717	7.54794	7.64439	PCYOX1L	nw_004676329:820268-822608	-	Uncharacterized protein
HHAT	1	0	-3.43	-4.55	7.54685	7.24166	4.3676	3.55301	3.61279	2.06971	HHAT	nw_004678389:281586-446525	-	Uncharacterized protein
IRX3	0	0	-14.54	-24.5	38.4687	32.9208	23.7861	18.5269	12.1729	10.215	IRX3	nw_004676795:68099-68638	+	Uncharacterized protein
PLEKHO2	4	0	-0.69	70.53	20.9343	18.8617	24.6498	13.7598	87.4142	93.4481	PLEKHO2	nw_004677704:117-4862	+	pleckstrin homology domain containing, family O member 2
DMGDH	2	0	-6.85	-1.11	9.63629	9.94658	3.05345	2.81982	8.29085	9.07643	DMGDH	nw_004676363:1876187-1922939	+	Uncharacterized protein
CREB5	4	0	0.11	25.63	7.55728	5.66302	5.55173	7.88388	37.8218	26.6505	CREB5	nw_004677031:663851-875990	-	Uncharacterized protein
RASL11B	3	0	-0.64	-6.32	9.2233	8.6719	10.1717	6.45285	2.78009	2.46801	RASL11B	nw_004676593:48669-52599	-	Uncharacterized protein
PLEKHN1	0	0	-3.49	-5.99	7.32431	10.2067	6.47403	4.06797	1.72496	3.83489	PLEKHN1	nw_004677495:72517-87930	-	pleckstrin homology domain containing, family N member 1
GGA2	5	0	5.17	-4.57	10.9987	10.4596	14.8114	16.9849	6.23725	6.08299	GGA2	nw_004676924:343462-355930	+	Uncharacterized protein
CALHM2	5	0	3.27	-0.99	3.08144	3.26981	8.11765	4.76776	1.58918	2.79092	CALHM2	nw_004677923:8258-14185	+	calcium homeostasis modulator 2
LOC106018413	5	0	3.46	-1.08	1.87895	2.82525	6.38296	5.24483	1.14869	1.39604	LOC106018413	nw_004677461:15731-16852	+
LOC106017245	5	0	5.93	-1.66	5.84733	6.91753	11.6683	12.9529	4.36768	5.06859	LOC106017245	nw_004677054:2178387-2181356	-
RNF217	6	0	4.9	5.37	5.20526	6.90033	11.3729	10.5323	10.3488	12.5021	RNF217	nw_004676347:3686376-3730945	-	Uncharacterized protein
GGT1	5	0	3.92	0.24	0.966063	0.462192	5.16113	4.09782	0.334673	1.57512	GGT1	nw_004677433:463870-497336	-	Uncharacterized protein
DNASE1L2	5	0	62.2	-1.14	3.88452	3.55877	95.749	36.0985	0	5.15825	DNASE1L2	nw_004678373:684029-687363	-	Uncharacterized protein
LOC106019931	7	0	1.16	1.63	0.462576	0.774583	1.69229	1.86087	1.68262	2.80679	LOC106019931	nw_004676405:2444264-2446841	-
LOC106019930	7	0	0.44	0.68	0.310407	0.162518	0.664216	0.679896	0.736865	1.10165	LOC106019930	nw_004676405:2409997-2424570	+
TC2N	4	0	-0.15	2.14	1.37102	1.33892	1.51679	0.893513	2.50414	4.48419	TC2N	nw_004677172:145183-178588	-	Uncharacterized protein
RNF223	5	0	54.21	-19.63	23.9673	19.5358	85.3008	66.6246	1.59548	2.65463	RNF223	nw_004676297:35559-39915	-
XXYLT1	1	0	-56.42	-70.27	95.8629	98.0939	46.4825	34.6337	30.1424	23.2768	XXYLT1	nw_004676626:431142-466143	-	xyloside xylosyltransferase 1
LOC106019963	5	0	1.07	0.12	0.0820009	0.235389	1.04997	1.41376	0.140367	0.426481	LOC106019963	nw_004678596:171759-177981	+
PFKFB3	7	0	2.53	5.26	2.49222	3.06605	5.1618	5.45623	8.70151	7.37249	PFKFB3	nw_004677748:959361-996424	+	Uncharacterized protein
LOC106017266	5	0	2.13	-0.72	1.13022	1.03444	4.79397	1.63794	0.231319	0.489849	LOC106017266	nw_004677060:1719394-1729101	-
LOC106019952	4	0	0.06	0.29	0	0.0241759	0.0616219	0.0871207	0.216247	0.394218	LOC106019952	nw_004678591:849398-857323	-
LOC106018424	1	0	-34.8	-41.39	55.5397	32.2872	11.2456	6.98588	3.40821	1.63505	LOC106018424	nw_004677466:115885-116680	+
LOC106017257	7	0	0.09	0.2	0.0239819	0.0573681	0.131603	0.137822	0.225783	0.249456	LOC106017257	nw_004677060:380859-409078	+
OSBPL3	4	0	-1.47	9.63	7.56874	6.45009	5.336	5.74296	13.3861	19.8873	OSBPL3	nw_004677092:1776985-1805260	-	Oxysterol-binding protein
LOC106017254	4	0	0.07	4	4.81277	4.1157	5.13185	3.92832	7.20358	9.73422	LOC106017254	nw_004677058:440818-446572	+
OSBPL6	4	0	-0.96	4.14	2.30429	2.41749	1.66593	1.13508	3.86693	9.13101	OSBPL6	nw_004676583:1302800-1358954	+	Oxysterol-binding protein
SMYD1	1	0	-0.69	-0.91	0.936419	1.06195	0.422939	0.199316	0.029684	0.150316	SMYD1	nw_004677379:706513-729448	-	SET and MYND domain-containing protein 1
CDC20	1	0	-25.07	-31.87	31.0952	40.6198	13.783	7.78838	3.32387	4.64324	CDC20	nw_004676388:1396981-1407453	+	Uncharacterized protein
DONSON	1	0	-6.49	-8.6	10.3093	11.332	4.10403	4.55367	2.04181	2.40025	DONSON	nw_004676597:635301-640057	+	downstream neighbor of SON
MCAM	1	0	-98.54	-92.18	151.182	130.502	49.7645	34.8355	44.425	52.9052	MCAM	nw_004678015:22526-25434	+	melanoma cell adhesion molecule
BTLA	4	0	0.94	9.79	1.39025	1.43005	1.8861	2.81636	9.7869	12.6084	BTLA	nw_004676858:1968399-1983292	+	B and T lymphocyte associated
DZIP1L	3	0	-0.12	-0.85	0.840141	1.20584	0.928476	0.875116	0.179766	0.159305	DZIP1L	nw_004677000:1021693-1032630	+	Uncharacterized protein
SLC46A1	3	0	-1.07	-6.32	9.91793	9.61829	11.114	6.27744	3.18323	3.71765	SLC46A1	nw_004677611:769363-774777	-	Uncharacterized protein
ABCF3	1	0	-12.46	-15.89	26.1925	27.7822	17.6377	11.4135	10.1311	12.0694	ABCF3	nw_004677274:567096-575961	+	Uncharacterized protein
LOC106017201	7	0	0.17	0.42	0.1409	0.0337053	0.343647	0.161948	0.602971	0.412206	LOC106017201	nw_004677035:156203-161144	-
RBM47	0	0	-0.85	-2.41	3.8121	4.51396	4.08702	2.53766	1.35947	2.14787	RBM47	nw_004680547:472541-493074	-	Uncharacterized protein
RBM41	0	0	-5.18	-7.58	9.77309	10.9869	5.66505	4.735	2.28808	3.30503	RBM41	nw_004676352:70753-75413	+	Uncharacterized protein
FLOT2	1	0	-27.47	-26.8	44.149	44.0505	20.9727	12.2943	16.8738	17.7257	FLOT2	nw_004676362:217333-230439	+	Uncharacterized protein
RBM38	2	0	-51.82	-16.84	82.591	57.7339	23.1426	13.5473	51.2045	55.4365	RBM38	nw_004676394:2429001-2442297	-	Uncharacterized protein
NHP2	0	0	-23.97	-56.39	102.488	98.88	84.0118	69.4078	34.5775	54.0035	NHP2	nw_004677994:178400-180279	+	Uncharacterized protein
RBM33	7	0	3.47	10.9	7.61346	9.87	10.7428	13.6724	19.0369	20.2428	RBM33	nw_004677811:800086-889955	-	Uncharacterized protein
WTIP	4	0	0.71	4.06	4.91126	4.82832	4.52836	6.6259	7.67645	10.1887	WTIP	nw_004677054:1776506-1853848	-	Uncharacterized protein
PDAP1	3	0	31	-53.32	125.379	134.665	152.895	169.14	73.5201	79.8748	PDAP1	nw_004676902:7448-12046	-	Uncharacterized protein
LOC106018473	3	0	4.72	-6.8	10.4878	7.60029	8.69878	18.8352	1.81507	2.67384	LOC106018473	nw_004676386:1995751-2000408	-
GALK1	0	0	-8.53	-11.93	15.7052	14.5486	8.24068	4.9623	3.96292	2.44068	GALK1	nw_004676490:1025414-1029479	-	Uncharacterized protein
CYLD	4	0	0.64	4.86	4.15574	4.27959	4.65874	5.055	8.64486	9.51455	CYLD	nw_004677188:7233-29107	-	Putative ubiquitin carboxyl-terminal hydrolase CYLD
ABCD4	3	0	-0.24	-4.25	8.53879	5.37685	8.23069	5.19583	1.69271	3.72801	ABCD4	nw_004677171:968238-981108	-	Uncharacterized protein
UGT8	5	0	36.84	4.22	13.3545	11.254	54.2296	44.0615	14.3889	18.6567	UGT8	nw_004677547:280164-318365	+	2-hydroxyacylsphingosine 1-beta-galactosyltransferase
LOC106019918	0	0	-2.48	-3.9	3.77743	5.69551	3.07097	1.44724	0.881739	0.793783	LOC106019918	nw_004678556:761-3766	-
RBM24	2	0	-4.21	2.07	6.86047	6.11399	3.15781	1.39153	7.10945	9.9988	RBM24	nw_004677351:110856-120729	-	Uncharacterized protein
RBM20	4	0	-0.47	2.04	1.51294	1.00223	0.875184	0.69112	3.70209	2.90032	RBM20	nw_004676629:2071330-2111861	-	Uncharacterized protein
LOC106017217	0	0	-1.97	-3.24	3.60097	3.55329	1.92118	1.29341	0.288939	0.390175	LOC106017217	nw_004677051:180384-186157	+
TBX1	3	0	-3.63	-16.56	23.0391	20.005	15.095	20.6945	2.43317	7.49547	TBX1	nw_004677518:275077-292344	+	Uncharacterized protein
LOC106017210	5	0	199.89	-115.83	134.887	125.963	341.077	319.557	5.55417	23.6256	LOC106017210	nw_004677042:22328-23171	+
IYD	4	0	-5.86	17.53	5.88127	13.6318	4.70012	3.08459	30.3488	24.2279	IYD	nw_004676301:734195-780706	+	Iodotyrosine dehalogenase 1
ABCC9	4	0	-0.76	3.87	4.04445	3.70505	3.81115	2.41676	7.09034	8.40599	ABCC9	nw_004677350:1047356-1122497	-	Uncharacterized protein
ABCC4	4	0	2.53	9.45	1.84328	2.0978	3.78043	5.21635	9.09531	13.7507	ABCC4	nw_004676654:129260-273016	+	Uncharacterized protein
LOC106020688	1	0	-22.18	-30.18	46.6828	35.8306	24.9632	13.1989	11.3242	10.8197	LOC106020688	nw_004750308:84-773	+
SLC6A1	4	0	-2.8	58.6	11.5492	5.58127	5.75142	5.78482	62.5892	71.7388	SLC6A1	nw_004676594:760904-780050	-	Transporter
TBK1	4	0	-0.74	4.83	5.0362	4.45559	3.48505	4.52516	8.77475	10.3767	TBK1	nw_004678714:49020-72637	+	Uncharacterized protein
LOC106020681	5	0	10.76	-3.53	5.98694	3.98514	16.8238	14.6601	1.33673	1.57945	LOC106020681	nw_004748719:206-620	+
LOC106020679	4	0	-0.73	21.05	21.2605	7.79999	22.0308	5.571	43.1813	27.9777	LOC106020679	nw_004748585:4-667	-
SGOL1	1	0	-2.01	-1.99	2.61531	3.17622	0.633768	1.13688	1.01876	0.799264	SGOL1	nw_004679056:381193-387510	+	Uncharacterized protein
ABHD17A	0	0	-33.19	-66.2	98.5049	95.4255	81.342	46.2065	29.9408	31.5957	ABHD17A	nw_004677226:289613-294534	+	abhydrolase domain containing 17A
LOC106016103	0	0	-0.41	-1.2	2.1988	1.28722	1.68575	0.981047	0.571721	0.522733	LOC106016103	nw_004676776:64657-72608	+
LOC101798236	4	0	-0.25	2.25	0.192031	0.450179	0.0702529	0.0772513	2.07911	3.06281	LOC101798236	nw_004676513:78789-208979	+	Uncharacterized protein
LOC101798264	5	0	0.38	0.02	0	0.0385049	0.294436	0.508776	0.0229611	0.0581363	LOC101798264	nw_004677257:847696-869535	-	vitellogenin-2-like
LOC106016137	0	0	-13.18	-24.17	44.5378	27.7006	24.0228	21.8546	12.0222	11.8789	LOC106016137	nw_004676785:326849-327372	+
CLASP1	6	0	3.86	4.99	5.55314	5.76317	9.55008	9.4922	11.1753	10.1209	CLASP1	nw_004676844:2748778-2889422	-	Uncharacterized protein
LOC101798269	5	0	16998.9	-626.88	786.59	659.419	17499	17944.9	0	192.256	LOC101798269	nw_004677537:3885-4721	+	Feather keratin 1
ITK	4	0	-0.1	1.39	0.248159	0.356179	0.264794	0.142615	1.96465	1.4251	ITK	nw_004678961:38744-66520	-	Non-specific protein-tyrosine kinase
TBL2	1	0	-15.36	-18.65	32.2768	27.9157	17.6795	11.7947	10.1105	12.7738	TBL2	nw_004676726:224431-228489	-	Uncharacterized protein
PSMC5	0	0	-34.47	-59.67	90.849	92.0292	63.7981	50.1331	30.2531	33.2948	PSMC5	nw_004677663:363503-366257	-	Uncharacterized protein
CD274	7	0	1.3	2.02	0.720429	0.527149	2.63562	1.21772	2.50269	2.79181	CD274	nw_004676555:316421-326330	-	Uncharacterized protein
COQ10B	2	0	-14.02	1.2	17.9065	22.708	7.21432	5.36682	17.8091	25.2081	COQ10B	nw_004677216:1153292-1164312	+	Uncharacterized protein
BUD31	5	0	55.69	-34.32	85.6072	106.222	164.484	138.723	54.9729	68.2231	BUD31	nw_004676902:14766-16538	+	Protein BUD31-like protein
LOC106019988	7	0	0.15	0.4	0.0151753	0.0435617	0.185058	0.174422	0.259765	0.605095	LOC106019988	nw_004678635:1271335-1298902	+
ATP8B1	6	0	5.33	3.73	6.63317	4.60426	11.0229	10.8804	6.54325	12.1622	ATP8B1	nw_004680303:176739-191152	-	Uncharacterized protein
ATP8B2	1	0	-15.11	-18.82	29.7124	21.6188	14.0002	7.10679	6.00719	7.69185	ATP8B2	nw_004679752:88460-100018	+	Phospholipid-translocating ATPase
PSMD3	1	0	-85.7	-97.81	170.96	166.305	95.2297	70.6399	67.3133	74.3369	PSMD3	nw_004678722:24696-27353	-	Uncharacterized protein
ATP8B3	5	0	6.08	-0.93	2.44426	2.54564	12.1864	4.96899	0.55502	2.56554	ATP8B3	nw_004677226:353913-377138	+	Phospholipid-translocating ATPase
MCM2	1	0	-21.8	-23.19	23.1788	29.4547	4.82284	4.21763	3.24533	3.00406	MCM2	nw_004676484:190512-201950	+	Uncharacterized protein
MCM3	1	0	-13.95	-15.32	15.0095	18.0036	2.15476	2.96828	1.5788	0.79107	MCM3	nw_004676608:80563-91659	+	Uncharacterized protein
MCM5	1	0	-30.25	-33.63	29.1944	41.2647	5.57244	4.37682	2.11847	1.07277	MCM5	nw_004676699:357842-366861	-	Uncharacterized protein
MCM6	1	0	-13.16	-12.44	18.8818	19.886	6.30504	6.1466	7.78747	6.10747	MCM6	nw_004677073:2305424-2317237	-	Uncharacterized protein
PSME4	4	0	-1.94	13.76	10.2282	9.48266	8.28514	7.55315	21.0553	26.1846	PSME4	nw_004676955:2505889-2560377	+	Proteasome activator complex subunit 4
LOC106016176	5	0	1.45	-0.47	0.75884	0.726102	1.92976	2.44641	0.190091	0.344933	LOC106016176	nw_004676790:357781-589781	-
IPP	5	0	5.8	-0.26	3.46293	3.42398	10.6981	7.78358	2.70041	3.66879	IPP	nw_004676521:52299-62281	-	Uncharacterized protein
RACGAP1	1	0	-20.2	-24.35	22.7614	31.1563	7.26584	6.24754	2.7958	2.42378	RACGAP1	nw_004677184:102537-109440	+	Uncharacterized protein
SLC6A6	2	0	-27.38	12.82	57.1022	48.8946	28.4235	22.8218	58.965	72.6716	SLC6A6	nw_004677806:496000-550735	-	Transporter
MGST1	2	0	-25.82	14.4	53.3427	60.0012	37.5323	24.1716	85.1355	57.0165	MGST1	nw_004676802:2578582-2587187	-	Microsomal glutathione S-transferase 1
ATP8A1	4	0	-0.9	3.7	1.74021	1.89073	0.972071	0.864588	6.26515	4.75891	ATP8A1	nw_004676708:629983-727268	-	Phospholipid-translocating ATPase
BTC	0	0	-14.32	-21.58	29.3857	27.6594	21.423	6.97536	7.92795	5.95272	BTC	nw_004677628:1416264-1417012	+	Uncharacterized protein
USP53	7	0	8.05	19.57	6.27735	4.98126	12.1667	15.197	24.8908	25.4981	USP53	nw_004676579:552470-584389	+	Uncharacterized protein
LOC101802059	6	0	133.96	85.5	122.111	142.234	320.259	212.014	204.405	230.941	LOC101802059	nw_004677744:926-16851	+
FAAP100	1	0	-17.87	-20.04	23.856	23.4828	7.27292	4.33358	3.31499	3.95157	FAAP100	nw_004679138:7923-16485	-
LOC101802072	4	0	0.38	1.71	0	0.197598	0.805852	0.142414	2.33305	1.28883	LOC101802072	nw_004676298:683946-688986	-	uncharacterized LOC101802072
ACER2	5	0	6.01	-0.54	7.27275	5.64704	10.6136	14.3202	7.092	4.75397	ACER2	nw_004676570:1529734-1551114	-	Uncharacterized protein
ACER1	5	0	28.98	-23.99	29.2321	30.23	68.5734	48.8443	7.23761	4.24178	ACER1	nw_004678614:201554-215282	+	Uncharacterized protein
GARS	3	0	17.7	-63.63	114.126	137.485	130.498	156.511	62.775	61.5795	GARS	nw_004676514:714-6671	+
GAS7	7	0	3.46	7.24	7.70888	8.5771	13.008	10.1998	18.0292	12.7428	GAS7	nw_004676639:38955-106788	+	Uncharacterized protein
FOXI3	5	0	9.96	-2	2.62371	1.79807	10.8957	13.4482	0	0.430271	FOXI3	nw_004677379:602686-605964	+	Forkhead box protein I1
LOC101802066	3	0	-39.09	-324.01	251.706	541.918	427.1	288.337	61.4727	84.1399	LOC101802066	nw_004679979:355621-360945	-	keratin, type II cytoskeletal 3-like
PKP3	0	0	-27.93	-64.64	79.2865	73.1617	56.3083	40.2837	8.74201	14.4283	PKP3	nw_004679227:26458-32611	-	Uncharacterized protein
LOC101802019	3	0	1.03	-4.01	7.90562	6.64454	10.4223	6.18052	3.71841	2.80901	LOC101802019	nw_004676537:928614-937932	+	Uncharacterized protein
LOC101802012	0	0	-1.17	-2.47	3.66315	1.63949	1.80125	1.15445	0.202273	0.153643	LOC101802012	nw_004676322:155894-171523	+	Uncharacterized protein
USP15	4	0	1.39	8.92	9.19606	9.30986	8.32461	12.9688	17.5951	18.7449	USP15	nw_004676435:317113-375920	-	Ubiquitin carboxyl-terminal hydrolase
EGFL6	0	0	-2.25	-3.4	3.57627	4.1322	1.23429	1.9777	0.346514	0.555657	EGFL6	nw_004676689:356710-401835	+	Uncharacterized protein
USP25	7	0	22.33	67.41	28.8697	23.5548	45.1261	51.9641	80.7124	106.539	LOC101803241	nw_004677207:246909-340182	-	Ubiquitin carboxyl-terminal hydrolase
USP24	4	0	-0.29	7.28	10.6887	8.51124	9.16182	9.45487	16.1133	17.6446	USP24	nw_004677116:312148-371180	-	Ubiquitin carboxyl-terminal hydrolase
APC2	3	0	1.07	-1.56	2.64061	2.06729	3.10304	3.75245	0.945113	0.645063	APC2	nw_004678730:4052-7794	-	Uncharacterized protein
USP39	1	0	-34.85	-40.95	66.0295	61.3834	30.8201	26.8898	22.2157	23.289	USP39	nw_004679895:3048-13644	+	Uncharacterized protein
LOC101802039	5	0	78.98	-3.65	6.28896	3.71123	50.6648	117.292	0.731437	1.97542	LOC101802039	nw_004676846:4019243-4033554	-	protein-glutamine gamma-glutamyltransferase 5-like
MARS2	1	0	-3.48	-4.06	7.25478	6.87589	4.14352	3.03459	2.51514	3.50251	MARS2	nw_004677101:22490-28292	+
LOC101802038	3	0	7.23	-33.08	48.1562	48.0147	59.6502	50.9894	12.3389	17.6705	LOC101802038	nw_004676844:5078910-5087614	-	Uncharacterized protein
FEN1	1	0	-12.45	-14.78	20.3816	26.639	12.0221	10.1005	7.90049	9.56973	FEN1	nw_004678549:30612-32592	-	Uncharacterized protein
USP32	6	0	2.71	3.51	3.7585	3.44728	6.09138	6.53591	7.01705	7.20801	USP32	nw_004676627:300960-357795	-	Ubiquitin carboxyl-terminal hydrolase
MID1	4	0	-0.15	3.34	3.73753	3.61708	3.95125	3.10347	5.08417	8.94325	MID1	nw_004676725:1345257-1583876	-	Uncharacterized protein
MID2	0	0	-7.4	-15.22	23.3572	19.1825	15.0873	12.6623	6.3804	5.71054	MID2	nw_004677101:342964-391855	-	Uncharacterized protein
USP47	4	0	1.44	12.89	8.61941	7.37147	7.65777	11.2145	19.7808	21.9816	USP47	nw_004676849:324926-377960	+	Ubiquitin carboxyl-terminal hydrolase
USP49	4	0	-0.99	1.53	2.96715	3.24932	2.32681	1.91291	5.01432	4.26235	USP49	nw_004677408:146674-170218	+	Ubiquitin carboxyl-terminal hydrolase
GAMT	1	0	-9.19	-12.34	10.8363	18.2239	5.30582	5.37831	2.66996	1.70784	GAMT	nw_004677352:34953-36368	+	Guanidinoacetate N-methyltransferase
USP42	4	0	-0.64	3.52	4.0036	3.47803	2.28053	3.92051	7.22521	7.30612	USP42	nw_004677060:127218-143521	-	Uncharacterized protein
MARCO	5	0	8.58	3	0.765163	1.18975	9.33092	9.78406	3.33585	4.62209	MARCO	nw_004678971:391264-402297	+	Uncharacterized protein
PKIG	4	0	-4.43	29.75	16.5089	19.3121	18.7938	8.17133	46.3094	49.0105	PKIG	nw_004676760:433618-449013	-	protein kinase (cAMP-dependent, catalytic) inhibitor gamma
PKIB	7	0	0.59	1.78	0.964671	1.14024	1.38398	1.89144	3.59399	2.0659	PKIB	nw_004676827:437250-472192	-
PKIA	4	0	-2.7	16.99	14.9127	12.8171	10.9838	11.3385	29.791	31.9162	PKIA	nw_004676739:716806-724134	+	Uncharacterized protein
TACC1	2	0	-51.21	-21.62	86.9691	82.1113	46.4517	20.2185	57.7681	68.078	TACC1	nw_004676580:83675-93830	+	transforming, acidic coiled-coil containing protein 1
HACD3	3	0	-2.09	-20.09	39.1206	39.662	40.4261	34.1697	19.4208	19.1851	HACD3	nw_004676715:119462-129864	+
BMPR2	4	0	0.63	37.66	24.4551	21.2536	15.1522	31.8229	54.5657	66.4553	BMPR2	nw_004676788:2816995-2922589	-	Receptor protein serine/threonine kinase
OGDHL	3	0	0.26	-1.11	2.92991	2.00407	2.54013	2.92034	0.979557	1.72621	OGDHL	nw_004677859:1273020-1342154	-	2-oxoglutarate dehydrogenase E1 component-like, mitochondrial
LOC106017822	7	0	1.4	4.46	1.16103	2.98804	1.70877	5.24584	5.8937	7.18364	LOC106017822	nw_004677216:3199321-3201204	+
PKN2	4	0	-1.38	24.54	18.5487	14.9296	12.8233	17.9022	44.4049	38.1627	PKN2	nw_004678637:785782-839023	+	Uncharacterized protein
LOC101803136	4	0	-0.02	2.7	0	1.28875	0.884397	0.357244	3.72429	2.96362	LOC101803136	nw_004677916:8254-68183	-	protein FAM219A-like
SLC7A11	5	0	15.82	1.44	0.669688	0.754715	10.5622	22.4932	1.00624	3.2895	SLC7A11	nw_004678021:323858-385506	+	Uncharacterized protein
CA2	5	0	109.85	7.94	20.3934	27.0278	135.226	131.896	29.595	33.7154	CA2	nw_004676782:1330322-1339309	-	Uncharacterized protein
HS3ST6	1	0	-7.45	-7.98	9.39021	9.40544	3.0804	0.820517	1.83298	0.999604	HS3ST6	nw_004677392:45937-77375	-	Sulfotransferase
CD9	5	0	80.84	-5.45	84.6037	86.994	152.289	180.998	66.1271	94.5699	CD9	nw_004676532:98216-117912	-	Tetraspanin
UBTD1	3	0	3.02	-54.74	74.9317	56.6524	93.1201	44.5004	7.23916	14.8699	UBTD1	nw_004678346:8738-9537	+
FIBIN	1	0	-43.52	-34.61	67.5396	59.2624	27.1383	12.6299	34.3417	23.2351	FIBIN	nw_004677232:27754-29071	+	Uncharacterized protein
CD5	0	0	-2.35	-3.98	6.68645	5.68045	5.18193	2.47797	2.11263	2.30213	CD5	nw_004678549:292322-296160	-	Uncharacterized protein
DDX11	0	0	-0.95	-1.6	2.1568	2.39497	1.29884	1.34661	0.433005	0.923239	DDX11	nw_004677834:17-15927	-	Uncharacterized protein
APOD	5	0	37.28	-1.15	4.46694	4.27422	39.9998	43.3099	3.59993	2.84515	APOD	nw_004676626:548879-559978	-	Uncharacterized protein
PLD4	7	0	0.25	0.79	0.417289	0.171123	0.617914	0.479625	0.714302	1.44686	PLD4	nw_004677565:353726-370091	+	Uncharacterized protein
LOC106016297	7	0	0.13	0.38	0	0	0.121813	0.143516	0.427473	0.324702	LOC106016297	nw_004676814:431967-436030	+
UBR3	7	0	3.26	10.23	10.8302	8.77858	10.5305	15.6016	17.789	22.2805	UBR3	nw_004676960:1180899-1281235	-	Uncharacterized protein
UBR2	7	0	7.59	11.24	8.02835	8.13326	10.6661	20.6852	16.816	21.8158	UBR2	nw_004676696:3413776-3461535	-	Uncharacterized protein
UBR5	4	0	-0.33	11.3	14.0152	13.3521	12.2412	14.4594	23.7883	26.1766	UBR5	nw_004676400:1766241-1827817	+	Uncharacterized protein
LOC106016293	0	0	-1.13	-2.71	3.12427	2.46193	2.68938	0.633704	0	0.159305	LOC106016293	nw_004676814:117573-124074	+
LOC106017710	7	0	0.34	0.66	0.0892009	0.199156	0.688926	0.273403	1.04339	0.567023	LOC106017710	nw_004677175:2145006-2148240	-
LOC106017712	3	0	0.33	-1.33	3.02724	1.59185	2.26154	3.00927	0.770289	1.18202	LOC106017712	nw_004677176:560843-569023	-
TAL1	2	0	-8	1.2	11.1851	13.6598	6.81995	2.02989	14.3597	12.8848	TAL1	nw_004678085:453079-453575	-	Uncharacterized protein
FBXO5	1	0	-2.81	-3.16	4.31757	5.65884	2.52196	1.83489	1.64583	2.01281	FBXO5	nw_004677566:699059-708236	-	Uncharacterized protein
CNKSR2	5	0	3.03	-0.13	1.33901	1.26926	3.37258	5.29312	1.23172	1.11729	CNKSR2	nw_004676419:824967-1028125	-	Uncharacterized protein
LOC106016274	2	0	-11.56	4.83	17.5439	21.2421	10.7794	4.88607	26.335	22.1093	LOC106016274	nw_004676805:444256-445439	+
CNKSR1	1	0	-15.65	-19.17	38.3909	29.6884	20.3693	16.4117	12.2594	17.4758	CNKSR1	nw_004677075:6-3771	+	Uncharacterized protein
LAMTOR2	3	0	-1.15	-4.39	3.54334	6.53877	3.70371	4.07267	0.866484	0.438778	LAMTOR2	nw_004677191:179710-180588	+	late endosomal/lysosomal adaptor, MAPK and MTOR activator 2
CNKSR3	7	0	14.33	32.58	20.6732	22.4426	32.7531	39.0298	53.6144	54.6594	CNKSR3	nw_004676393:229688-272641	+	Uncharacterized protein
FBXO2	4	0	-0.76	1.18	1.66354	1.81217	1.15476	0.794237	3.15427	2.68433	FBXO2	nw_004677161:517878-523048	-	Uncharacterized protein
FDXR	0	0	-2.87	-6.44	8.69798	9.16059	6.54924	5.56898	2.24833	2.73247	FDXR	nw_004676490:370408-376930	-	Uncharacterized protein
GBE1	4	0	-4.7	5.25	6.5568	10.7005	3.93128	3.93562	16.8512	10.9093	GBE1	nw_004678147:375148-509126	-	Uncharacterized protein
VPS37A	4	0	-0.9	8.23	9.88573	9.7124	9.03417	8.76378	17.622	18.431	VPS37A	nw_004677216:3359467-3372256	-	Uncharacterized protein
CD151	2	0	-50.73	-4.65	101.512	77.02	48.2238	28.8428	69.1973	100.037	CD151	nw_004676799:535755-557729	+	Tetraspanin
SAA2	4	0	8.38	222.93	4.20744	10.0648	18.7473	12.2759	271.189	188.948	SAA2	nw_004678350:182859-184824	-
SEMA3F	1	0	-42.84	-30.55	71.9722	56.68	27.07	15.8941	29.0696	38.4837	SEMA3F	nw_004679364:4922-15820	+	Uncharacterized protein
CHST11	4	0	-0.41	1.33	0.986414	0.90282	0.470701	0.591532	1.8904	2.65807	CHST11	nw_004678419:183215-334762	+	Uncharacterized protein
CD164	4	0	1.92	81.61	45.8459	50.5327	50.0575	50.1568	110.724	148.869	CD164	nw_004676763:1159286-1168902	-	Uncharacterized protein
LOC106017781	3	0	0.08	-0.2	0.349064	0.182184	0.212836	0.474156	0.0407398	0.0962742	LOC106017781	nw_004676377:109036-134514	+
SEMA4B	0	0	-11.29	-19.47	26.3209	24.3023	18.642	9.40789	5.04811	6.64293	SEMA4B	nw_004680428:33111-38074	+	Uncharacterized protein
SEMA4D	5	0	7.33	-1.62	3.03037	2.75749	7.8981	12.5493	0.953546	1.59667	SEMA4D	nw_004676749:316401-364560	+	Uncharacterized protein
MAP3K14	4	0	-1.43	3.45	4.41616	4.47548	3.73792	2.29654	8.36591	7.42971	MAP3K14	nw_004677852:30004-55919	-	Mitogen-activated protein kinase kinase kinase 14
SEMA4A	3	0	1.38	-7.33	11.9721	9.5725	12.933	11.3729	2.9477	3.9331	SEMA4A	nw_004677191:250422-253001	+	Uncharacterized protein
DCHS2	1	0	-0.63	-0.68	0.796908	1.31497	0.5454	0.308433	0.334071	0.408827	DCHS2	nw_004677126:632844-722158	-	Uncharacterized protein
LOC106017753	6	0	0.93	0.89	0.0764713	0.164637	1.3755	0.725133	1.03085	0.994304	LOC106017753	nw_004677197:562830-570184	+
MORC4	3	0	0.02	-1.02	1.44089	1.72967	1.85296	1.35502	0.560561	0.567724	MORC4	nw_004676352:75647-88887	+	Uncharacterized protein
PLEC	4	0	-36	52.05	115.14	110.898	94.0226	60.0084	148.626	181.509	PLEC	nw_004677812:300-23699	+	Uncharacterized protein
LOC106016237	1	0	-15.33	-18.38	25.5868	18.4952	8.13972	5.27445	2.49938	4.82155	LOC106016237	nw_004676800:157592-158168	+
DLGAP3	5	0	3.21	-1.36	2.40081	0.490077	3.78651	5.51891	0.0821927	0.083243	DLGAP3	nw_004677664:105329-111622	+	Uncharacterized protein
PLEK	5	0	4.32	2.11	1.50882	1.19264	6.99982	4.33552	2.91962	4.00892	PLEK	nw_004677637:49335-67219	-	Uncharacterized protein
DLGAP5	1	0	-8.61	-10.29	10.9473	15.8392	4.62396	4.944	3.12319	3.09242	DLGAP5	nw_004678684:420813-444115	-	Uncharacterized protein
LOC106016233	3	0	0.21	-0.38	0.515486	0.337485	0.330852	0.935513	0.0464417	0.0470352	LOC106016233	nw_004676799:219056-230122	+
LOC106016234	6	0	1.7	1.03	1.78072	1.2941	3.07863	3.39395	2.39224	2.73543	LOC106016234	nw_004676799:339974-344083	-
LOC106017763	4	0	-0.01	0.64	0.149275	0.166641	0.0910181	0.20017	0.681398	0.905763	LOC106017763	nw_004677204:756160-760961	-
LOC106016203	5	0	0.98	0.18	0	0	0.911394	1.04576	0.111246	0.253501	LOC106016203	nw_004676793:272009-281801	-
RBMS3	2	0	-7.83	7.25	16.3231	17.3295	10.263	7.72907	19.7968	28.3581	RBMS3	nw_004676881:1346962-2037194	-	Uncharacterized protein
SMIM12	1	0	-17.08	-21.69	36.2316	39.0157	24.2385	16.8404	17.109	14.7679	SMIM12	nw_004677664:115216-115859	+	small integral membrane protein 12
ITCH	4	0	0.61	3.32	4.35125	4.29146	3.70546	6.16077	6.87619	8.40744	ITCH	nw_004676612:32006-74290	+	Uncharacterized protein
IFRD1	7	0	42.87	59.62	66.0775	56.1611	123.478	84.5086	129.899	111.588	IFRD1	nw_004676430:2314089-2323740	-	Uncharacterized protein
RBMS1	4	0	-4.21	26.62	31.7408	32.9834	24.3666	31.9394	55.7254	62.2393	RBMS1	nw_004677987:367139-722946	-	Uncharacterized protein
FECH	2	0	-4.28	2.91	9.37515	9.63682	6.39552	4.05421	11.6786	13.1554	FECH	nw_004680303:151325-163908	-	Ferrochelatase
SMIM14	4	0	-9.85	19.16	24.0205	24.8779	14.354	14.846	45.2899	41.9319	SMIM14	nw_004680547:143850-172981	-	Uncharacterized protein C4orf34
FOXN1	5	0	12.49	-1.58	2.53209	1.44589	11.4548	17.509	0.104863	0.708023	FOXN1	nw_004677611:824128-842691	+	Uncharacterized protein
ZDBF2	4	0	0.54	5.2	4.96995	4.28294	4.08439	6.2446	8.77162	10.8772	ZDBF2	nw_004676788:2166182-2202354	+	Uncharacterized protein
SMIM20	5	0	11.66	-4.78	13.9273	13.123	23.9849	26.3945	8.18941	9.30777	SMIM20	nw_004676987:1051425-1056245	-	small integral membrane protein 20
BLM	1	0	-1.67	-1.95	2.55496	3.68456	1.24628	1.6571	1.07775	1.26554	LOC101790058	nw_004676325:140598-157741	+	Uncharacterized protein
FOXQ1	0	0	-8.86	-22.04	27.0907	22.1776	19.0876	12.455	2.31865	2.87011	FOXQ1	nw_004677319:832876-833118	-	Uncharacterized protein
STAMBPL1	2	0	-43.58	25.89	78.4594	57.7609	28.6587	20.4088	81.2189	106.782	STAMBPL1	nw_004678687:266694-287947	+	Uncharacterized protein
BMF	5	0	3.31	-1.12	4.07798	3.47881	8.36722	5.81556	2.29915	3.02055	BMF	nw_004676358:477130-499510	+	Bcl-2-modifying factor
CSF1R	6	0	11.48	14.18	2.96078	5.34415	17.2733	13.999	20.7334	15.9238	CSF1R	nw_004676397:175-14986	-	Uncharacterized protein
CFLAR	4	0	-1.33	4.38	6.59468	5.75918	4.59782	5.10575	9.04729	12.0627	CFLAR	nw_004676634:92328-111760	-	Uncharacterized protein
TBC1D10A	0	0	-11.5	-18.83	31.186	26.4921	21.63	13.0524	11.3344	8.68377	TBC1D10A	nw_004677542:294845-305961	-	TBC1 domain family, member 10A
SACS	4	0	-1.26	13.1	3.02122	2.52133	0.918089	2.10151	11.883	19.8533	SACS	nw_004677295:1085222-1114519	+	Sacsin
FOXP1	4	0	-6.62	15.81	23.8215	27.1544	19.1138	18.6238	39.0828	43.5126	FOXP1	nw_004676442:226031-435490	+	Uncharacterized protein
FOXP2	2	0	-1.95	-0.39	2.74807	2.45631	0.581943	0.718721	2.16894	2.25371	FOXP2	nw_004676430:1247663-1615366	-	Uncharacterized protein
FOXK1	2	0	-4.04	1.6	8.09188	7.81295	4.26313	3.56854	8.89254	10.2141	FOXK1	nw_004677060:3658059-3698355	+	Uncharacterized protein
BOK	0	0	-6.15	-12.64	25.709	19.0181	15.8886	16.5413	8.52053	10.9306	BOK	nw_004678506:61558-78403	-	Bcl-2-related ovarian killer protein
MANEAL	0	0	-1.22	-1.91	2.32147	2.67968	0.98859	1.56708	0.693842	0.479119	MANEAL	nw_004678282:200518-204544	-	mannosidase, endo-alpha-like
C1D	4	0	-0.81	28.89	12.7809	13.5516	10.2151	14.4917	37.6951	46.411	C1D	nw_004677637:169124-181143	+	Uncharacterized protein
FOXM1	1	0	-7.72	-8.91	9.20529	10.1571	2.04791	1.88255	0.904982	0.629002	FOXM1	nw_004676471:533230-541528	+	Uncharacterized protein
PLBD1	5	0	33.13	-19.76	29.9347	42.9233	71.0514	68.065	18.937	14.403	PLBD1	nw_004676500:847966-877719	-
C1S	7	0	7.35	12.25	4.99874	6.05206	15.6438	10.1132	21.2171	14.3255	C1S	nw_004676785:460262-469700	+	Uncharacterized protein
UBL7	0	0	-13.46	-48.08	63.0682	60.9835	58.5711	38.567	13.4838	14.4099	UBL7	nw_004678901:64532-69958	+	ubiquitin-like 7 (bone marrow stromal cell-derived)
UBL3	5	0	37.9	14.91	44.0566	42.5989	87.8805	74.5824	55.3393	61.1295	UBL3	nw_004676888:17496-70230	-	Uncharacterized protein
SYDE2	2	0	-8.08	8.01	16.9082	14.0229	7.12195	7.64286	25.8352	21.1218	SYDE2	nw_004677257:1034795-1056890	-	Uncharacterized protein
WSB2	0	0	-27.18	-38.1	55.603	50.6027	38.5997	13.2431	14.9029	15.0934	WSB2	nw_004679737:40468-43195	-	Uncharacterized protein
KIAA0226L	5	0	12.62	1.72	3.80074	3.4141	18.508	13.9376	4.82416	5.82711	KIAA0226L	nw_004677568:207837-230392	+	KIAA0226-like ortholog
STOML1	1	0	-7.38	-9.61	13.7074	13.8876	9.73918	3.08924	3.48345	4.89255	LOC101797607	nw_004677163:71808-76113	+	Uncharacterized protein
STOML2	0	0	-13.01	-21.37	34.5787	39.4666	27.7398	20.2853	15.7208	15.5817	STOML2	nw_004677004:414852-420770	+	Uncharacterized protein
STOML3	7	0	0.09	0.29	0.0168692	0.0645656	0.164572	0.0969459	0.173257	0.482545	STOML3	nw_004676907:52969-66257	+	Uncharacterized protein
CTTNBP2	4	0	-2.32	3.21	6.48063	5.14687	3.63535	3.35193	8.68055	9.37195	CTTNBP2	nw_004677552:142157-217536	+	cortactin binding protein 2
MAT1A	5	0	42.18	-1.35	3.0228	3.8341	32.1043	59.1045	1.444	2.71163	MAT1A	nw_004676723:5513392-5530980	-	S-adenosylmethionine synthase
CCNA2	1	0	-28.05	-30.97	34.4699	42.1971	9.90735	10.6506	6.28701	8.43729	CCNA2	nw_004676716:77711-83619	-	Cyclin-A2
PLS3	7	0	89.22	123.55	78.263	84.6296	185.859	155.475	197.568	212.417	PLS3	nw_004676770:2669-46056	-	Uncharacterized protein
IL1R2	4	0	0.77	4.31	0.210859	0.627705	1.88567	0.484717	4.01047	5.4427	IL1R2	nw_004676574:1498581-1511978	+	Uncharacterized protein
DAGLA	2	0	-0.94	0.84	2.42709	2.30448	1.78498	1.06964	3.04592	3.36455	DAGLA	nw_004678549:105254-175413	-	Uncharacterized protein
CLCC1	4	0	1.13	11.27	11.32	11.7343	11.5479	13.7617	20.0604	25.5375	CLCC1	nw_004678596:139755-148000	+	Uncharacterized protein
TGFBR1	4	0	0.77	7.78	3.3947	4.44004	4.22908	5.13692	11.4129	11.9821	TGFBR1	nw_004676998:15538-42217	+	Receptor protein serine/threonine kinase
DAGLB	4	0	0.11	3.75	4.12207	4.19599	3.85026	4.68744	6.11772	9.69297	DAGLB	nw_004677060:11173-21958	+	Uncharacterized protein
TRPS1	6	0	15.88	10.67	10.6478	9.24409	19.4196	32.2242	14.1756	27.049	TRPS1	nw_004676622:571016-763802	+	Uncharacterized protein
TGFBR3	4	0	-34.49	98.81	92.956	82.201	60.2095	45.9724	178.624	194.15	TGFBR3	nw_004677935:569838-696123	-	Uncharacterized protein
TRPV2	2	0	-18.13	16.8	45.5596	38.0891	31.1047	16.283	55.3313	61.9189	TRPV2	nw_004677361:354383-369477	-	Uncharacterized protein
TRPV3	5	0	5.29	1.51	0.871809	0.417098	4.33231	7.54038	1.26848	3.0417	TRPV3	nw_004677361:228310-246015	-	Uncharacterized protein
CCNE2	0	0	-1.47	-3.81	6.15551	4.32543	3.28407	4.25608	0.946666	1.91753	CCNE2	nw_004676320:169471-179562	-	Uncharacterized protein
MASTL	1	0	-2.8	-3.18	3.15403	3.82731	0.716799	0.659126	0.31903	0.298252	MASTL	nw_004677489:274804-291577	-	Uncharacterized protein
MAST4	7	0	5.22	12.43	6.67498	5.2379	9.41572	12.9308	17.9966	18.7694	MAST4	nw_004676363:485451-729211	+	Uncharacterized protein
MAST2	4	0	2.22	9.83	5.39611	5.9684	9.50804	6.29247	13.308	17.7082	MAST2	nw_004676521:90974-277356	+	Uncharacterized protein
CCND2	1	0	-28.01	-27.57	36.9782	36.0068	9.58994	7.37174	9.65758	8.18927	CCND2	nw_004676532:1375526-1414171	+	Uncharacterized protein
VMP1	6	0	19.48	13	22.9249	24.8894	47.0308	39.7436	32.8898	40.9161	VMP1	nw_004676627:1170689-1232938	-	Uncharacterized protein
SHMT2	3	0	-12.5	-52.5	32.9653	86.9035	40.8993	53.9793	9.03682	5.83925	SHMT2	nw_004677467:119125-122147	+	Serine hydroxymethyltransferase
FEM1C	7	0	6.55	11.38	6.31326	7.66421	13.4645	13.6177	16.0198	20.7086	FEM1C	nw_004676702:180502-192757	-	fem-1 homolog c (C. elegans)
CCNB3	1	0	-28.96	-36.46	37.0328	40.5333	10.508	9.14806	1.74524	2.90789	LOC101804825	nw_004677101:492820-495577	+	Uncharacterized protein
CCNB2	1	0	-36.54	-47.09	50.7993	69.4895	24.7665	22.4431	14.7907	11.314	CCNB2	nw_004677686:1310947-1316381	-	Uncharacterized protein
MYCBPAP	5	0	1.76	-0.61	1.15096	1.37101	2.86441	3.18575	0.643324	0.651545	MYCBPAP	nw_004676747:143115-154347	-	Uncharacterized protein
LOC101803006	4	0	-0.61	44.3	28.126	24.0826	26.1143	24.875	70.9522	69.8621	LOC101803006	nw_004677125:300783-314502	-	heat shock factor protein 3-like
GOLT1A	3	0	4.12	-7.25	12.9773	10.1597	18.9425	12.4299	4.71209	3.92011	GOLT1A	nw_004678817:14390-18070	+	Uncharacterized protein
GOLT1B	4	0	-2.26	4	7.02131	7.49631	4.9571	5.04032	11.0489	11.4677	GOLT1B	nw_004677350:2639624-2648794	-	Vesicle transport protein GOT1B
HES6	3	0	6.21	-26.43	35.6363	31.9985	38.4975	41.5534	9.28277	5.48415	HES6	nw_004678392:873454-874639	-	Uncharacterized protein
ASTN2	0	0	-0.66	-1.38	1.32531	1.81162	1.23138	0.580303	0.10803	0.273526	ASTN2	nw_004677267:4850-14088	+
ANKS4B	5	0	0.7	0.19	0	0.0794428	0.860591	0.620278	0.0710596	0.395822	ANKS4B	nw_004676920:2533445-2538386	+	Ankyrin repeat and SAM domain-containing protein 4B
SDR16C5	5	0	51.54	-3.93	9.24977	8.03413	61.5689	58.7899	4.00549	5.41685	SDR16C5	nw_004676497:258014-271333	-	Uncharacterized protein
SHANK3	4	0	-3	3.02	6.97537	6.84256	4.62808	3.1908	8.78223	11.0724	SHANK3	nw_004676745:66960-261066	-	SH3 and multiple ankyrin repeat domains 3
PLK4	1	0	-2.77	-3.22	4.23403	5.15518	1.68502	2.171	1.42133	1.5274	PLK4	nw_004676716:2496299-2513894	+	Serine/threonine-protein kinase PLK
LOXHD1	3	0	0.2	-0.68	0.836921	0.94455	0.929007	1.25793	0.192852	0.223219	LOXHD1	nw_004676540:31152-189336	-	Uncharacterized protein
PLK2	5	0	46.63	0.42	15.008	13.1415	55.7391	65.6786	13.643	15.3526	PLK2	nw_004676898:288303-293678	+	Uncharacterized protein
PLK1	1	0	-26.91	-33.45	33.603	37.692	8.61726	8.85645	2.09107	2.31328	PLK1	nw_004676924:305530-312403	+	Uncharacterized protein
HEXB	5	0	34.5	-6.69	21.2774	26.0836	60.9944	55.3624	17.8942	16.0914	HEXB	nw_004676469:1018528-1032085	-	Uncharacterized protein
LOC101803042	0	0	-49.19	-71.61	80.4686	87.0847	35.4971	33.6715	12.9359	11.4029	LOC101803042	nw_004676726:842038-843833	-	uncharacterized LOC101803042
FRMD1	5	0	4.27	-1.82	3.32565	1.95396	5.97656	7.84607	0.432781	1.19693	FRMD1	nw_004676820:218809-250267	+	Uncharacterized protein
DES	4	0	-537.92	1683.78	1235.4	1064.58	948.214	275.923	2487.7	3179.83	DES	nw_004678978:13259-16240	+
HEY2	0	0	-3.99	-6.59	10.6707	6.61674	5.59758	3.69997	1.63269	2.48033	HEY2	nw_004676347:3390381-3400514	-	Uncharacterized protein
LOC106017924	4	0	-0.01	1.26	0.118532	0.216525	0.157686	0.161009	1.47563	1.3824	LOC106017924	nw_004677253:138456-145324	-
DDC	5	0	1.04	0.17	0.0374142	0.0358001	1.41439	0.731056	0	0.421609	DDC	nw_004677315:496856-566063	-	Aromatic-L-amino-acid decarboxylase
LOC101803035	7	0	1.29	4.4	0.140162	0.0766374	0.244177	2.55459	4.01019	5.01604	LOC101803035	nw_004676500:1114079-1146667	-	heat shock 70 kDa protein 12A-like
TRPM7	4	0	-0.09	9.21	6.11638	5.47382	4.35824	7.05765	12.6049	17.4128	TRPM7	nw_004677992:119738-146765	+	Uncharacterized protein
CCNL1	4	0	-1.4	68.27	75.1649	60.7673	76.8291	56.3056	119.732	152.745	CCNL1	nw_004676527:30736-42313	+	Uncharacterized protein
DDO	1	0	-3.13	-3.52	5.04738	4.47426	1.81154	1.45519	1.17029	1.31694	DDO	nw_004676763:1539732-1546358	-	D-aspartate oxidase
TRPM2	5	0	0.26	-0.21	0.325377	0.133431	0.396787	0.587688	0.0159134	0.0161168	TRPM2	nw_004676626:2062249-2083566	+	Uncharacterized protein
TRPM1	7	0	0.23	0.36	0.161592	0.123697	0.413819	0.32503	0.401083	0.595305	TRPM1	nw_004677686:4334-107246	+	Uncharacterized protein
MFSD12	1	0	-6.13	-6.78	8.50777	10.9424	4.58115	2.60342	3.168	2.7296	MFSD12	nw_004677049:240865-248165	+	Uncharacterized protein
SHISA6	2	0	-1.61	-0.12	2.88137	2.40616	1.49493	0.578059	2.08947	2.96083	SHISA6	nw_004678497:78764-332200	+
LOC106017941	2	0	-3.4	3.28	7.98016	5.065	3.252	2.99597	9.2498	10.3587	LOC106017941	nw_004677257:1004979-1034598	-
RNF144A	4	0	-1.69	15.48	10.3197	8.18054	7.31906	7.79175	27.3844	22.0827	RNF144A	nw_004676922:231260-273036	+	Putative E3 ubiquitin-protein ligase RNF144A
PLP1	1	0	-6.07	-4.28	7.1278	7.957	2.17303	0.780246	4.39386	2.13306	PLP1	nw_004678192:52692-56424	-	Uncharacterized protein
TAB1	3	0	9.18	-9.72	17.1366	17.4285	29.2215	23.7019	6.30339	8.81295	TAB1	nw_004678325:72600-81230	+	Uncharacterized protein
DBT	4	0	-4.59	5.66	9.64623	11.853	5.58544	6.74007	18.591	14.2267	DBT	nw_004676936:1844891-1855781	-	Uncharacterized protein
HEYL	5	0	4.24	-3.22	6.98835	6.83545	9.09022	13.2087	1.86082	5.5192	HEYL	nw_004676552:277905-282735	-	Uncharacterized protein
LOC106017934	4	0	-2.76	2.8	4.79495	5.42228	3.18943	1.50307	9.99865	5.81891	LOC106017934	nw_004677256:203-1592	+
LOC106017938	4	0	0.07	0.33	0.0659913	0.0631443	0.0965692	0.166869	0.338886	0.446181	LOC106017938	nw_004677257:692816-715599	-
AQP8	5	0	0.3	-0.12	0.101873	0.146217	0.341635	0.497637	0	0	LOC101790185	nw_004679907:4738-12479	+	Uncharacterized protein
ATG101	3	0	-13.13	-51.47	70.7031	77.0998	70.4261	51.1262	25.4412	19.4167	ATG101	nw_004683380:7-697	-
LOC106020009	5	0	449.93	-28.46	35.2139	25.0289	395.965	564.13	0.0911922	3.23251	LOC106020009	nw_004678668:60625-61997	+
LOC106017839	5	0	1.6	-0.42	0.505842	0.677626	1.35709	3.02332	0.346354	0	LOC106017839	nw_004677223:861780-867182	+
AQP5	3	0	0.54	-2.73	2.83816	3.09686	2.67168	4.34951	0.340931	0.129483	AQP5	nw_004679979:109562-113262	-	Aquaporin 5
AQP4	4	0	-0.37	0.52	0.636311	0.475207	0.227111	0.142706	0.650874	1.49327	AQP4	nw_004676339:1195593-1203737	-	Uncharacterized protein
LOC101803080	0	0	-42.6	-97.16	168.619	135.501	119.931	98.9798	50.3779	59.4185	LOC101803080	nw_004679556:5779-11123	+	E3 ubiquitin-protein ligase HUWE1-like
S1PR1	4	0	-1.36	8.13	9.12687	9.70576	8.28152	7.83043	14.8642	20.2284	S1PR1	nw_004678344:37381-40762	+	Uncharacterized protein
HRSP12	5	0	11.64	-2.25	7.57136	7.69751	16.3227	22.2222	5.20731	5.56685	HRSP12	nw_004678003:1048905-1053139	-	Ribonuclease UK114
GAB1	7	0	5.67	17.18	19.6798	18.3983	19.4517	29.9575	38.9902	33.4484	GAB1	nw_004676648:415481-489595	+	Uncharacterized protein
LOC106020013	4	0	0.03	0.25	0.0300389	0.114972	0.109895	0.09207	0.299948	0.347178	LOC106020013	nw_004678673:68492-76335	-
LOC106017844	2	0	-1.88	1.05	1.853	3.73275	0.832512	0.992844	3.87545	3.80421	LOC106017844	nw_004676377:577955-583897	+
LOC106017840	5	0	6.04	0.29	0.93232	0.1622	5.58132	7.59858	0.43525	1.24897	LOC106017840	nw_004677223:871560-875648	+
LOC101803081	1	0	-42.8	-46.92	70.5275	71.9003	31.4964	25.3323	28.2364	20.3584	LOC101803081	nw_004679698:7-1110	-	uncharacterized LOC101803081
CGN	0	0	-0.53	-1.53	2.62571	1.61513	1.76435	1.41659	0.389838	0.78964	CGN	nw_004677475:41658-52010	-	Uncharacterized protein
LOC106020029	4	0	0.11	0.48	0.0576245	0	0.163966	0.110388	0.411	0.599402	LOC106020029	nw_004678714:76933-84224	+
AKAP12	4	0	-15.59	39.22	37.3686	45.2289	17.8668	33.5514	86.8285	74.2082	AKAP12	nw_004676301:1179837-1200790	+	Uncharacterized protein
IGF2BP1	1	0	-9.72	-11.2	12.8063	11.4757	2.35492	2.49216	1.33384	0.557974	IGF2BP1	nw_004677837:76805-104968	-	Uncharacterized protein
AKAP13	4	0	-0.12	15.01	12.9016	11.9038	14.5383	10.031	29.1384	25.6925	AKAP13	nw_004676803:875814-1077524	-	Uncharacterized protein
IGF2BP2	1	0	-41.36	-42.92	63.9615	49.7788	19.0938	11.9273	11.7111	16.1991	IGF2BP2	nw_004678247:416811-428270	-	Uncharacterized protein
LOC106017852	3	0	0.18	-0.22	0.425598	0.305427	0.778505	0.322411	0.140738	0.159305	LOC106017852	nw_004677232:56376-74379	-
AKAP11	4	0	-2.8	17.34	7.51719	6.51169	2.95756	5.4781	22.6682	26.0433	AKAP11	nw_004676947:589449-612054	+	A kinase (PRKA) anchor protein 11
IGF2BP3	0	0	-8.4	-12.68	14.9552	12.7652	4.97385	5.93813	1.30909	1.04592	IGF2BP3	nw_004677092:1234428-1315740	-	Uncharacterized protein
CDA	0	0	-2.69	-3.72	4.29827	3.97101	1.53633	1.36286	0.697708	0.128477	CDA	nw_004676672:1118438-1121252	+	Uncharacterized protein
UAP1	4	0	-11.98	65.04	27.6554	38.3333	27.0272	15.0022	102.256	93.8169	UAP1	nw_004678089:113177-117569	-	Uncharacterized protein
TRPC3	4	0	0.14	7.37	2.80868	2.07257	2.35113	2.81788	10.9194	8.70688	TRPC3	nw_004676716:103521-140959	-	Uncharacterized protein
LOC106017864	2	0	-2.07	1.66	4.22406	3.24727	1.54093	1.78434	4.97491	5.82085	LOC106017864	nw_004677232:2287695-2300137	-
PMF1	0	0	-26.82	-36.78	52.9949	53.2157	28.4875	24.0931	17.6566	15.0031	PMF1	nw_004677191:262843-267351	+	polyamine-modulated factor 1
LOC106017860	4	0	-0.45	1.3	0.961166	0.441456	0.351634	0.154665	1.76047	2.23287	LOC106017860	nw_004677232:1163258-1171152	-
CCNT2	7	0	0.55	1.44	1.97181	1.43752	1.63427	2.88447	2.84926	3.44061	CCNT2	nw_004677073:2072605-2099858	+	Uncharacterized protein
LOC106017873	5	0	3.35	0	0	0	2.22994	4.4663	0	0	LOC106017873	nw_004677234:295025-297973	-
IFT57	0	0	-3.57	-5.72	5.69607	9.77598	4.0795	4.26073	3.21143	0.822912	IFT57	nw_004676857:199586-216062	-	Uncharacterized protein
CIT	1	0	-4.48	-5.36	5.648	6.44727	1.57085	1.5634	0.809528	0.562198	CIT	nw_004677948:253678-326510	-	Uncharacterized protein
CALM2	2	0	-225.31	69.82	445.022	522.947	263.482	253.875	563.889	543.73	CALM2	nw_004676359:1300667-1309127	-	Uncharacterized protein
CALM1	2	0	-62.56	41.04	131.464	129.958	73.7052	62.5917	161.898	181.598	CALM1	nw_004679293:238414-246516	+	Calmodulin
ANKRD9	0	0	-17.28	-50.96	86.3987	51.0676	62.4903	40.4064	16.0148	19.5371	ANKRD9	nw_004677112:517218-518538	+	ankyrin repeat domain 9
ANKRD1	4	0	2.3	10.04	0.0425013	0.0813354	2.33231	2.39367	16.2965	3.90515	ANKRD1	nw_004676586:137021-145100	-	Uncharacterized protein
HOXC6	1	0	-26.02	-33.96	53.3268	37.3468	20.2932	18.3444	10.8116	11.9332	HOXC6	nw_004677825:71509-72475	-
HOXC8	1	0	-4.14	-4.81	6.97483	7.57345	3.10639	3.17185	2.98483	1.94521	HOXC8	nw_004677825:88236-92454	-	Uncharacterized protein
HOXC9	1	0	-6.21	-7.28	10.2312	7.35589	2.68834	2.46887	1.59653	1.42094	HOXC9	nw_004678104:2721-5773	-	Uncharacterized protein
NUPL2	5	0	5.65	-4.99	13.2835	11.6739	16.1988	20.0513	7.66075	7.31388	LOC101795657	nw_004677092:1183005-1188274	+	Uncharacterized protein
CPE	7	0	16.63	35	22.9845	19.4609	47.6491	28.0608	53.594	58.8495	CPE	nw_004676768:3340441-3359609	+	Uncharacterized protein
RNF26	1	0	-16.98	-21.36	25.9299	29.2557	15.1256	6.10149	5.11138	7.34471	RNF26	nw_004678015:12852-14286	-	Uncharacterized protein
VPS26B	3	0	-1.21	-10.15	19.3001	19.9653	20.3038	16.5403	8.54099	10.4233	VPS26B	nw_004676449:263396-273384	+	Uncharacterized protein
SNRPE	0	0	-30.93	-45.68	71.1942	57.2977	39.9606	26.6787	18.8645	18.2602	SNRPE	nw_004678817:79975-81074	-	Uncharacterized protein
GIPC2	7	0	0.87	2.18	1.0037	0.900374	2.06547	1.58625	2.79192	3.48012	GIPC2	nw_004676388:492267-508840	-
HOXA2	0	0	-2.13	-3.34	5.82506	4.32759	2.71434	3.18432	1.72266	1.74467	HOXA2	nw_004677234:402692-406361	+	Uncharacterized protein
HOXA4	1	0	-10.74	-14.31	19.416	21.4612	9.59335	9.81154	6.01681	6.23878	HOXA4	nw_004677234:378647-379601	+	Uncharacterized protein
GALC	5	0	14.91	0.31	2.73646	2.73163	20.2566	15.0292	3.20297	2.88489	GALC	nw_004676861:657221-698119	-	Uncharacterized protein
RNF11	5	0	7.51	3.48	7.04094	6.72748	15.2328	13.5655	10.0755	10.6433	RNF11	nw_004678063:712588-723250	+	RING finger protein 11
CKAP2	1	0	-24.15	-29.97	29.4803	38.2773	8.36746	11.0973	4.01572	3.80844	CKAP2	nw_004676655:459733-471461	+	Uncharacterized protein
LSMEM1	4	0	-1.15	24.42	7.29668	2.08605	4.01498	3.0683	27.4937	30.7376	LSMEM1	nw_004676430:2298252-2308224	-	Coiled-coil domain-containing transmembrane protein C7orf53
HOXB6	1	0	-20.99	-26.22	41.5802	31.6963	18.2414	13.0567	11.3184	9.50864	HOXB6	nw_004677837:257123-266955	+	Homeobox protein Hox-B6
LOC106016335	4	0	0.21	2.19	0.430545	0.228872	0.700048	0.384892	2.0472	2.98564	LOC106016335	nw_004676822:560233-561805	-
HABP4	4	0	1.77	14.32	10.2771	16.5109	16.5554	13.781	26.3879	29.0347	HABP4	nw_004677058:447798-464163	-	Uncharacterized protein
PNLIP	4	0	0.11	0.44	0	0	0.160813	0.0505237	0.225734	0.647751	PNLIP	nw_004677223:904794-928860	+
D2HGDH	1	0	-5.04	-5.03	8.23891	8.20414	4.12101	2.24704	3.15527	3.2198	D2HGDH	nw_004678247:9859-19270	+	Uncharacterized protein
LOC106020055	5	0	7.34	-2.98	4.12914	4.89171	15.3459	8.36195	0.336578	2.72703	LOC106020055	nw_004678814:663738-665228	-
IL21R	4	0	0.11	0.52	0.214438	0.123112	0.3138	0.246472	0.513895	0.855045	IL21R	nw_004676924:840288-859341	+	interleukin 21 receptor
LOC106020050	3	0	0.12	-1.89	2.22373	1.89981	2.71177	1.64309	0.271893	0.068842	LOC106020050	nw_004678772:499-1998	-
ARHGAP6	4	0	-5.49	11.84	15.0903	12.7272	11.3305	5.5007	25.665	25.8248	ARHGAP6	nw_004676725:1704954-1820971	-
ARHGAP5	4	0	-2.84	14.26	17.4674	15.3566	10.6505	16.4902	27.8107	33.531	ARHGAP5	nw_004677298:1105547-1150454	-	Uncharacterized protein
CAMSAP2	6	0	15.19	15.94	8.93105	8.42638	17.2798	30.4659	23.9247	25.3116	CAMSAP2	nw_004678596:28181-105523	+	Uncharacterized protein
CSK	1	0	-7.91	-9.6	14.6149	16.2703	10.7106	4.36106	5.59282	6.09063	CSK	nw_004677362:19204-22088	+	Non-specific protein-tyrosine kinase
RAMP1	1	0	-1.5	-1.47	1.82034	1.63625	0.336341	0.126805	0.283274	0.239078	RAMP1	nw_004678020:53322-61452	-	Uncharacterized protein
SOX10	1	0	-9.69	-7.23	12.8648	10.5641	3.18809	0.86471	4.71659	4.25515	SOX10	nw_004676738:285538-296169	+	Uncharacterized protein
LOC106020049	1	0	-77.4	-84.52	151.664	81.3931	43.8864	34.3807	30.6017	33.4235	LOC106020049	nw_004678771:22551-24693	-
HMGCLL1	5	0	1.47	0.52	0.430669	0.494506	1.47052	2.39582	1.19427	0.761558	HMGCLL1	nw_004676321:120789-175895	+	Uncharacterized protein
SOX11	0	0	-1.63	-2.55	2.32789	3.39981	1.34469	1.12659	0.471885	0.159305	SOX11	nw_004676526:2208132-2209385	+	Uncharacterized protein
LOC106020040	5	0	0.4	0.1	0.2437	0.133249	0.742961	0.440165	0.283071	0.301777	LOC106020040	nw_004678737:66561-75320	+
CTH	5	0	63.39	-5.63	10.1081	10.5479	60.7593	86.6787	4.22352	5.17438	CTH	nw_004676984:254328-272998	+	Uncharacterized protein
KIAA0513	0	0	-3.65	-5.32	8.39462	5.28008	3.9373	2.42903	1.75852	1.27214	KIAA0513	nw_004676873:49388-64989	-
CPM	5	0	13.87	-9.36	28.9129	17.9001	35.0581	39.4867	14.4997	13.5992	CPM	nw_004677957:55176-88011	+	Uncharacterized protein
USP9X	4	0	0.06	23.51	22.1909	19.3409	16.9132	24.736	43.0374	45.5136	USP9X	nw_004676520:1961328-2046792	-	Ubiquitin carboxyl-terminal hydrolase
CALD1	4	0	-136.91	306.95	325.231	305.08	168.365	188.137	540.414	703.8	CALD1	nw_004676802:3388727-3579809	-	Uncharacterized protein
LOC106020070	5	0	2.13	0.58	0.665308	0.299579	1.81354	3.41864	1.00487	1.11948	LOC106020070	nw_004678818:26733-40422	-
CPZ	0	0	-8.74	-17.14	16.8949	29.7652	20.742	8.43011	8.23151	4.15598	CPZ	nw_004676748:4469347-4501872	-	Uncharacterized protein
CR1	4	0	0.87	6.63	4.80078	4.77249	7.67767	3.63835	9.0926	13.7499	CR1	nw_004676478:840445-905067	+	complement component (3b/4b) receptor 1 (Knops blood group)
RUFY1	3	0	2.43	-2.48	7.72127	7.2146	10.2058	9.58945	4.72353	5.25555	RUFY1	nw_004677500:248548-263549	-	RUN and FYVE domain-containing protein 1
RNF43	3	0	0.9	-0.91	1.97471	1.41713	2.45724	2.7329	0.319053	1.25759	RNF43	nw_004676726:663140-728734	-	Uncharacterized protein
CRK	4	0	-3.34	45.43	32.561	35.2593	25.2682	35.8671	79.8407	78.8466	CRK	nw_004677611:236139-244733	+	Uncharacterized protein
CTHRC1	5	0	2.73	0.64	1.05378	1.8387	5.36698	2.99237	1.59161	2.57912	CTHRC1	nw_004676400:1533175-1535893	-	Uncharacterized protein
LOC101803302	0	0	-0.58	-0.96	0.767521	1.43944	0.636458	0.405801	0.262764	0.0266121	LOC101803302	nw_004676845:55353-68470	+	bifunctional protein NCOAT-like
LOC101803306	4	0	4.19	24.21	26.609	31.3367	30.6136	35.7044	48.5885	57.7676	LOC101803306	nw_004676960:1631-49805	-	mitogen-activated protein kinase kinase kinase MLT-like
MAPK1	4	0	-7.14	27.3	28.4654	33.7758	22.6816	25.2819	60.4925	56.3586	MAPK1	nw_004677143:670281-684856	+	Mitogen-activated protein kinase
MAPK9	4	0	1.05	12.58	6.04043	5.7134	5.03775	8.81813	19.3129	17.6037	MAPK9	nw_004677772:221838-241745	+	Mitogen-activated protein kinase
SGIP1	3	0	1.05	-1.91	2.69625	1.98724	2.66594	4.11458	0.382014	0.473749	SGIP1	nw_004678243:56064-96063	+	Uncharacterized protein
LOC101803315	5	0	5.31	-0.65	0.593707	1.93152	5.35766	7.77934	0.406516	0.823421	LOC101803315	nw_004677223:867230-869158	+	pancreatic lipase-related protein 2-like
LOC101805107	1	0	-2.97	-3.98	3.86979	4.90672	1.65052	1.18318	0.45684	0.363533	LOC101805107	nw_004676474:1613750-1618911	+	protein FAM83D-like
NLGN4X	1	0	-2.85	-1.78	4.25699	3.71215	1.32978	0.940019	2.72813	1.67234	NLGN4X	nw_004676935:431465-632517	-	Uncharacterized protein
AGXT2	4	0	0.19	0.72	0.216832	0.207478	0.26442	0.539985	0.927917	0.939774	AGXT2	nw_004676810:215574-227093	-	Uncharacterized protein
AREG	5	0	6.79	1.16	5.37063	3.95007	13.8318	9.07511	5.2141	6.4272	AREG	nw_004676534:2393653-2400797	+	Uncharacterized protein
PMVK	0	0	-30.58	-42.17	58.9509	44.4124	25.6475	16.5523	7.98061	11.0462	PMVK	nw_004678461:66831-67813	-	Uncharacterized protein
VPS8	3	0	1.56	-8.29	15.7906	15.008	18.7212	15.1941	7.13286	7.0929	VPS8	nw_004677000:316349-394523	+	Uncharacterized protein
LMX1B	3	0	3.66	-5.31	8.81962	6.36724	7.2131	15.2968	1.53684	3.02139	LOC101798816	nw_004677471:74541-199729	+	Uncharacterized protein
IL17RE	0	0	-5.59	-12.65	18.7302	12.9781	8.4669	12.0632	2.90215	3.49909	IL17RE	nw_004686345:8-853	+
IL17RA	4	0	0.88	4.97	4.95935	4.12269	6.54035	4.29449	9.61283	9.40499	IL17RA	nw_004677109:68669-86351	+	Uncharacterized protein
LOC101803381	2	0	-3.11	1.1	4.17772	4.71526	2.11102	0.557116	4.65229	6.43238	LOC101803381	nw_004677240:89946-104099	-	spectrin beta chain, non-erythrocytic 1-like
EED	4	0	0.74	6.37	8.46991	6.83963	7.16448	9.62264	13.7024	14.3443	EED	nw_004678864:207698-224389	+	Uncharacterized protein
PMS2	4	0	-1.5	2.2	3.62512	2.96378	1.56684	2.03058	6.9123	4.07707	PMS2	nw_004677060:167054-179836	+	Uncharacterized protein
EDA	0	0	-3.25	-6.03	10.7288	9.32965	7.45801	6.10552	4.72592	3.27165	EDA	nw_004677014:262685-289227	-	Uncharacterized protein
TCP11	0	0	-0.34	-0.65	1.19484	0.745623	0.760208	0.507534	0.289007	0.348989	TCP11	nw_004677425:316675-321001	+	t-complex 11, testis-specific
EGF	4	0	-0.07	0.27	0.175723	0.0735621	0.0669653	0.0504934	0.413596	0.371281	EGF	nw_004677028:1524569-1588925	+	Pro-epidermal growth factor
LOC101803396	2	0	-13.43	-4.93	22.9747	16.447	9.75406	2.81673	13.6626	15.9025	LOC101803396	nw_004679701:7-18637	-	Uncharacterized protein
P2RX7	4	0	0.27	1.38	0.939062	0.859481	1.419	0.915095	1.92196	2.63665	P2RX7	nw_004678268:60953-77731	+	P2X purinoceptor
P2RX1	2	0	-282.48	-60.45	462.166	368.412	184.052	81.5591	297.138	412.538	P2RX1	nw_004678075:103210-112041	-	P2X purinoceptor
LOC101803392	4	0	0.05	0.36	0.13372	0	0.217423	0.0256159	0.553169	0.309097	LOC101803392	nw_004678392:1086028-1090950	-	Uncharacterized protein
LOC101803398	0	0	-23.06	-42.25	62.8658	70.2742	63.2196	23.8003	23.0779	25.568	LOC101803398	nw_004682067:6-800	+	Uncharacterized protein
MAD1L1	0	0	-2.32	-4.32	6.95448	7.00674	4.53971	4.77251	3.02864	2.2872	MAD1L1	nw_004677060:2312918-2659940	-	Mitotic spindle assembly checkpoint protein MAD1
CLDN3	3	0	-0.7	-2.63	2.64777	3.37806	1.07629	3.55053	0.188849	0.573787	CLDN3	nw_004676726:829441-830103	-	Claudin
SLC1A4	5	0	32.32	0.42	16.5425	15.1681	35.3973	60.9441	12.5303	20.0189	SLC1A4	nw_004676885:758154-786518	-	Amino acid transporter
SLC1A2	4	0	-0.72	8.42	1.60881	1.63487	0.973343	0.831397	13.1184	6.96195	SLC1A2	nw_004676452:390954-425701	-	Amino acid transporter
SLC1A1	5	0	0.71	-0.02	0	0.043963	0.784402	0.686513	0	0	SLC1A1	nw_004677381:292732-335990	+	Amino acid transporter
PMM1	0	0	-5.52	-15.93	16.8105	24.5576	17.0571	13.2744	4.17356	5.33924	PMM1	nw_004678369:140015-149537	+	Phosphomannomutase
LOC101803331	4	0	-3.55	10.14	12.276	11.9096	9.04453	8.0348	19.0437	25.4205	LOC101803331	nw_004678002:404291-405665	-	uncharacterized LOC101803331
LOC101803335	1	0	-34.69	-38.27	52.5516	40.7048	13.686	10.1967	8.53822	8.18408	LOC101803335	nw_004678149:50116-55708	+
LOC101803337	0	0	-4.83	-13.12	22.1286	19.4932	17.5089	14.4618	7.51699	7.8613	LOC101803337	nw_004678373:658541-676686	-	H(+)/Cl(-) exchange transporter 7-like
CLDN1	5	0	95.92	-91.33	178.771	146.1	288.786	227.926	62.4718	79.7476	CLDN1	nw_004678814:680590-691693	-	Claudin
CLDN2	1	0	-18.61	-20.94	20.7759	22.2892	4.46687	1.38146	0.881739	0.297669	CLDN2	nw_004676352:95320-96701	-	Claudin
GPSM1	0	0	-2.79	-5.61	9.49764	8.60712	6.83856	5.68176	2.59403	4.29901	GPSM1	nw_004677314:543973-593918	-	Uncharacterized protein
GPSM2	3	0	7.81	-11.44	31.5731	30.7215	38.6439	39.276	16.4798	22.9443	GPSM2	nw_004678596:145500-163834	-	Uncharacterized protein
GTF3C2	0	0	-9.04	-13.66	25.3674	19.2108	16.1486	10.3484	7.25593	9.99758	LOC101800337	nw_004679537:10631-18237	+	Uncharacterized protein
RPP38	3	0	-1.74	-7.45	12.2634	12.7758	8.05258	13.5115	4.59589	5.53522	RPP38	nw_004676872:392270-394661	-	ribonuclease P/MRP 38kDa subunit
GDF1	3	0	-0.04	-1.02	1.89819	1.12364	1.43203	1.51613	0.564491	0.41832	GDF1	nw_004678889:53296-58758	+
LOC106020111	5	0	0.3	-0.16	0.270907	0.179459	0.254125	0.790415	0.0891787	0.0361273	LOC106020111	nw_004678870:648825-657037	+
LOC106017539	1	0	-11.01	-9.57	15.413	11.608	3.51286	1.48482	3.95243	3.92571	LOC106017539	nw_004677123:112225-119531	-
LOC106018946	1	0	-1.66	-1.84	1.87551	1.79459	0	0.35928	0	0	LOC106018946	nw_004677699:4108-10542	+
VPS13D	7	0	1.59	4.67	4.00414	3.38064	4.77678	5.78525	7.69999	9.02339	VPS13D	nw_004677161:762618-866164	+	Uncharacterized protein
LOC106018943	5	0	2.08	0.16	1.07093	0	3.26493	1.96946	0.366638	1.02114	LOC106018943	nw_004677692:99542-100453	-
LOC106017537	4	0	-0.91	3.44	2.19984	2.40564	1.78204	1.01139	5.87706	5.61165	LOC106017537	nw_004677123:58383-66617	+
HES4	0	0	-28.16	-45.25	78.5586	50.1497	41.0169	31.3779	22.6753	15.5264	LOC101792654	nw_004677495:49-1606	+	Uncharacterized protein
LOC106017541	4	0	1.79	10.55	1.60632	1.51872	4.3841	2.32982	13.2736	10.9568	LOC106017541	nw_004677125:269015-273250	-
LOC106017540	4	0	0.06	0.39	0.0266465	0.0594929	0.151642	0.0612543	0.509342	0.361865	LOC106017540	nw_004677125:119468-127735	-
LOC106017517	4	0	0.03	0.38	0	0	0.0580211	0	0.434369	0.32994	LOC106017517	nw_004677119:562467-613672	-
DMD	4	0	-9.42	19.86	27.4227	19.6629	12.7649	15.4775	39.9081	46.8927	DMD	nw_004677266:9133-779316	+	Uncharacterized protein
LOC106016463	7	0	3.54	5.32	4.29695	4.94312	7.77169	8.54588	9.75209	10.1278	LOC106016463	nw_004676847:483859-488378	-
LOC106016467	4	0	-0.09	0.74	0.209784	0.126388	0.104225	0.0446524	0.545303	1.27292	LOC106016467	nw_004676848:9941-32523	+
NTRK3	1	0	-9.44	-7.32	15.8879	13.8658	6.67033	4.19777	9.2191	5.89392	NTRK3	nw_004676803:78171-271761	+	Tyrosine-protein kinase receptor
WSCD1	1	0	-4.86	-6.2	6.70494	6.97461	2.3848	1.57634	0.826018	0.462317	LOC101791281	nw_004677132:982388-1012434	+	Uncharacterized protein
NTRK2	2	0	-4.37	0.38	5.59217	5.88971	1.39704	1.33907	5.56734	6.66519	NTRK2	nw_004677156:145201-323802	-	Tyrosine-protein kinase receptor
LOC106017521	1	0	-1.17	-1.5	1.24259	2.21729	0.696218	0.424603	0.287436	0.174665	LOC106017521	nw_004676367:117370-119696	+
ACVRL1	2	0	-15.33	-7.63	26.4229	19.6281	9.08689	6.30044	13.8915	16.8903	ACVRL1	nw_004677378:30168-33284	-	activin A receptor type II-like 1
LOC106020158	1	0	-3.26	-4.02	3.75101	5.26414	1.06732	1.43712	0.321043	0.650292	LOC106020158	nw_004676309:11761-13197	+
LOC106020159	3	0	0.19	-0.31	0.44943	0.21502	0.787845	0.258284	0.0240413	0.0243485	LOC106020159	nw_004679011:118093-128161	+
IL4I1	5	0	30.04	4.41	0.513297	0.280658	35.4108	25.4532	3.45182	6.16555	LOC101790142	nw_004676904:36373-41938	+	Uncharacterized protein
ART5	1	0	-4	-4.26	6.01957	4.55431	1.36571	1.20677	1.13824	0.910097	ART5	nw_004678237:62697-64040	+	Uncharacterized protein
LOC106018981	4	0	-0.06	0.31	0.203624	0.0835026	0.0709467	0.100304	0.535285	0.378227	LOC106018981	nw_004676394:1607753-1613963	+
TIMM23B	0	0	-31.01	-47.34	81.1179	77.95	53.6878	43.3506	31.094	33.2943	TIMM23B	nw_004677859:1418496-1435527	+
LY96	7	0	0.49	0.79	0.230559	0.220612	0.702898	0.728752	1.08532	0.949303	LY96	nw_004677150:169874-175691	-	Lymphocyte antigen 96
SNUPN	0	0	-7.15	-13.44	22.4923	20.9511	17.825	11.3147	7.60841	8.94681	SNUPN	nw_004677163:157983-165622	-	Uncharacterized protein
DACT1	1	0	-15.04	-8.54	23.5967	25.5988	13.0742	6.04624	13.4426	18.6736	DACT1	nw_004676911:143478-189791	+	Uncharacterized protein
LOC106018967	6	0	1.16	0.88	1.40785	1.1352	1.90008	2.9545	1.80743	2.49555	LOC106018967	nw_004676394:1521189-1530843	-
TSTA3	0	0	-5.37	-17.37	22.1551	22.2117	16.2104	17.4072	4.24526	5.38872	TSTA3	nw_004678318:11886-14500	+	Uncharacterized protein
FYCO1	5	0	23.25	1.01	24.3209	21.2453	50.8131	41.2561	22.94	24.6457	FYCO1	nw_004676771:103234-152586	+	Uncharacterized protein
LY75	6	0	19.04	18.94	11.3189	9.75121	22.1631	36.9838	29.4374	29.5102	LY75	nw_004677987:188704-243206	-	Uncharacterized protein
LOC106018971	6	0	1.85	1.17	0.574299	0.199826	2.06918	2.40033	1.27352	1.83286	LOC106018971	nw_004677725:2134-78826	-
LOC106018978	2	0	-0.9	0.79	1.87574	1.83019	1.01412	0.886807	2.26182	3.01959	LOC106018978	nw_004676394:1581118-1603493	+
F2RL1	5	0	3.76	1.75	1.65665	2.10209	6.76339	4.51196	3.48311	3.77736	F2RL1	nw_004676469:157282-168568	-	Uncharacterized protein
SCLY	1	0	-8.28	-10.84	15.029	16.8636	8.50444	6.83508	4.62701	5.5765	SCLY	nw_004677596:63387-67934	-	Selenocysteine lyase
LOC106020195	4	0	-0.45	1.58	1.16103	0.740625	0.566335	0.444823	2.31865	2.75084	LOC106020195	nw_004679144:14968-155608	+
AXDND1	0	0	-6.17	-10.15	16.8092	11.3779	9.83772	6.01495	4.59451	3.28845	AXDND1	nw_004676988:227212-250572	-
DTL	1	0	-2.8	-3.28	3.661	4.28284	1.13141	1.21049	0.729694	0.652075	DTL	nw_004676714:1119510-1146283	-	Uncharacterized protein
LOC106016411	5	0	0.8	-0.3	0.615856	0.430632	0.953214	1.68796	0.0810926	0.36958	LOC106016411	nw_004676844:2183990-2191008	+
ASB9	3	0	0.7	-1.7	3.49146	2.93224	4.07394	3.75319	0.752445	2.26441	ASB9	nw_004676689:1252468-1282382	-	Uncharacterized protein
SERHL2	3	0	-1.06	-6.5	8.5374	12.7173	10.805	8.32758	4.6212	3.6402	SERHL2	nw_004676500:1166846-1173124	-	Uncharacterized protein
ASB1	1	0	-3	-3.12	5.14788	5.40029	2.75008	1.79135	1.67751	2.6303	ASB1	nw_004677281:194656-208341	-	Uncharacterized protein
ASB5	4	0	-4.18	5.33	10.371	5.86245	4.21571	3.6587	12.1574	14.7457	ASB5	nw_004678210:357474-382990	+	Ankyrin repeat and SOCS box protein 5
DST	4	0	-6.49	17.71	22.1029	16.1732	10.145	15.1515	33.2606	40.4274	DST	nw_004677001:269420-479263	-	Uncharacterized protein
DIAPH2	4	0	-10.47	30.56	38.701	29.7618	19.6242	27.8944	54.5642	75.0264	DIAPH2	nw_004676819:637416-808563	-	Uncharacterized protein
DIAPH3	1	0	-3.06	-2.49	3.43426	4.22053	0.595446	0.935374	1.50449	1.171	DIAPH3	nw_004676560:39541-206171	-	Uncharacterized protein
LOC106017594	4	0	0.06	0.37	0.0934928	0.0383397	0.114012	0.138162	0.457252	0.405208	LOC106017594	nw_004676371:64962-80261	-
CORO2B	1	0	-9.32	-9.39	11.6957	10.7471	2.88648	0.906862	2.22449	1.4483	CORO2B	nw_004677346:179731-198881	+	Coronin
LOC101805185	0	0	-6.67	-14.93	25.5591	15.3101	17.7382	9.79241	6.99546	4.02276	LOC101805185	nw_004676621:80439-87029	+	Uncharacterized protein
LOC101805184	0	0	-13.19	-20.6	36.9079	36.2431	28.005	18.7682	18.3152	13.6372	LOC101805184	nw_004676611:368875-382503	-	uncharacterized LOC101805184
HEG1	4	0	-2.17	20.19	8.66346	8.60312	7.30408	5.62423	25.0139	32.6346	HEG1	nw_004676844:4734313-4775381	-	Uncharacterized protein
EIF3I	0	0	-109.82	-216.74	389.198	341.727	285.745	225.54	145.07	152.381	EIF3I	nw_004677090:118958-122728	+	Eukaryotic translation initiation factor 3 subunit I
LOC101805181	5	0	0.84	-0.03	0	0.0920304	0.85034	0.912018	0.0205797	0.0208427	LOC101805181	nw_004676544:135731-146190	+	Uncharacterized protein
CORO1C	2	0	-60.87	43.4	149.094	145.312	103.418	69.2538	178.094	203.104	CORO1C	nw_004677880:83974-109967	+	Coronin
LOC101805173	4	0	-0.09	1.99	0.62068	0.822326	0.873346	0.384139	2.77874	2.64871	LOC101805173	nw_004676427:145322-148893	+	uncharacterized LOC101805173
EIF4E	6	0	27.02	32.78	28.0347	28.7497	46.7012	64.1151	51.6426	70.6973	EIF4E	nw_004677524:65092-76995	+	Uncharacterized protein
LOC101805171	4	0	-1.2	5.1	5.53588	4.59234	3.98164	3.75281	9.11895	11.2039	LOC101805171	nw_004676394:1938839-1963663	+	serine/threonine-protein phosphatase 4 regulatory subunit 1-like
THNSL2	3	0	-0.28	-2.21	2.37179	3.13802	2.321	2.62513	0.551352	0.533015	THNSL2	nw_004677379:679586-687217	-	Uncharacterized protein
THNSL1	0	0	-2.12	-4.29	8.28435	6.60981	6.00606	4.64483	3.00479	3.30591	THNSL1	nw_004676357:767648-773891	+	Uncharacterized protein
DUT	1	0	-15.4	-17.95	21.5062	24.9315	9.79878	5.84018	5.20853	5.3263	DUT	nw_004677012:774434-787602	-	Uncharacterized protein
HECW1	5	0	10.67	-0.38	1.28941	1.17147	11.4356	12.3652	1.02556	0.677387	HECW1	nw_004676665:1026671-1284085	-	Uncharacterized protein
MRVI1	4	0	-25.29	30.95	40.894	29.3919	7.11415	12.5868	67.8787	64.3104	MRVI1	nw_004676660:552751-654230	-	Uncharacterized protein
EVI2B	7	0	1.47	3.72	1.38289	1.51226	3.91482	1.93007	5.53751	4.79486	EVI2B	nw_004677132:192974-195916	+	ecotropic viral integration site 2B
LOC106017583	0	0	-1.19	-1.78	3.18693	1.65795	0.905561	1.56478	0.609086	0.67051	LOC106017583	nw_004676369:153364-155882	+
CHST2	1	0	-11.24	-12.39	17.1195	16.6675	7.18208	4.13043	4.54948	4.4562	CHST2	nw_004676420:501394-504423	-	Sulfotransferase
CHST9	0	0	-0.67	-1.47	2.07642	1.7994	1.1944	1.35091	0.536505	0.407521	CHST9	nw_004676339:1224769-1318815	-	Uncharacterized protein
SCIN	6	0	6.66	7.33	4.59971	4.14976	9.15788	12.9042	12.7746	10.6432	SCIN	nw_004676688:599782-651018	+	Uncharacterized protein
LOC106016422	3	0	1.9	-3.7	9.3225	10.47	12.075	11.5173	5.57853	6.81402	LOC106016422	nw_004676844:3841613-3850141	+
LOC106016428	1	0	-0.99	-1.07	1.77266	1.15253	0.692852	0.261213	0.389023	0.393994	LOC106016428	nw_004676844:4948767-4956907	-
GEMIN8	0	0	-2.47	-5.3	8.17467	8.58511	5.73116	6.08929	2.41345	3.75285	GEMIN8	nw_004676689:602182-628002	-	Gem-associated protein 8
GEMIN6	0	0	-2.37	-4.24	4.51602	6.58804	2.61815	3.74407	1.26728	1.34764	GEMIN6	nw_004676976:808354-812100	-	Gem-associated protein 6
GEMIN4	1	0	-6.44	-6.75	11.8623	11.0273	5.88243	4.12052	4.35349	5.02737	GEMIN4	nw_004676484:744273-748916	+	Uncharacterized protein
SCG2	5	0	5.38	0.12	0.371148	0.273182	4.87419	6.53014	0.415402	0.470205	SCG2	nw_004677892:532419-547451	+	Secretogranin-2
LOC106017562	1	0	-2.08	-1.98	2.7079	2.80197	0.767953	0.579054	0.754583	0.791519	LOC106017562	nw_004677129:1293400-1296900	+
LOC106016433	1	0	-1.85	-2.48	1.54192	3.41185	0.587601	0.664597	0	0	LOC106016433	nw_004676845:68734-69789	+
LOC106017565	1	0	-4.99	-4.73	6.26955	3.71371	0	0	0.255524	0.25879	LOC106017565	nw_004677131:4946-5935	-
MAP1A	4	0	-2.61	6.84	6.77745	6.38098	3.86303	4.07856	12.6254	14.2186	MAP1A	nw_004677698:80464-135958	-	Uncharacterized protein
MAP1B	4	0	-1.88	30.39	4.4106	5.59214	3.10689	3.12775	41.8998	28.8917	MAP1B	nw_004676469:2166605-2228665	-	microtubule-associated protein 1B
LOC106016435	5	0	14.27	-9.82	19.8888	13.0541	31.0689	30.4169	6.75273	6.55406	LOC106016435	nw_004676845:110913-111611	+
DBF4B	0	0	-1.72	-2.51	2.82945	3.58001	1.71095	1.26322	0.500347	0.891864	DBF4B	nw_004678204:18840-30751	-	Uncharacterized protein
WDR73	1	0	-22.69	-25.91	38.8582	33.3698	19.0342	7.80664	11.5146	8.8878	WDR73	nw_004679223:52940-56816	+
WDR78	1	0	-1.04	-1.37	2.02496	1.78049	0.867618	0.849207	0.70262	0.355799	WDR78	nw_004678243:102893-120220	-	Uncharacterized protein
PHTF2	7	0	6.04	18.25	16.418	12.7428	20.3616	20.8842	28.6612	36.9965	PHTF2	nw_004676590:739191-794756	+	Uncharacterized protein
FAU	0	0	-767.27	-1736.37	2694.11	2776.92	2064.67	1871.83	1083.24	915.046	FAU	nw_004680916:7666-8326	-	Uncharacterized protein
WDR90	1	0	-1.12	-1.16	1.38087	2.00583	0.55793	0.592793	0.583815	0.475904	WDR90	nw_004676309:15869-68149	+	WD repeat domain 90
WDR93	6	0	3.41	1.96	1.9884	2.55494	5.68094	5.68095	3.69543	4.7768	WDR93	nw_004680132:87053-98519	+	Uncharacterized protein
NME3	3	0	1.47	-5.73	11.0447	7.77657	7.62374	14.1317	3.74551	3.61273	NME3	nw_004676309:168239-169282	+	Uncharacterized protein
WDR54	3	0	2.03	-5.61	7.4023	8.04334	10.7099	8.7965	1.39596	2.8276	WDR54	nw_004683669:1546-2730	+
WDR55	1	0	-18.16	-24.2	36.203	34.8586	20.2376	14.5018	11.1879	11.4786	WDR55	nw_004676367:21770-24287	-	WD repeat domain 55
WDR53	3	0	-1.21	-8.37	12.3546	15.6725	14.0388	11.5645	5.16689	6.12535	WDR53	nw_004678247:90536-94683	-	WD repeat domain 53
PCDH12	1	0	-1.22	-1.57	2.86569	2.21829	1.45282	1.18428	0.845124	1.10712	PCDH12	nw_004677601:419816-432468	-	Uncharacterized protein
PCDH19	4	0	-3.13	14.12	6.02489	8.31627	4.06439	4.00761	20.802	21.779	PCDH19	nw_004676819:38725-91545	+	Uncharacterized protein
MTHFD2	5	0	15.81	5.97	15.31	17.0998	28.9685	35.0689	22.4999	21.8429	MTHFD2	nw_004676910:85536-92033	+	Uncharacterized protein
WDR37	4	0	-0.98	1.25	2.69094	2.14366	1.53085	1.34668	3.21778	4.11827	WDR37	nw_004676719:554536-594244	-	WD repeat domain 37
WDR31	3	0	0.06	-0.14	0.125606	0.16025	0.22976	0.168432	0	0	WDR31	nw_004678119:1066158-1077764	-	WD repeat domain 31
SERTAD4	0	0	-9.11	-16.43	22.6635	24.0992	14.7549	13.7808	5.50635	8.39676	SERTAD4	nw_004678389:493498-498931	-	Uncharacterized protein
WDR34	0	0	-2.79	-4.1	5.60653	6.67916	4.57308	2.13379	2.0656	2.02762	WDR34	nw_004677314:70469-81969	+	Uncharacterized protein
CHSY3	4	0	-0.78	3.52	2.58767	3.16382	2.17384	2.01586	5.9306	6.85375	CHSY3	nw_004677002:51742-235283	-	Uncharacterized protein
CHSY1	2	0	-5.65	2.53	11.4129	13.9359	7.93515	6.10859	14.4043	16.0059	CHSY1	nw_004676438:89569-143199	+	Uncharacterized protein
WDR43	4	0	5.02	31.75	31.1121	24.0874	29.1291	36.1011	54.0474	64.6618	WDR43	nw_004676495:243039-264232	-	Uncharacterized protein
EZR	5	0	128.8	5.75	23.3752	21.5768	156.161	146.4	28.3845	28.0725	EZR	nw_004676675:27724-62583	+	Uncharacterized protein
WDR18	1	0	-16.43	-21.12	24.3816	26.0302	10.8032	6.75816	3.22076	4.96083	WDR18	nw_004676800:149872-157419	+	WD repeat domain 18
WDR17	2	0	-0.4	0.08	0.551871	0.662172	0.267059	0.151027	0.532317	0.850441	WDR17	nw_004678210:391212-454828	-	WD repeat domain 17
SUPT4H1	0	0	-16.6	-47.92	64.9062	78.6179	62.7235	47.6021	22.2018	25.4772	SUPT4H1	nw_004676726:660050-662459	-	Uncharacterized protein
WDR26	5	0	30.43	2.8	14.2622	12.5138	46.8097	40.8313	14.4759	17.9038	WDR26	nw_004676714:633804-665533	-	Uncharacterized protein
HTR2B	4	0	-1.54	9.13	4.66119	3.71674	3.25504	2.03768	13.264	13.3817	HTR2B	nw_004676392:165433-180063	+	Uncharacterized protein
HTR2A	4	0	-0.98	2.69	1.79654	1.0437	0.665071	0.221241	3.13017	5.08896	HTR2A	nw_004677568:8216-10998	+	5-hydroxytryptamine receptor 2A
OIP5	1	0	-5.39	-6.42	5.51377	8.94899	1.91503	1.76486	0.92591	0.695744	OIP5	nw_004678591:761725-765606	+	Protein yippee-like
ASPG	5	0	7.16	1.77	2.21651	1.69671	8.19206	10.0337	3.79415	3.66528	ASPG	nw_004679025:322638-367813	+	Uncharacterized protein
ASPH	4	0	-3.92	17.84	12.6256	21.2913	11.3565	14.7215	34.874	34.7317	ASPH	nw_004676533:596963-702788	-	Uncharacterized protein
ASPM	1	0	-7.37	-7.45	9.85534	9.53387	1.58607	3.06103	2.20649	2.28166	ASPM	nw_004678071:11536-39077	-	Uncharacterized protein
FBP1	5	0	80.18	-15.47	18.547	16.0276	89.3391	105.589	1.98426	1.65793	FBP1	nw_004676815:411782-421563	+	Uncharacterized protein
CECR2	5	0	0.89	-0.22	1.03624	0.840645	2.23429	1.42406	0.674814	0.768053	CECR2	nw_004677109:174056-247711	+	Uncharacterized protein
RBPMS	1	0	-50.99	-31.74	82.3133	63.3606	28.9458	14.7535	43.3342	38.8545	RBPMS	nw_004677628:1541063-1543959	-	Uncharacterized protein
LOC101803277	4	0	1.51	11.43	15.4856	13.2412	14.3975	17.3571	23.2178	28.3697	LOC101803277	nw_004684712:7-1712	+	uncharacterized LOC101803277
LOC106017703	7	0	0.32	1.06	0.0650754	0.290583	0.31743	0.67317	1.48525	0.996555	LOC106017703	nw_004677175:1419574-1425695	-
LOC101803266	7	0	0.88	1.73	0.450655	1.12779	1.14139	2.19144	2.40326	2.64431	LOC101803266	nw_004678419:452414-470086	+
FGG	4	0	-0.11	1.22	1.00258	0.583938	0.956829	0.400817	1.41772	2.60717	FGG	nw_004677126:802566-808420	-	Uncharacterized protein
DDX3X	4	0	9.16	184.89	178.182	139.772	166.396	169.879	328.782	358.96	DDX3X	nw_004676520:1903285-1918625	-	Uncharacterized protein
PRIMA1	1	0	-4.7	-3.74	7.74386	6.24606	2.78459	1.79725	2.1668	4.34594	PRIMA1	nw_004677172:1065831-1110886	-	Uncharacterized protein
GINS1	1	0	-19.94	-24.59	21.2267	30.1586	7.05962	4.43593	1.25836	0.955831	GINS1	nw_004676976:941348-945930	-	Uncharacterized protein
GINS2	1	0	-12.85	-14.02	23.8122	20.5737	9.5569	9.12314	9.28733	7.0545	GINS2	nw_004676766:26880-28277	-	Uncharacterized protein
GINS3	0	0	-5.08	-8.2	14.5032	14.3731	10.5124	8.20728	5.2882	7.1838	GINS3	nw_004677054:265010-269887	-	Uncharacterized protein
LOC101803257	4	0	-2.02	4.32	3.92197	4.50332	1.91309	2.47932	8.22405	8.83909	LOC101803257	nw_004677776:158076-241960	+	uncharacterized LOC101803257
PRADC1	1	0	-11.05	-14.75	23.0983	20.8293	14.5106	7.32106	6.35021	8.06953	PRADC1	nw_004677470:63105-67537	-	Uncharacterized protein
EAF1	4	0	1.61	10.22	14.6726	11.4761	14.6257	14.7519	19.9968	26.5981	EAF1	nw_004678014:185966-202517	+	Uncharacterized protein
PNRC2	4	0	2.02	98.05	85.3261	87.037	84.4776	91.9225	181.112	187.349	PNRC2	nw_004678260:520539-523888	-	Uncharacterized protein
DDX59	5	0	6.4	-0.83	5.71343	6.88772	13.4623	11.9466	5.77411	5.17636	DDX59	nw_004678596:779-27800	-	Putative ATP-dependent RNA helicase DDX59
EAF2	5	0	59.32	9.95	12.0812	12.7396	58.63	84.8272	23.8456	20.8733	EAF2	nw_004676844:2972558-2982805	+	Uncharacterized protein
FER	4	0	0.54	9.53	4.87632	3.72552	3.68776	5.99579	12.3266	15.3348	FER	nw_004676498:37038-127147	+	fer (fps/fes related) tyrosine kinase
OIT3	4	0	-0.18	0.28	0.467742	0.217733	0.107913	0.217952	0.811486	0.438323	OIT3	nw_004678345:538834-565106	+	Uncharacterized protein
LOXL1	1	0	-128.36	-140.21	171.845	214.367	79.7319	49.7566	64.4943	41.3028	LOXL1	nw_004676814:61180-64101	-	Uncharacterized protein
NOS1AP	1	0	-11.99	-11.58	17.4923	15.3986	5.51333	3.40245	4.79085	4.94537	NOS1AP	nw_004678089:137393-163032	-	nitric oxide synthase 1 (neuronal) adaptor protein
LOC101803238	5	0	3.2	0.41	2.37792	1.22868	4.75567	5.24763	1.99452	2.43225	LOC101803238	nw_004677145:246289-253299	+	Uncharacterized protein
PUSL1	0	0	-1.23	-2.72	3.18343	4.03783	2.889	1.87204	0.506911	1.28347	PUSL1	nw_004676297:433481-457327	+	tRNA pseudouridine synthase
VCAM1	4	0	0.22	5.45	0.346293	0.165676	0.445754	0.508586	5.46669	5.95345	VCAM1	nw_004676936:1890082-1898398	-	Uncharacterized protein
FBN3	0	0	-8.79	-21.52	20.6006	23.4264	8.28887	18.1628	0.308787	0.688012	LOC101790805	nw_004676931:4583-70448	+	Uncharacterized protein
FBN2	5	0	10.29	-3.13	4.03915	5.30073	11.6124	18.2978	1.01394	2.06357	FBN2	nw_004677002:842381-987682	+	Uncharacterized protein
LOC101803228	1	0	-7.28	-9.22	9.73771	15.1545	4.09477	6.23943	4.11928	2.32851	LOC101803228	nw_004676811:504575-509838	+	Uncharacterized protein
MORN4	0	0	-14.23	-39.58	55.9703	60.4518	55.3512	32.6063	17.5867	19.6723	MORN4	nw_004678346:16781-17547	-	MORN repeat containing 4
FBN1	7	0	20.8	48.22	29.7326	35.4487	56.5457	50.2372	94.5512	67.0727	FBN1	nw_004677012:597935-750095	+	Uncharacterized protein
LOC101803211	4	0	0.57	3.43	0.106937	0.341078	0.391218	1.18814	3.9356	3.36792	LOC101803211	nw_004676500:1120940-1138659	+	uncharacterized LOC101803211
LOC106020211	4	0	-0.5	6.2	4.27516	4.4001	3.54863	4.12925	11.0079	10.0586	LOC106020211	nw_004679182:8934-11018	+
LOC106020210	5	0	2.5	1.09	1.19206	1.23188	3.13995	4.27482	1.50999	3.09991	LOC106020210	nw_004676418:881013-883309	+
GCAT	0	0	-34.51	-62.88	82.1579	66.1192	43.4011	35.8599	13.302	9.21503	GCAT	nw_004676738:348258-351770	-	Uncharacterized protein
POSTN	4	0	46.42	1367.78	55.5644	89.1163	98.471	139.045	1611.08	1269.16	POSTN	nw_004676907:847642-882818	+	Uncharacterized protein
HTRA2	1	0	-35.71	-37.78	60.5706	58.2509	30.3871	17.0082	20.9991	22.2643	HTRA2	nw_004676845:90949-97448	-	Uncharacterized protein
HTRA1	7	0	61.36	119.86	99.0581	113.188	199.828	135.146	227.059	224.91	HTRA1	nw_004677141:2109031-2138809	+	Uncharacterized protein
LOC106017632	3	0	0.52	-2.84	3.49273	2.71238	4.50618	2.7345	0.216621	0.307145	LOC106017632	nw_004677155:289494-291038	+
GXYLT2	4	0	-3.21	27.12	26.2217	33.8175	32.8546	20.7592	60.087	54.1972	GXYLT2	nw_004677743:243354-264298	+	Glycosyltransferase 8 domain-containing protein 4
GXYLT1	7	0	2.96	8.19	6.33783	5.26907	7.41203	10.1208	14.7838	13.194	GXYLT1	nw_004676854:517169-540761	+	Uncharacterized protein
POLH	0	0	-1.83	-4.85	5.8121	8.3945	6.64191	3.90737	2.40903	2.09127	POLH	nw_004676724:725894-732967	-	Uncharacterized protein
POLG	1	0	-5.57	-6.82	9.57305	9.53676	4.49779	3.47718	2.50059	2.96362	POLG	nw_004679073:38599-60026	+	Uncharacterized protein
POLE	1	0	-2.45	-2.87	2.5344	3.66317	0.443381	0.848089	0.320339	0.139043	POLE	nw_004676755:617770-647291	+	DNA polymerase
MAD2L1	1	0	-19.98	-23.4	22.4869	27.8522	4.34182	6.03075	2.19192	1.35362	MAD2L1	nw_004676579:772134-774641	-	Uncharacterized protein
TADA3	0	0	-51.05	-77.13	110.545	90.5741	61.4832	37.5342	22.0953	24.7685	LOC101802011	nw_004684452:7-870	-	Uncharacterized protein
LOC106020235	2	0	-6.62	2.42	5.50944	9.2512	0.653559	0.862398	10.9354	8.65944	LOC106020235	nw_004679227:90328-97408	+
ELN	1	0	-451.6	-573.69	548.693	636.716	224.347	57.8711	15.0077	23.0163	ELN	nw_004676726:937381-956357	+	Uncharacterized protein
POMC	1	0	-2.76	-3.64	3.07729	4.41679	1.15466	0.816228	0	0.205189	POMC	nw_004677476:162571-163188	+	proopiomelanocortin
DNAAF2	0	0	-0.87	-1.7	2.59406	2.33172	1.82134	1.35526	0.504595	1.02209	DNAAF2	nw_004676836:571876-584076	+	Uncharacterized protein
LOC106018829	1	0	-3.29	-4.28	5.12868	4.79057	1.93584	1.40353	0.836106	0.529244	LOC106018829	nw_004677628:1555308-1560002	+
EMB	4	0	-0.17	1.31	0.776896	0.483196	0.37896	0.535771	1.76207	2.1213	EMB	nw_004676657:387553-410212	+	embigin
FAXC	5	0	1.15	0.54	0.596707	0.699891	2.183	1.41594	1.1697	1.20133	FAXC	nw_004677167:2035111-2062980	-	failed axon connections homolog (Drosophila)
ATP13A3	4	0	0.5	22.02	8.62318	6.33615	6.92911	9.02123	25.6863	33.3158	ATP13A3	nw_004676626:297844-353079	-	Uncharacterized protein
ATP13A2	5	0	3.72	-2.01	3.68237	3.06489	6.30101	7.88716	1.04056	1.69224	ATP13A2	nw_004676531:910384-923786	-	Uncharacterized protein
ATP13A5	3	0	1.28	-3.03	5.29922	3.02744	6.65229	4.22776	0.600289	1.67527	ATP13A5	nw_004676626:7-31636	-	Uncharacterized protein
ATP13A4	5	0	15.57	-0.09	0.146583	0.140259	15.2119	16.2078	0	0.114355	ATP13A4	nw_004676626:39409-79406	-	Uncharacterized protein
LOC106018832	6	0	0.43	0.49	0.184781	0.258413	0.676003	0.620815	0.705597	0.726934	LOC106018832	nw_004677628:1741013-1794113	-
LOC106018839	2	0	-122.12	-23.87	193.449	151.95	66.3115	34.8454	143.741	153.92	LOC106018839	nw_004677628:1540387-1540866	-
ENG	1	0	-43.58	-36.22	65.6767	67.7185	28.3424	17.8893	30.4654	30.4917	ENG	nw_004676685:3314-8846	+	Uncharacterized protein
LOC106018835	4	0	0.17	1.08	0.452227	0.454907	0.650459	0.599749	1.27033	1.78913	LOC106018835	nw_004677628:1430203-1436586	+
LOC106020257	4	0	0.15	0.66	0.0789815	0.0982462	0.288946	0.190638	0.459673	1.04064	LOC106020257	nw_004679293:320152-370652	+
MTFR2	1	0	-3.75	-4.3	5.2628	6.80614	2.25627	2.31563	1.16128	2.3166	MTFR2	nw_004676609:41140-49339	+	Uncharacterized protein
FAR1	4	0	1.67	11.76	8.96253	8.23032	8.6075	11.924	17.8425	22.8799	FAR1	nw_004678121:169522-204300	+	Uncharacterized protein
LOC101805095	0	0	-2.85	-4.01	3.51185	6.64842	1.98013	2.47397	1.16351	0.981984	LOC101805095	nw_004679721:1595-5169	-	uncharacterized LOC101805095
LOC106017603	0	0	-2.84	-5	4.85144	7.00784	4.09582	2.09106	0.758588	1.09177	LOC106017603	nw_004677143:103051-105605	+
IL20RB	3	0	-2.39	-9.55	12.6298	11.0509	7.41256	11.489	2.71686	1.87342	IL20RB	nw_004678373:103851-114699	+	Uncharacterized protein
LOC106017605	7	0	0.41	0.6	0.274156	0.288561	0.468054	0.91382	0.774331	0.998105	LOC106017605	nw_004676371:189155-252241	+
LOC106020238	3	0	-15.92	-97.73	119.896	113.877	137.476	64.464	15.0138	23.2968	LOC106020238	nw_004679235:68014-72862	-
LOC106020275	4	0	-0.45	7.79	0.510075	1.46421	0.248808	0.820781	10.4776	7.0743	LOC106020275	nw_004679383:6-722	-
EHF	5	0	49.15	4.29	5.89049	2.74062	45.4391	61.493	2.10451	15.1072	EHF	nw_004676452:106138-138897	+	Uncharacterized protein
GCH1	4	0	0.1	3.9	2.27804	1.08988	1.50978	2.04914	6.69692	4.46443	GCH1	nw_004678684:308709-328180	-	Uncharacterized protein
PLCL2	2	0	-1.12	0.54	2.02597	2.3641	1.25037	0.908727	2.38953	3.07326	PLCL2	nw_004677780:92380-112624	+	Phosphoinositide phospholipase C
LOC106017617	0	0	-3.98	-6.15	8.49494	4.85596	3.22888	2.15568	0.472123	0.573787	LOC106017617	nw_004677144:13868-15963	-
LOC106017618	5	0	15.78	-4.01	7.46901	0.985762	16.332	23.6821	0.220435	0.223252	LOC106017618	nw_004677144:30562-31325	+
FAT1	4	0	0.18	19.75	17.5042	14.4007	11.3057	20.9613	30.6871	40.7143	FAT1	nw_004677216:1797642-1906224	-	Protocadherin Fat 1
FAT2	5	0	2.02	-1.82	3.74488	2.41195	2.8432	7.34866	0.485778	2.03547	FAT2	nw_004676397:322516-376836	-	Uncharacterized protein
FASN	7	0	3.98	11.94	8.53473	11.8448	13.0528	15.282	24.8044	19.4582	FASN	nw_004676466:582261-619239	-	Fatty acid synthase
SPATA1	5	0	1.19	0.41	0.384587	0.210283	0.982649	1.9997	0.548603	0.873107	SPATA1	nw_004677257:821885-840756	+	spermatogenesis associated 1
SPATA7	4	0	-0.12	0.84	0.642293	0.5412	0.409164	0.52889	1.23894	1.6204	SPATA7	nw_004678401:6344-54889	+	spermatogenesis associated 7
LOC106020262	5	0	46.21	-32.54	46.3845	63.5877	105.514	96.8872	25.9575	18.9437	LOC106020262	nw_004679312:55581-74935	+
LOC101805073	4	0	-35.22	960.87	53.8893	69.7418	33.7249	19.4582	1324.18	721.186	LOC101805073	nw_004677096:371655-372220	+	heat shock protein 30-like
TECPR2	4	0	-2.92	4.97	9.42549	9.40537	6.85996	6.13899	14.6105	14.1617	TECPR2	nw_004677112:535626-572812	-	tectonin beta-propeller repeat containing 2
LOC106020269	5	0	1.11	0	0	0	0.841488	1.38797	0	0	LOC106020269	nw_004679319:365839-386356	-
LOC106018880	7	0	0.15	0.35	0.215458	0.193668	0.382174	0.322688	0.547634	0.554632	LOC106018880	nw_004677654:146436-164232	-
GRPEL2	5	0	10.21	3.81	12.0193	11.2547	23.9826	19.7073	14.6897	16.2001	GRPEL2	nw_004676329:825061-831525	-	Uncharacterized protein
LOC101805071	4	0	0.05	0.29	0.0781925	0.0332529	0.116543	0.0998592	0.178463	0.504577	LOC101805071	nw_004677005:1207745-1287391	-	myosin-J heavy chain-like
MCM10	0	0	-3.27	-4.65	3.33382	6.58803	1.56875	1.8118	0.325656	0.298406	MCM10	nw_004676952:684295-700101	-	Uncharacterized protein
IL31RA	4	0	-0.31	4.53	3.74484	2.72413	3.12459	2.71848	7.85355	7.66916	IL31RA	nw_004677035:333034-358640	+	Uncharacterized protein
LOC106020297	4	0	-0.92	8.74	5.61351	4.33589	3.95885	4.15887	13.9794	13.4545	LOC106020297	nw_004679555:1209-3911	-
LOC101805062	3	0	0.26	-3.64	6.01686	5.64167	6.51229	5.66587	2.17158	2.19933	LOC101805062	nw_004676738:375197-383499	+	Uncharacterized protein
LOC106020294	1	0	-16.12	-21.97	32.8386	25.3756	19.1472	6.82255	6.39145	7.88394	LOC106020294	nw_004679537:37342-38608	+
LOC101805065	4	0	-1.02	15.1	2.98815	2.89031	1.86159	1.97859	16.9296	19.1449	LOC101805065	nw_004676773:4866-275701	-	Uncharacterized protein
POC5	1	0	-4.66	-5.69	8.88976	9.87252	3.87572	5.55888	3.50863	3.87288	POC5	nw_004676469:605233-623227	+	Uncharacterized protein
PROKR2	0	0	-5.6	-11.49	21.9325	18.858	18.8311	10.7499	9.20639	8.59708	PROKR2	nw_004676418:984577-994534	+	Uncharacterized protein
PLCE1	4	0	-0.31	3.15	2.77016	2.82482	2.15728	2.81786	6.19754	5.70478	PLCE1	nw_004676586:549948-695456	-	Phosphoinositide phospholipase C
LOC106020286	5	0	7966.12	-373.98	349.555	406.182	6800	9887.98	0	7.78639	LOC106020286	nw_004679480:22795-23079	+
LOC106020285	5	0	2564.3	-84.16	104.062	78.6476	2353.78	2957.52	0	14.3802	LOC106020285	nw_004679480:4817-5661	-
LOC106020288	5	0	6706.48	-263.41	336.333	253.314	6322.13	7680.47	0.66197	62.1584	LOC106020288	nw_004679480:8553-9214	+
LOC106020287	3	0	-18.35	-161.55	168.934	188.721	169.892	151.059	9.61197	24.9414	LOC106020287	nw_004679480:53407-64099	+
GCLC	4	0	2.92	11.42	8.64834	7.93437	9.3397	13.0793	16.2776	23.1416	GCLC	nw_004676321:882296-912032	+	Uncharacterized protein
LOC101805045	4	0	2.28	16	6.30229	6.48724	9.66503	7.68277	17.9801	26.8182	LOC101805045	nw_004676305:152901-153666	+	uncharacterized LOC101805045
LOC101805042	3	0	3.47	-7.9	16.818	15.6326	25.5874	13.8074	7.67692	8.9783	LOC101805042	nw_004681278:21-2323	+	TBC1 domain family member 22B
LOC101805041	3	0	28.17	-28.33	51.7345	50.1403	82.2895	75.9324	21.6046	23.6138	LOC101805041	nw_004679276:14780-16014	+	Uncharacterized protein
GCN1	1	0	-26.49	-34.98	59.5684	50.7376	32.6493	24.6783	21.3525	18.9882	GCN1	nw_004677948:421605-469636	-
PLCG1	1	0	-12.17	-10.35	18.4273	19.6617	7.94925	5.79263	8.07733	9.31064	PLCG1	nw_004677462:286009-311145	-	Phosphoinositide phospholipase C
PLCG2	4	0	0.38	1.94	1.02622	0.914226	1.18671	1.50491	3.04385	2.77601	PLCG2	nw_004676899:3440940-3506043	+	Phosphoinositide phospholipase C
LOC101805033	4	0	-0.51	1.52	1.1934	0.894783	0.510446	0.552765	2.16479	2.95672	LOC101805033	nw_004678090:112990-253155	-	nebulette-like
ESD	1	0	-16.75	-15.32	27.2895	26.5402	12.3658	7.97008	11.8698	11.3105	ESD	nw_004677568:22633-29941	+	Uncharacterized protein
PLCB4	2	0	-1.81	0.33	4.04245	2.82476	1.50524	1.73794	3.63595	3.88748	PLCB4	nw_004676418:580862-781880	+	Phosphoinositide phospholipase C
LOC101805022	0	0	-0.8	-1.45	1.56717	1.84561	0.845302	0.969922	0.309535	0.208994	LOC101805022	nw_004677386:37509-52158	+
NECAP2	0	0	-13.63	-25.91	47.0905	44.329	38.7731	25.3783	18.9322	20.6705	NECAP2	nw_004676531:878275-882710	+	Uncharacterized protein
PLCB1	4	0	-3.71	6.2	6.52493	6.49874	2.36638	3.23405	11.6674	13.7614	PLCB1	nw_004676418:126646-538693	+	Phosphoinositide phospholipase C
PLCB2	4	0	0.31	2.6	1.66417	1.6825	2.43145	1.53382	5.30766	3.2389	PLCB2	nw_004676977:220076-256219	+	Phosphoinositide phospholipase C
IFNAR1	4	0	-1.1	7.25	5.21109	5.12226	5.05492	3.07645	11.1705	13.6539	IFNAR1	nw_004676597:793012-816110	-	Uncharacterized protein
ACVR2B	1	0	-3.42	-3.78	6.33248	4.12734	2.57409	1.05485	1.31569	1.59105	ACVR2B	nw_004677888:158145-258313	-	Serine/threonine-protein kinase receptor
SBF2	4	0	-2.93	10.41	6.41485	6.73714	3.41982	3.86399	15.6197	18.3542	SBF2	nw_004676660:192226-401471	-	Uncharacterized protein
LOC101805015	1	0	-135.62	-147.56	188.679	282.821	100.399	99.8691	108.086	68.2988	LOC101805015	nw_004677198:11941-13172	+	tubulin alpha-1C chain-like
LOC101805019	0	0	-1.31	-3.4	5.09401	4.7076	3.82276	3.35285	1.08066	1.92475	LOC101805019	nw_004677285:10896-13286	-	uncharacterized LOC101805019
LOC106017698	4	0	-13.7	43.96	46.9994	36.4837	34.7302	21.3458	78.6761	92.7219	LOC106017698	nw_004677175:802512-803963	-
SPOCK1	5	0	1.96	-0.26	0.363904	0.425583	1.23269	3.48555	0.10382	0.175244	SPOCK1	nw_004676932:154375-437277	-	Uncharacterized protein
LOC106017697	4	0	-5.11	45.77	35.9401	23.6865	26.0358	23.3656	66.7659	84.3974	LOC106017697	nw_004677175:803777-805379	+
LOC106017693	4	0	-0.25	1.01	0.560009	0.426243	0.325936	0.160916	0.980392	2.02997	LOC106017693	nw_004677172:2148192-2209345	+
LOC106017690	5	0	2.16	-0.03	0.15071	0.0480694	1.34777	3.17578	0	0.130639	LOC106017690	nw_004677172:1415715-1420118	-
THYN1	2	0	-93.43	-44.18	121.307	172.576	60.1168	46.9111	120.176	85.3486	THYN1	nw_004676449:273832-278989	-	Uncharacterized protein
PLCD3	1	0	-35.34	-34.58	57.6884	44.5425	20.8997	10.6592	15.291	17.7719	PLCD3	nw_004676916:479-6269	+	Phosphoinositide phospholipase C
PLCD4	1	0	-4.34	-3.39	6.62346	6.66694	2.6574	1.94442	4.22101	2.2866	PLCD4	nw_004677140:109573-117222	-	Phosphoinositide phospholipase C
PLCD1	5	0	96.3	-4.35	32.5876	33.5669	153.788	104.964	25.4151	32.0329	PLCD1	nw_004678069:274089-326451	+	Phosphoinositide phospholipase C
EDA2R	4	0	-0.28	88.87	16.0681	15.3303	19.5377	11.2952	116.258	92.8746	EDA2R	nw_004677125:434910-442934	-	Uncharacterized protein
LOC101791895	3	0	2.32	-3.98	7.68447	7.25763	8.81565	10.7625	2.42375	4.55173	LOC101791895	nw_004676404:1594817-1620937	-	Uncharacterized protein
LOC101791883	1	0	-26.6	-32.08	39.0841	39.6253	17.481	8.02692	8.17935	6.3722	LOC101791883	nw_004679913:64699-67785	+	COUP transcription factor 1-like
UBE2G1	4	0	-2.35	50.61	35.2809	31.0626	27.8475	33.804	76.119	91.4414	UBE2G1	nw_004678075:285322-307790	-	Uncharacterized protein
LOC101801384	0	0	-16.93	-25.58	32.2197	35.1382	23.4281	10.0633	8.26434	7.93627	LOC101801384	nw_004676814:1685201-1701908	+	SH2 domain-containing adapter protein F-like
CBWD1	3	0	4.17	-4.21	10.6153	10.6411	13.3766	16.21	6.61944	6.22204	CBWD1	nw_004676469:2470483-2497499	-	COBW domain containing 1
ESRP1	5	0	3.67	-2.84	7.40381	6.78651	11.224	10.2989	3.06993	5.44397	ESRP1	nw_004679184:6856-32675	-	Uncharacterized protein
ESRP2	5	0	45.43	-21.63	41.7855	37.6422	68.9767	101.31	16.6119	19.5529	ESRP2	nw_004677744:465385-511763	-	RNA-binding protein 35B
LOC101801364	5	0	55.78	20.17	9.11797	3.77837	80.8103	43.6531	17.525	35.7096	LOC101801364	nw_004679026:88325-118702	-	Uncharacterized protein
MTMR2	2	0	-6.31	3.59	16.1206	12.3773	9.0003	6.87573	12.9828	22.6946	MTMR2	nw_004676537:1515300-1577284	-	Uncharacterized protein
ZNF750	5	0	31.64	-2	9.92148	8.91035	26.8453	55.267	5.39488	9.44201	ZNF750	nw_004676503:1683417-1692218	+	Uncharacterized protein
SSRP1	0	0	-37.83	-52.75	78.1147	94.6283	55.6004	41.4769	36.4339	30.812	SSRP1	nw_004677282:5648-10392	+	Uncharacterized protein
IGF1	5	0	1.1	-0.38	1.41654	0.739322	1.93681	2.41755	0.845	0.558129	IGF1	nw_004677293:89201-140977	-	Insulin-like growth factor-I
LOC101791863	5	0	1.04	-0.3	0.392548	0.667755	1.54248	1.60423	0.261314	0.189038	LOC101791863	nw_004677494:6093-17790	-
MEGF6	3	0	0.47	-3.55	4.43302	4.39984	3.97889	5.79148	1.22544	0.513147	MEGF6	nw_004676437:512347-585114	+	Uncharacterized protein
PSAT1	5	0	49.16	0.16	25.0532	24.8095	51.8569	96.3211	27.1834	23.0036	PSAT1	nw_004676765:315029-329517	+	Phosphoserine aminotransferase
NCBP2	5	0	11.88	-7.46	24.0906	23.0822	33.8336	37.0925	12.2329	20.0133	NCBP2	nw_004676889:26819-30477	+	Uncharacterized protein
ATOX1	3	0	-1.2	-81.77	122.008	139.835	131.786	127.658	54.5215	43.7848	ATOX1	nw_004676397:421086-424446	-
KIAA1328	4	0	0.83	3.14	3.75535	3.56096	4.53828	4.433	6.05186	7.53686	KIAA1328	nw_004677514:256640-400951	+	KIAA1328 ortholog
MDFIC	4	0	-4.31	27.19	16.7771	21.3161	17.3797	12.0869	50.9384	41.5293	MDFIC	nw_004676430:1099012-1149586	-	Uncharacterized protein
LOC101802513	4	0	0.23	1.1	0.31972	0.577861	0.736456	0.612468	1.39862	1.69363	LOC101802513	nw_004678588:9-60145	-	rho GTPase-activating protein 8-like
LOC101800296	4	0	-10.88	98.07	67.0347	56.2724	44.5631	56.993	148.991	170.451	LOC101800296	nw_004676592:57551-77159	+
LOC101800290	4	0	0.25	1.06	0.453435	0.596575	0.898544	0.651464	1.91619	1.25284	LOC101800290	nw_004676464:2009063-2016362	-	Uncharacterized protein
LOC101790753	4	0	-0.45	0.6	0.659692	0.797344	0.225817	0.332561	1.42641	1.22393	LOC101790753	nw_004677845:155969-174056	-	uncharacterized LOC101790753
HIF1A	7	0	15.37	36.31	23.4656	18.1581	26.2558	46.1037	44.3113	69.9321	HIF1A	nw_004678993:274007-339788	-	Uncharacterized protein
FBXO16	5	0	0.19	-0.13	0.110195	0.269459	0.44793	0.309604	0.0733552	0.0530662	FBXO16	nw_004677476:532144-569667	-	F-box protein 16
ATP9A	5	0	2.9	1.23	2.87439	2.08556	6.11675	4.64937	3.67393	3.74563	ATP9A	nw_004676394:4362428-4415627	+	Phospholipid-translocating ATPase
LOC101800281	0	0	-3.12	-5.07	5.7203	5.38378	2.05841	2.80238	0.481565	0.487719	LOC101800281	nw_004751291:7-856	+	Uncharacterized protein
FBXO40	2	0	-1.19	1.14	1.96463	2.76816	1.57965	0.769249	3.363	3.64925	FBXO40	nw_004678466:79522-91771	+	Uncharacterized protein
ADAMTSL2	5	0	1.86	-0.68	1.70174	1.83006	3.2873	3.96384	0.812028	1.35762	ADAMTSL2	nw_004676566:1870369-1892134	+	Uncharacterized protein
ADAMTSL3	4	0	0.18	8.72	4.29309	3.37944	4.42869	3.6004	10.1366	14.9827	ADAMTSL3	nw_004678028:1190412-1252320	-	Uncharacterized protein
LOC101790785	0	0	-18.86	-25.8	26.9754	36.2355	12.9685	12.5213	5.99395	5.62087	LOC101790785	nw_004676492:63458-64892	-	uncharacterized LOC101790785
UBE2V1	7	0	5.95	13.85	15.8111	18.7698	18.245	28.2361	30.7642	31.5096	LOC101796867	nw_004676612:173149-184929	+	Uncharacterized protein
UBE2V2	6	0	22.67	24.12	31.3559	30.3871	43.9697	63.1195	48.5717	61.4159	UBE2V2	nw_004676381:800802-835683	+	Uncharacterized protein
ATP7A	7	0	1.12	2.69	3.68584	3.2576	3.271	5.90732	5.95612	6.37368	ATP7A	nw_004676692:271745-302435	+	Uncharacterized protein
LOC101800263	3	0	-0.17	-13.78	19.3878	21.1654	22.8368	17.3714	7.84429	5.1563	LOC101800263	nw_004677496:70759-74772	+
CDKN1B	5	0	29.51	-22.25	76.1757	67.7286	96.1009	106.818	45.8558	53.551	CDKN1B	nw_004676374:1816039-1819452	+	Cyclin-dependent kinase inhibitor p27 Kip1
LVRN	1	0	-6.36	-7.16	6.44189	9.94641	2.42812	1.24525	1.20295	0.862977	LVRN	nw_004676939:133830-166684	+
FBXO34	0	0	-4.49	-11.46	23.3329	16.4562	17.0403	13.7708	6.95594	9.90821	FBXO34	nw_004678684:463744-486829	+	F-box protein 34
ATP7B	5	0	4.53	-0.28	0.494657	0.524764	4.91755	5.1664	0.184074	0.270318	ATP7B	nw_004676655:518095-562253	+	Uncharacterized protein
PREX1	4	0	-1.06	4.23	3.58154	4.60248	2.88007	3.19183	8.7519	7.88887	PREX1	nw_004676760:1402721-1513449	-	Uncharacterized protein
PREX2	4	0	-0.8	3.5	2.87523	2.89738	1.9818	2.1872	6.88329	5.88763	PREX2	nw_004676991:709058-884145	+	Uncharacterized protein
PIWIL1	5	0	0.18	-0.08	0.112062	0.122546	0.312358	0.276006	0.0411054	0.0416306	PIWIL1	nw_004676884:1410732-1432793	+	Piwi-like protein
PIWIL2	0	0	-2.25	-3.99	6.62822	4.58052	2.85759	3.84766	1.57583	1.654	PIWIL2	nw_004676964:44683-52487	-	Piwi-like protein
LOC101800252	3	0	32.59	-57.68	64.4404	75.3625	87.9993	116.99	10.9346	13.5082	LOC101800252	nw_004677191:188418-189187	+	Uncharacterized protein
TMEM38A	4	0	-1.97	4.51	5.69927	5.45339	3.88476	3.31823	10.7357	9.42746	TMEM38A	nw_004678582:171967-179072	+	Uncharacterized protein
STXBP6	6	0	11.93	14.24	13.2908	13.4441	28.9975	21.5946	22.3794	32.8381	STXBP6	nw_004679543:65099-171802	+	Uncharacterized protein
TNFSF13B	4	0	0.58	3.85	0.541479	0.86353	1.43069	1.14101	6.02476	3.08999	TNFSF13B	nw_004677197:605017-617141	-	B-cell activating factor
STXBP5	4	0	0.42	4.76	5.7016	6.17162	6.15944	6.55333	9.62059	11.774	STXBP5	nw_004677176:822836-935238	+	Uncharacterized protein
SLC41A2	2	0	-2.34	1.42	4.40421	3.86147	1.89279	1.69481	6.67549	4.4231	SLC41A2	nw_004678419:346670-396759	-	Solute carrier family 41 member 2
SLC41A1	4	0	-3.25	4.6	8.48268	8.48183	5.83436	4.62191	13.0633	13.103	SLC41A1	nw_004676478:410032-429300	-	Solute carrier family 41 member 1
SNX13	7	0	3.16	5.41	6.49336	5.5138	9.0624	9.2697	10.208	12.6194	SNX13	nw_004676688:3004496-3068792	-	Uncharacterized protein
SNX11	0	0	-9.65	-14.51	16.8796	21.0099	13.388	5.20517	3.75856	5.1151	SNX11	nw_004677370:21205-22153	+	Sorting nexin-11
LOC101797933	4	0	-0.77	10.29	4.10926	7.86394	6.34741	4.09337	17.5852	14.9604	LOC101797933	nw_004679118:820-12863	-	uncharacterized LOC101797933
SNX16	5	0	6	0.04	6.39517	5.16313	10.9669	12.6009	4.86264	6.78085	SNX16	nw_004676761:158732-180932	+	Sorting nexin-16
CALML5	0	0	-244.34	-442.34	517.109	576.742	342.76	262.416	77.0937	132.079	CALML5	nw_004676637:847336-847780	+
SNX29	7	0	0.94	1.79	1.7694	1.54503	1.94549	3.24506	3.22741	3.66256	SNX29	nw_004676920:479756-612753	-	Uncharacterized protein
SNX33	0	0	-11.95	-30.03	52.3963	45.8394	49.3679	24.9717	19.06	19.1152	SNX33	nw_004677163:166887-170637	+	Uncharacterized protein
LOC101803599	5	0	1.62	0.68	0.78713	1.31108	3.02185	2.31205	1.94622	1.51622	LOC101803599	nw_004754768:7-3139	+	protein FAM115C-like
LOC101802465	1	0	-57.8	-71.43	128.3	113.616	75.0342	51.2873	50.4896	48.5594	LOC101802465	nw_004676575:26844-31406	-	protein HEXIM1-like
CNPPD1	5	0	12.42	-11.4	21.5132	24.1531	48.0968	22.4191	10.0657	12.805	CNPPD1	nw_004677096:211946-214322	+	cyclin Pas1/PHO80 domain containing 1
NT5C2	2	0	-9.93	7.77	26.5154	23.8329	17.7952	12.6927	31.834	34.0554	LOC101794836	nw_004680120:63128-71454	-	Uncharacterized protein
LOC101797821	2	0	-3.53	0.84	7.51124	4.99068	2.39943	3.03332	8.42019	5.75287	LOC101797821	nw_004676456:512016-541422	+	chromosome unknown open reading frame, human C3orf14
FHAD1	5	0	1.58	-0.13	0.255964	0.44319	2.02148	1.83525	0.229508	0.200744	FHAD1	nw_004676672:1164819-1193880	-
RPUSD4	1	0	-7.01	-7.8	10.2696	11.8721	5.3672	2.74617	2.8342	3.7061	LOC101801654	nw_004677136:165900-181228	-	Uncharacterized protein
LOC101800332	4	0	-238.27	638.56	328.305	308.795	138.959	21.6017	717.042	1197.18	LOC101800332	nw_004678373:460264-460788	+	hemoglobin subunit alpha-A-like
DCTN6	0	0	-27.78	-39.85	58.1612	72.7887	36.7603	38.6219	24.4343	26.8216	DCTN6	nw_004677628:1545076-1546799	-	Uncharacterized protein
LOC101802444	3	0	0.13	-0.69	0.737959	0.913804	1.27047	0.648623	0.11146	0.150513	LOC101802444	nw_004677795:11-13274	-	general transcription factor II-I repeat domain-containing protein 1-like
LOC101802445	6	0	6.7	4.35	0.238063	0.28474	4.06434	9.85052	5.70512	3.50808	LOC101802445	nw_004677828:82940-88211	-
ALDOB	5	0	2.52	0.23	0.181726	0.173886	2.93632	2.45426	0.46661	0.354429	ALDOB	nw_004676706:1072004-1082330	-	Fructose-bisphosphate aldolase
TMEM229B	5	0	59.3	-3.65	5.45289	3.69939	69.7939	57.9484	0.439927	1.41413	TMEM229B	nw_004677271:182347-198237	+	Transmembrane protein C14orf83-like protein
LOC101803570	5	0	2.36	-0.8	1.19376	1.97299	4.14668	3.74205	0.402495	1.1602	LOC101803570	nw_004677145:262009-267116	+	Uncharacterized protein
PLAGL1	2	0	-2.25	0.65	4.75716	3.97329	2.34343	1.88439	4.80769	5.21858	PLAGL1	nw_004678100:90799-120007	+	Uncharacterized protein
FAM65B	4	0	-2.06	6.46	7.35929	7.4046	6.87268	3.7638	13.2612	14.4316	FAM65B	nw_004677353:117003-175938	-	family with sequence similarity 65, member B
KRAS	4	0	1.49	17.97	14.3944	12.243	13.0026	16.606	36.2601	26.3103	KRAS	nw_004677350:777803-802808	+	GTPase KRas
LOC101797844	0	0	-1.69	-4.53	4.33711	5.83243	3.28774	3.50298	1.00326	0.101608	LOC101797844	nw_004677220:9258-10239	-	acyl-coenzyme A amino acid N-acyltransferase 2-like
LOC101800311	6	0	0.47	0.51	0.219295	0.133531	0.899514	0.389538	0.699575	0.673953	LOC101800311	nw_004676935:1456354-1467008	+	uncharacterized LOC101800311
LOC101802452	5	0	1.33	-0.22	0.691747	0.345341	1.61378	2.07413	0.386123	0.208564	LOC101802452	nw_004679985:435122-472235	-	Neuron-specific protein family member 2
TMEM39B	0	0	-5.36	-11.12	18.4574	16.2774	13.7834	10.2355	5.50468	6.99351	TMEM39B	nw_004677303:119360-125744	+	transmembrane protein 39B
FAM64A	1	0	-4.44	-4.68	5.14922	5.95784	1.10348	1.11435	0.885115	0.859075	FAM64A	nw_004677132:1274481-1280777	-	Uncharacterized protein
LOC101790701	5	0	7.98	3.1	2.23343	1.95898	8.17079	11.9796	7.48693	2.90397	LOC101790701	nw_004680753:2855-5502	-	uncharacterized LOC101790701
LOC101797856	5	0	4.68	-2.04	5.20743	3.94589	9.14002	9.37587	2.8339	2.24391	LOC101797856	nw_004677690:1757-22090	-	rho GTPase-activating protein 39-like
ATP5E	0	0	-33.81	-65.93	111.911	96.7599	73.5882	67.4673	42.2573	34.5549	ATP5E	nw_004676394:1530899-1532310	+
PXDN	4	0	-2.55	12.43	16.836	14.2463	11.9994	13.9863	22.6022	33.3317	PXDN	nw_004676526:396980-454285	-	Uncharacterized protein
LOC101790706	2	0	-25.64	9.02	39.0194	42.2719	22.2591	7.75343	50.2639	49.0717	LOC101790706	nw_004746565:28-580	-	dnaJ homolog subfamily B member 5-like
SENP8	5	0	51.25	-3.42	16.1965	14.9247	79.8302	53.783	10.7645	13.5203	SENP8	nw_004676814:880110-886320	-	Uncharacterized protein
LOC101798990	0	0	-1.8	-2.97	3.96531	4.90332	2.60377	2.66448	1.9841	0.951845	LOC101798990	nw_004676835:26010-30849	-	uncharacterized LOC101798990
PTGES	1	0	-32.52	-31.83	49.4447	48.6455	23.0078	10.0416	17.1026	17.3211	PTGES	nw_004676566:355299-361500	-	Uncharacterized protein
GADL1	1	0	-3.66	-3.84	4.27984	4.01093	0.214779	0.749011	0.497451	0.106868	GADL1	nw_004676881:993873-1072835	+	Uncharacterized protein
LOC106019017	4	0	0.12	0.61	0.0717809	0.0686841	0.0875346	0.288764	0.64508	0.715544	LOC106019017	nw_004677744:238236-240362	+
LOC101797871	0	0	-11.37	-22.23	33.1211	33.496	28.0821	15.8009	9.48236	12.6706	LOC101797871	nw_004676297:770691-797964	-	uncharacterized LOC101797871
SENP2	1	0	-10.81	-11.42	21.838	16.338	8.5253	8.03534	6.26745	9.0591	SENP2	nw_004678247:393176-416714	+	Uncharacterized protein
LOC101790722	0	0	-1.9	-4.47	4.14342	7.19395	4.03407	3.49498	0.686379	1.70891	LOC101790722	nw_004676724:701210-711732	+	Uncharacterized protein
SLC26A8	7	0	0.46	0.63	0.40359	0.386178	0.709297	0.995978	0.995641	1.04952	SLC26A8	nw_004677425:38091-64095	+	Uncharacterized protein
SLC26A9	5	0	0.68	-0.1	0.354179	0.182484	1.3871	0.50886	0.0991022	0.242065	SLC26A9	nw_004676478:449158-470447	-	Uncharacterized protein
LIMS2	2	0	-32.41	19.23	52.8411	52.2454	26.5395	13.7323	70.184	73.3629	LIMS2	nw_004678870:405742-436587	+	Uncharacterized protein
FAM69B	0	0	-2.14	-4.06	6.85497	5.65823	5.37391	2.85722	1.6763	2.70983	FAM69B	nw_004677314:308928-321085	-	family with sequence similarity 69, member B
FAM69A	4	0	0.5	1.9	2.39445	1.3365	2.20735	2.5228	4.09875	3.43456	FAM69A	nw_004677935:1009070-1039748	-	family with sequence similarity 69, member A
OXT	1	0	-20.95	-26.98	47.2146	28.7917	18.7091	15.3986	8.69236	13.3456	OXT	nw_004676379:2166649-2168916	-
LOC101790735	5	0	5.8	-0.02	0.363001	0.202615	7.96804	4.20705	0.284797	0.235993	LOC101790735	nw_004677106:6268-9299	-	Uncharacterized protein
NCAPH	1	0	-25.89	-30.65	32.6864	44.3804	13.758	11.5265	7.61756	8.14954	NCAPH	nw_004676910:242206-251506	+	Uncharacterized protein
NCAPG	1	0	-2.99	-3.99	4.15936	5.53961	1.43941	2.28268	0.849893	0.860754	NCAPG	nw_004676543:568490-598751	-	Uncharacterized protein
BCL11A	0	0	-5.82	-8.57	11.8776	10.3441	4.1586	6.42601	2.38262	2.6946	BCL11A	nw_004676790:1133759-1194343	+	Uncharacterized protein
LOC106019034	1	0	-22.63	-22.79	37.2624	34.0702	17.6713	8.40715	16.4186	9.33107	LOC106019034	nw_004677756:319-1840	-
TP53RK	0	0	-2.49	-6.1	9.97112	10.2749	9.01331	6.25126	3.64043	4.41225	TP53RK	nw_004676760:675026-695250	-	Uncharacterized protein
LOC101797899	1	0	-20.13	-23.94	30.1963	28.7209	9.6093	9.05704	6.12649	4.90125	LOC101797899	nw_004676805:528-2557	+	double zinc ribbon and ankyrin repeat-containing protein 1-like
LOC101802415	5	0	5961.4	-245.21	281.222	283.456	7918.41	4569.06	0	74.2488	LOC101802415	nw_004676589:4242-4963	+	Uncharacterized protein
LOC101797896	4	0	0.44	2.99	1.21125	0.795724	1.52117	1.37141	3.80634	4.18406	LOC101797896	nw_004676779:983367-1019232	+	uncharacterized LOC101797896
LOC101803519	0	0	-2.24	-3.85	4.56086	5.83697	2.78091	3.14531	1.70781	0.988362	LOC101803519	nw_004677920:14-22911	+
MMP7	5	0	1.8	0.29	0.12201	0.466983	2.15741	2.03342	0.104426	1.05761	MMP7	nw_004676396:641766-646003	-	Uncharacterized protein
LOC101791800	2	0	-7.83	2.94	16.8923	14.7902	7.0685	8.94647	18.7574	18.8057	LOC101791800	nw_004677863:470807-476573	-	uncharacterized LOC101791800
CEP70	0	0	-2.7	-5.78	9.63386	6.69269	5.8741	5.04353	2.20256	2.57389	CEP70	nw_004677096:114537-125860	-	Uncharacterized protein
GNL1	0	0	-16.85	-23.7	31.4207	41.8794	21.5985	18.0083	11.515	14.3931	GNL1	nw_004676328:330-11368	+	Uncharacterized protein
INADL	5	0	7.02	-1.77	4.64544	5.17517	10.5017	13.3581	2.97838	3.29992	INADL	nw_004677327:865182-1011762	-	Uncharacterized protein
LOC101803527	1	0	-366.29	-369.52	483.819	665.28	198.16	218.353	216.963	193.101	LOC101803527	nw_004678472:48788-51260	-	tubulin beta-7 chain-like
LOC101803523	2	0	-10.41	-5.03	14.74	14.6354	6.40205	2.14675	9.3754	9.93277	LOC101803523	nw_004678089:619635-622464	+	myomegalin-like
SLC37A1	5	0	2.27	0.56	0.938335	0.695112	3.89421	2.27878	0.984453	1.77105	SLC37A1	nw_004679652:91123-127781	-	Uncharacterized protein
MRPS16	1	0	-59.73	-64.01	105.146	93.8048	42.1212	37.3651	30.867	40.0675	MRPS16	nw_004677495:690993-691631	-
MRPS14	1	0	-27.41	-28.57	40.5757	50.9012	16.3833	20.277	19.0482	15.2921	MRPS14	nw_004676988:1267037-1273557	+	Uncharacterized protein
MRPS11	1	0	-48.39	-51.68	78.2619	93.0308	42.4576	32.0602	33.6633	34.2674	MRPS11	nw_004676803:20984-24501	-	Uncharacterized protein
NEDD9	4	0	-1.04	14.25	9.31769	7.66715	7.08203	7.81569	22.9494	22.5417	NEDD9	nw_004676792:373849-469202	+	Uncharacterized protein
QTRTD1	3	0	-1.62	-6.55	8.82054	10.5051	8.69664	7.38793	2.48968	3.74158	QTRTD1	nw_004677082:214713-226089	+	Queuine tRNA-ribosyltransferase subunit QTRTD1
LOC106019077	1	0	-59.56	-69.11	108.592	85.0637	51.689	22.8502	26.0045	29.4257	LOC106019077	nw_004677796:4887-6874	-
MRPS26	1	0	-99.42	-125.01	182.067	176.494	95.9845	63.739	54.2677	54.272	MRPS26	nw_004676379:2165857-2166516	+	28S ribosomal protein S26, mitochondrial
SETDB2	0	0	-1.85	-4.94	7.30324	8.46642	6.06298	6.0051	2.6205	3.2627	SETDB2	nw_004676693:446013-461895	-	Uncharacterized protein
MRPS24	1	0	-49.41	-61.46	100.385	75.7813	44.2913	33.0488	31.0859	22.1548	MRPS24	nw_004679895:27084-27767	+	Uncharacterized protein
OMP	4	0	0.03	0.18	0	0	0.0566515	0	0.278326	0.0805379	OMP	nw_004677477:571438-574586	-
LIN7C	6	0	19.82	12.49	14.7581	14.6509	32.0572	36.9999	23.9204	30.4624	LIN7C	nw_004677232:259355-265367	-	Uncharacterized protein
LOC101791836	2	0	-21.19	9.02	42.9288	37.7859	24.6773	13.659	43.9959	54.7527	LOC101791836	nw_004676770:92253-102754	-	UAP56-interacting factor-like
NEDD1	2	0	-4.61	3.65	11.4371	10.2804	5.11197	7.37902	12.7975	16.2228	NEDD1	nw_004677077:48204-73202	-	Protein NEDD1
CIRBP	4	0	15.82	94.01	114.614	114.852	120.85	140.252	192.075	225.405	CIRBP	nw_004677352:148358-152368	-	Uncharacterized protein
LOC106019083	5	0	0.37	0	0.0208034	0	0.228322	0.526044	0	0.0180328	LOC106019083	nw_004677800:396843-407469	-
OMG	4	0	-0.1	0.8	0.554905	0.353977	0.426064	0.283467	1.38962	1.12234	OMG	nw_004677132:196019-200315	+	Uncharacterized protein
ARHGAP19	1	0	-8.73	-11.46	11.656	14.3895	4.63228	3.94739	1.72208	1.39827	ARHGAP19	nw_004677399:62441-83656	-	Uncharacterized protein
FAM63A	0	0	-24.52	-49.88	90.4404	81.7242	77.0414	46.0839	33.7779	38.6254	FAM63A	nw_004677964:76462-80479	-	Uncharacterized protein
ARHGAP21	4	0	0.64	15.67	15.2204	14.7861	14.4391	16.8507	30.6102	30.7358	ARHGAP21	nw_004676357:551331-639599	-	Uncharacterized protein
ARHGAP22	5	0	7.25	0	1.94872	1.52562	5.65508	12.3251	1.09705	2.37571	ARHGAP22	nw_004677250:708449-855006	+	Uncharacterized protein
TP53I3	3	0	-0.46	-1.87	2.36144	3.28923	2.11421	2.61113	1.15127	0.75141	TP53I3	nw_004676544:2792158-2798090	-	Uncharacterized protein
LOC106019096	4	0	-0.1	1.03	0.68262	0.522536	0.362354	0.646136	1.42968	1.84474	LOC106019096	nw_004676394:3444236-3457383	+
LOC101803552	6	0	1.24	0.96	0.770143	0.826785	2.19902	1.87833	1.14146	2.37722	LOC101803552	nw_004676651:972437-978014	+	kelch-like protein 13-like
KIAA0232	4	0	1.53	6.67	6.90446	6.99281	7.26691	9.68177	13.2371	14.0047	KIAA0232	nw_004676748:5868611-5919946	-	KIAA0232 ortholog
LOC101801426	0	0	-9.32	-14.25	20.3107	14.3947	9.47375	6.58345	2.73291	3.4812	LOC101801426	nw_004676341:14478-18107	-	rho guanine nucleotide exchange factor 10-like protein-like
LOC101798920	0	0	-7.17	-10.11	15.6369	12.6172	7.24021	6.66541	3.24983	4.78742	LOC101798920	nw_004676814:1136392-1140095	-	chromosome unknown open reading frame, human C15orf43
LOC101801429	2	0	-5.18	-0.74	8.3609	6.99388	3.91162	1.08791	5.85079	8.02229	LOC101801429	nw_004676369:78817-110852	-	netrin-3-like
ARHGAP27	3	0	-0.5	-5.05	7.78541	5.8346	6.7388	5.88219	1.23483	2.28885	ARHGAP27	nw_004677199:185643-196557	-	Uncharacterized protein
ARHGAP31	4	0	-7.36	15.23	19.8067	15.519	12.4681	8.13054	31.5327	34.2619	ARHGAP31	nw_004676821:875059-929375	-	Uncharacterized protein
JOSD1	1	0	-10.77	-13.33	16.9841	21.2784	9.22355	7.49615	5.11682	6.47775	JOSD1	nw_004676738:85865-95864	+	Uncharacterized protein
LOC101801420	4	0	3.23	48	14.6137	14.3474	16.5215	18.8964	71.9842	52.9791	LOC101801420	nw_004680944:1296-26707	+	target of Nesh-SH3-like
LOC101798932	4	0	1.93	20.18	2.5184	1.4175	6.86484	0.936492	22.7591	21.5411	LOC101798932	nw_004677319:15491-21869	+	heterochromatin-associated protein MENT-like
CEP55	1	0	-2.98	-3.47	3.73577	4.38701	1.13892	1.02467	0.635845	0.551974	CEP55	nw_004676586:863665-878136	-	Centrosomal protein of 55 kDa
ARHGAP40	5	0	3.71	-0.93	5.08737	5.57622	8.91209	9.17834	4.32724	4.47811	ARHGAP40	nw_004676474:1477510-1516268	-	Uncharacterized protein
LOC101802483	0	0	-1.16	-2.36	3.38173	4.58727	3.71152	1.94345	1.39611	1.84503	LOC101802483	nw_004677095:130934-139199	+	uncharacterized LOC101802483
ARHGAP44	5	0	0.78	-0.56	0.671464	0.556829	1.20095	1.59499	0.076626	0.0388026	ARHGAP44	nw_004677770:283198-297692	+	Uncharacterized protein
ARHGAP42	4	0	0.69	4.96	2.30176	3.18132	2.65098	4.21337	6.38439	9.01541	ARHGAP42	nw_004677674:147051-253898	+	Uncharacterized protein
LOC101802480	3	0	-6.88	-64.51	84.2786	103.658	77.7974	96.3825	25.8938	33.0252	LOC101802480	nw_004677038:25351-29754	+
FAM60A	4	0	1.98	15.59	5.07535	4.33266	5.76448	7.60647	19.718	20.8757	FAM60A	nw_004679669:260689-268152	+	Uncharacterized protein
LOC101802498	5	0	0.51	0.01	0	0	0.33795	0.676872	0.0148244	0	LOC101802498	nw_004677551:39361-49516	-	Uncharacterized protein
PTGS2	7	0	2.81	5.54	4.41877	2.60885	5.84715	6.80784	7.16158	10.9476	PTGS2	nw_004676700:1054720-1061547	+	Uncharacterized protein
PGD	5	0	27.08	-4.52	31.1455	39.0584	74.5808	49.792	28.4745	32.6835	PGD	nw_004677878:188418-199979	-	6-phosphogluconate dehydrogenase, decarboxylating
NAA16	4	0	-2.24	9.09	5.40111	6.08442	2.75604	4.2487	15.196	14.4604	NAA16	nw_004676947:65427-126468	+	N(alpha)-acetyltransferase 16, NatA auxiliary subunit
LOC101801203	1	0	-54.34	-43.23	68.0861	69.7915	19.8287	9.37423	26.95	24.4754	LOC101801203	nw_004676972:11843-19946	-
TVP23A	4	0	-0.25	2.57	2.46085	1.55309	1.40469	2.1063	4.79497	4.357	TVP23A	nw_004678113:441932-451212	+	Golgi apparatus membrane protein TVP23 homolog
CTNNB1	5	0	76.83	-29.89	109.024	117.44	187.97	192.156	72.4056	94.2714	CTNNB1	nw_004676826:515367-524187	+	Beta-catenin
LOC101801208	2	0	-3.46	-0.43	5.69062	4.82998	1.68407	1.91569	5.27809	4.3755	LOC101801208	nw_004677091:817184-840125	+	chromosome unknown open reading frame, human CXorf57
CH25H	4	0	-0.13	3.38	2.06946	2.35573	1.91449	2.25558	3.78675	7.39191	CH25H	nw_004678687:387870-391914	-	Uncharacterized protein
LOC101801209	3	0	4.77	-19.07	43.8551	32.8671	39.5635	46.7035	20.5636	18.0141	LOC101801209	nw_004677093:446839-451768	-	Uncharacterized protein
GNG2	1	0	-6.75	-6.94	8.1272	9.0491	1.80197	1.86825	2.52943	0.768527	GNG2	nw_004676836:37024-37518	-	guanine nucleotide binding protein (G protein), gamma 2
TYRO3	3	0	2.06	-3.13	5.97423	6.79021	9.86803	7.01201	3.13829	3.35649	TYRO3	nw_004678591:339727-376532	-	Receptor protein-tyrosine kinase
KIAA1257	7	0	0.44	0.86	0.731448	0.590104	0.856998	1.35174	1.31345	1.72805	KIAA1257	nw_004676455:570834-622410	-
RHPN1	5	0	3.1	-1.3	3.65153	3.23923	6.40109	6.68899	2.37652	1.91232	RHPN1	nw_004677192:249072-259084	-	Uncharacterized protein
RHPN2	5	0	5.83	1.46	1.05188	0.736095	4.15452	9.29315	2.21712	2.49041	RHPN2	nw_004677054:638433-667885	-	Uncharacterized protein
PPCDC	0	0	-11.03	-15.84	24.8191	23.7103	15.9091	10.5604	9.46371	7.37811	PPCDC	nw_004676814:19499-35255	+	Uncharacterized protein
LOC101801212	1	0	-4.28	-5.37	9.42696	9.07079	5.60304	4.32498	4.441	3.31895	LOC101801212	nw_004677233:232555-258238	-
GPR87	5	0	10	-0.85	4.26925	4.21434	12.1259	16.3671	2.82143	3.95832	GPR87	nw_004677440:519639-535181	-	Uncharacterized protein
LOC101800195	3	0	2.66	-6.17	11.1087	11.4369	16.4643	11.4104	3.64507	6.5572	LOC101800195	nw_004678112:43736-78081	+	Uncharacterized protein
SMPDL3B	3	0	0.12	-2.17	4.8991	2.68909	3.14925	4.67064	1.33268	1.90935	SMPDL3B	nw_004677654:526745-532159	+	Uncharacterized protein
SLMAP	4	0	-1.65	80.36	33.7507	27.139	27.5943	30.0008	105.582	116.035	SLMAP	nw_004677929:44866-132223	-	Uncharacterized protein
LOC101791983	1	0	-5.48	-3.24	5.91164	7.27276	1.63062	0.593192	3.37312	3.33488	LOC101791983	nw_004676821:994271-1002627	+	Uncharacterized protein
RRM2	1	0	-46.67	-52.12	46.3982	65.4957	8.27865	10.2669	4.19395	3.45113	RRM2	nw_004676611:387639-392474	+	Ribonucleoside-diphosphate reductase subunit M2
RRM1	1	0	-22.77	-28.67	36.6743	45.9121	19.2247	17.8271	14.1686	11.0824	RRM1	nw_004677294:92115-108346	-	Ribonucleoside-diphosphate reductase
GNB4	4	0	-13.47	27.33	43.9347	41.3645	31.2629	27.1034	64.8744	75.0896	GNB4	nw_004677559:1700293-1725796	+	Uncharacterized protein
KIAA1217	5	0	7.36	-5.12	18.9336	14.6911	17.5324	30.8213	12.2809	11.1131	KIAA1217	nw_004676357:371644-548335	+	Uncharacterized protein
NHEJ1	1	0	-3.68	-4.86	6.34758	4.51998	2.16019	1.35736	0.568548	0.575813	NHEJ1	nw_004677096:219378-247789	+	Uncharacterized protein
FHL1	4	0	-38.4	106.83	81.2851	94.2219	62.8221	35.8886	184.815	204.357	FHL1	nw_004677447:893964-923213	-	Uncharacterized protein
NOB1	1	0	-43.8	-51.51	67.2159	61.2564	22.3401	18.5294	9.57867	15.8797	NOB1	nw_004677774:101468-103228	-	Uncharacterized protein
PML	1	0	-3.3	-3.82	4.58022	5.00238	1.80539	1.16987	0.989935	0.962481	PML	nw_004677163:78511-83878	+
FHL2	4	0	-6.78	218.35	101.908	46.2199	85.1041	49.4681	254.981	329.851	FHL2	nw_004681262:332802-373939	+	Uncharacterized protein
FHL5	4	0	6.68	163.06	12.1334	12.7215	19.5448	18.6688	149.917	201.063	FHL5	nw_004677167:692483-721960	+	Uncharacterized protein
APBB1IP	4	0	0.1	4.24	2.96307	3.58977	4.34187	2.41695	8.95796	6.069	APBB1IP	nw_004677489:32567-94611	+	Uncharacterized protein
MYCBP2	4	0	-0.82	10.26	11.592	10.872	9.38347	11.4458	22.1864	20.8068	MYCBP2	nw_004676354:2536644-2708298	+	Uncharacterized protein
LIMD2	1	0	-12.66	-11.9	17.2747	19.2263	8.09377	3.08279	8.09293	4.61044	LIMD2	nw_004678640:267499-273925	+	Uncharacterized protein
CAPN5	4	0	-0.61	3.11	3.95894	3.75998	4.07402	2.41896	6.739	7.20784	CAPN5	nw_004677477:556982-595992	-	Calpain-5
GPR75	1	0	-5.15	-6.07	8.25041	6.83338	2.38005	2.39622	0.987077	1.96093	GPR75	nw_004676955:2566545-2568193	+	Uncharacterized protein
CAPN2	4	0	-8.02	17.41	28.626	31.2157	30.0926	13.7001	53.0163	41.6396	CAPN2	nw_004676714:483990-505801	+	Uncharacterized protein
CAPN1	0	0	-21.34	-29.19	41.3943	40.8151	23.1589	16.3709	12.5715	11.2531	CAPN1	nw_004678518:14828-26903	+	Uncharacterized protein
TMPRSS4	1	0	-1.79	-2.33	3.67856	1.93847	1.43028	0.612766	0.273776	0.693186	TMPRSS4	nw_004676346:94963-102164	-	Uncharacterized protein
DOT1L	4	0	3.51	35.02	5.35083	5.20392	6.93777	10.6296	38.4501	42.135	DOT1L	nw_004677226:1520-53837	-	Histone-lysine N-methyltransferase, H3 lysine-79 specific
SH3RF2	3	0	2.96	-3	5.72618	4.76015	6.79331	9.61923	2.06239	2.42564	SH3RF2	nw_004677279:701149-732047	+	Uncharacterized protein
METTL21A	0	0	-5.1	-7.92	13.2079	11.1183	6.83	7.30221	4.50745	3.98536	METTL21A	nw_004676788:2540396-2542760	-	Uncharacterized protein
IQGAP3	1	0	-10.83	-11.54	11.186	13.2219	1.66988	1.08334	0.624056	0.709107	IQGAP3	nw_004677191:142868-152920	-	Uncharacterized protein
IQGAP2	5	0	7.65	0.86	2.76375	2.69282	6.94068	13.8088	4.16924	2.99733	IQGAP2	nw_004676469:206180-312417	-	Uncharacterized protein
DAB2	4	0	1.09	43.81	22.4432	21.4973	24.6917	21.4205	80.4331	51.1357	DAB2	nw_004676528:364280-375347	-	Uncharacterized protein
DAB1	2	0	-3.68	-0.47	4.17721	4.59377	0.548311	0.866888	4.72971	3.09285	DAB1	nw_004677597:924-58397	+	Uncharacterized protein
SLMO2	6	0	9.38	5.58	9.0269	7.95863	15.7811	19.9635	13.7769	14.3771	SLMO2	nw_004676394:1461049-1521937	+	Uncharacterized protein
SLMO1	5	0	23.18	1.04	2.71872	2.53016	26.5232	25.0845	2.70942	4.61644	SLMO1	nw_004676557:203051-211748	-	Uncharacterized protein
LOC101801288	7	0	1.72	4.44	2.04125	2.0834	3.73386	3.83209	7.27947	5.72105	LOC101801288	nw_004678873:926-25720	-	glycerol-3-phosphate dehydrogenase, mitochondrial-like
TMEM206	5	0	10.4	3.96	4.76372	5.84279	16.3186	15.0821	7.22775	11.2993	TMEM206	nw_004676714:1021936-1039846	+	Uncharacterized protein
LOC101790895	1	0	-136.12	-129.45	239.9	196.55	100.752	63.4529	90.7156	86.8375	LOC101790895	nw_004746595:6-584	-	nuclear factor 1 C-type-like
TMEM203	0	0	-12.52	-25.86	36.9335	32.3786	27.6777	16.6009	8.74153	8.85323	TMEM203	nw_004676651:170219-171329	+	transmembrane protein 203
TMEM201	4	0	-1.82	10.19	8.71861	8.48073	7.47475	6.09013	20.6342	16.9521	TMEM201	nw_004676709:132829-160765	-	transmembrane protein 201
MND1	0	0	-3.35	-5.08	6.48865	5.57373	1.79834	3.55948	0.946625	0.958721	MND1	nw_004677126:276809-315655	+	meiotic nuclear divisions 1 homolog (S. cerevisiae)
TMEM209	3	0	0.24	-4.12	7.52263	8.8753	7.43686	9.44387	3.65682	4.4949	TMEM209	nw_004676342:257293-268317	-	transmembrane protein 209
DDIT4	3	0	-20.04	-171.94	210.598	296.397	309.498	157.422	55.4608	107.658	DDIT4	nw_004678345:366974-367122	+	DNA-damage-inducible transcript 4
TMEM208	0	0	-13.31	-28.22	41.1867	37.1204	27.8222	23.8661	10.5314	11.3326	TMEM208	nw_004676621:31145-37092	+	transmembrane protein 208
NCAM2	2	0	-0.27	0.1	0.501892	0.182948	0.0582897	0.0824095	0.490927	0.393617	NCAM2	nw_004676796:68135-239916	-	Uncharacterized protein
GPR55	6	0	0.24	0.25	0.0639238	0.10704	0.389765	0.257155	0.218845	0.457136	GPR55	nw_004678392:1049266-1057224	-	Uncharacterized protein
LOC101801270	0	0	-2.04	-3.71	4.73904	5.37132	3.33675	2.69106	1.23131	1.46711	LOC101801270	nw_004677143:90087-102359	+	uncharacterized LOC101801270
LOC101801277	5	0	8.11	-3.68	16.2723	15.0417	26.9165	20.6078	9.71161	14.2448	LOC101801277	nw_004677744:1105170-1140433	-	chromosome unknown open reading frame, human C16orf70
LOC101800143	0	0	-3.16	-7.01	8.85979	10.7448	6.65842	6.63099	3.17426	2.41112	LOC101800143	nw_004680710:28592-30516	+	chromosome unknown open reading frame, human C11orf1
SLC40A1	5	0	143.3	-11.69	40.841	24.9705	213.022	139.388	19.2708	23.163	SLC40A1	nw_004676457:480774-497090	-	Uncharacterized protein
FAM160B1	4	0	-1.52	7.44	6.54237	5.75322	4.89352	4.35351	12.9446	14.2236	FAM160B1	nw_004676629:11586-40814	-	family with sequence similarity 160, member B1
TMEM214	0	0	-10.91	-15.21	21.8077	23.1954	10.3864	12.8017	8.17089	6.4093	TMEM214	nw_004681376:2155-9301	+	Uncharacterized protein
LOC101790887	1	0	-26.64	-34.06	50.6944	45.8509	28.7758	14.4975	14.3079	14.1245	LOC101790887	nw_004679181:5-2374	+	Uncharacterized protein
PAH	7	0	1.95	4.61	2.5966	0.968562	2.20043	5.26079	5.04745	7.74422	PAH	nw_004677293:305761-342370	-	Uncharacterized protein
NKAIN4	1	0	-12.36	-11.19	15.9956	15.5987	4.3347	2.53588	4.53724	4.67491	NKAIN4	nw_004676322:56113-116368	-	Na+/K+ transporting ATPase interacting 4
LOC101800172	4	0	0.11	1	0.460513	0.146882	0.467984	0.352871	1.4452	1.16428	LOC101800172	nw_004677125:90285-115350	-	uncharacterized LOC101800172
ECE2	1	0	-4.95	-5.73	8.00941	6.53682	3.2318	1.4215	1.46176	1.63358	ECE2	nw_004677274:611029-618918	-	Uncharacterized protein
ECE1	4	0	-13.68	15.07	33.3612	30.2535	19.8808	16.3667	43.7006	50.0527	ECE1	nw_004678181:64980-72466	+	Uncharacterized protein
KIAA1211	5	0	3.13	-0.01	0.908246	1.00732	3.49894	4.68579	1.25437	0.644144	KIAA1211	nw_004676534:1131160-1170580	+	KIAA1211 ortholog
GPR20	2	0	-3.31	-0.96	5.28318	3.13774	1.33297	0.471135	3.46931	3.03989	GPR20	nw_004676777:1239630-1262494	+	Uncharacterized protein
B4GALT7	1	0	-10.56	-13.09	22.4141	23.0199	15.1244	9.18861	8.88854	10.3622	LOC101799322	nw_004677994:188878-190941	-	Uncharacterized protein
ANKDD1B	5	0	0.69	0.12	0	0.0674269	0.515594	0.931428	0.0603116	0.244329	ANKDD1B	nw_004676469:624072-650936	-	Uncharacterized protein
B4GALT4	0	0	-4.52	-10.21	16.1722	17.6996	15.4678	9.35477	6.06132	7.39096	LOC101792176	nw_004676821:1021477-1045883	-	Beta-1,4-galactosyltransferase 4
B4GALT5	4	0	1.27	16.27	8.61389	7.61094	10.7279	8.04693	24.7998	23.9729	B4GALT5	nw_004676612:363205-375109	+	Uncharacterized protein
FAM160A1	7	0	4.2	7.27	5.2105	4.70451	9.97212	8.34024	10.6508	13.8093	FAM160A1	nw_004676648:3371214-3475382	+	family with sequence similarity 160, member A1
B4GALT2	1	0	-45.4	-46.4	75.949	67.2499	34.411	17.9961	23.4513	26.9414	B4GALT2	nw_004676323:5406-8858	-	Uncharacterized protein
TMEM222	3	0	0.08	-11.4	23.3986	20.4584	24.8902	19.1335	7.55559	13.5048	TMEM222	nw_004677193:14474-20618	-	Uncharacterized protein
SUV39H2	4	0	-1.71	4.47	5.26007	4.70076	3.40896	3.13699	9.20223	9.69261	SUV39H2	nw_004679483:22279-31722	-	Uncharacterized protein
GPR34	5	0	3.5	0.5	1.93007	1.89416	4.34522	6.48454	2.11784	2.70258	GPR34	nw_004676520:1763838-1767092	-	Uncharacterized protein
LOC101801291	0	0	-68.15	-95.22	97.3616	186.165	71.1171	76.1188	57.3865	35.7001	LOC101801291	nw_004680188:17231-17674	+	28S ribosomal protein S12, mitochondrial
CEND1	5	0	5.06	-0.38	0.87533	0.697972	6.7382	4.94661	0.296551	0.521644	CEND1	nw_004679011:13932-31525	+	cell cycle exit and neuronal differentiation 1
PRDX4	1	0	-34.18	-25.81	47.1326	59.1415	23.1043	14.8151	31.2353	23.4229	PRDX4	nw_004676411:1339045-1355663	-	Uncharacterized protein
LOC101797813	3	0	-0.37	-10.31	15.7003	12.5486	16.8935	10.6151	4.11033	3.52241	LOC101797813	nw_004683923:1-681	+	uncharacterized LOC101797813
TMEM233	1	0	-0.52	-0.61	0.745741	0.639238	0.227352	0.125	0.0398918	0.121205	TMEM233	nw_004677948:207455-237105	+
LIMK2	5	0	11.21	-7.11	20.5445	18.6271	29.8056	31.7874	10.4518	14.4927	LIMK2	nw_004677948:850433-879087	+	Uncharacterized protein
CAPSL	5	0	4.44	-0.03	0	0.0503519	2.95187	5.98782	0	0	CAPSL	nw_004676810:535759-550486	-	Calcyphosin-like protein
PBK	1	0	-70.17	-72.38	89.8636	76.75	13.228	13.0397	18.4829	3.36426	PBK	nw_004681199:60-5117	+	Uncharacterized protein
KIDINS220	4	0	-3.81	9.68	17.0099	13.6096	9.33844	13.6574	24.6044	25.3826	KIDINS220	nw_004676614:50756-116637	+	Ankyrin repeat-rich membrane spanning protein
TMEM245	4	0	-2.99	9.83	6.74014	6.75592	3.97946	3.54617	15.0821	18.0727	TMEM245	nw_004677801:465215-544616	-	transmembrane protein 245
TMEM240	0	0	-0.37	-0.57	0.625383	0.526594	0.335559	0.0862566	0	0.0216838	TMEM240	nw_004676297:716231-725841	-	Transmembrane protein C1orf70
PRDX6	3	0	6.22	-93.41	168.175	174.422	153.462	201.573	68.0258	87.7414	PRDX6	nw_004678089:652600-653973	-
ZFAND2A	7	0	8.35	18.87	6.32348	8.85024	16.6886	15.1871	26.8185	26.0977	ZFAND2A	nw_004677060:1891746-1895537	-	Uncharacterized protein
ADAMTS18	3	0	0.48	-1.01	1.70197	1.03056	1.70256	1.98678	0.159325	0.553239	ADAMTS18	nw_004676899:1363492-1482391	-	Uncharacterized protein
ADAMTS17	5	0	2.39	-0.29	1.80112	1.67683	3.54986	4.71105	1.11658	1.7891	ADAMTS17	nw_004676438:444902-617073	+	Uncharacterized protein
ADAMTS19	0	0	-7.17	-9.95	12.5188	11.2021	5.07227	4.31435	2.24018	1.58289	ADAMTS19	nw_004677002:282774-443334	-	Uncharacterized protein
ADAMTS14	1	0	-8.53	-10.36	10.5272	12.4856	3.35997	2.59922	0.867639	1.41948	ADAMTS14	nw_004678345:262973-280532	-	Uncharacterized protein
KITLG	4	0	-2.64	3.12	7.5567	4.35822	2.54995	4.09292	8.23963	9.90623	KITLG	nw_004677615:902883-959667	+	KIT ligand
OXTR	1	0	-15.56	-19.02	23.3869	25.8399	13.7367	4.37292	4.40555	6.78976	OXTR	nw_004676494:721432-726813	-
TMEM254	5	0	664.32	-31.14	284.565	238.696	1083.53	768.371	193.03	267.948	TMEM254	nw_004676723:4804030-4809249	-	transmembrane protein 254
TMEM258	1	0	-65.46	-85.07	122.892	131.104	71.461	51.6058	44.5621	39.2846	TMEM258	nw_004678549:33554-34533	+	transmembrane protein 258
LOC101800139	0	0	-10.62	-15.17	23.3926	26.9147	17.5334	11.5418	9.4247	10.5343	LOC101800139	nw_004679537:24804-35935	+	Uncharacterized protein
ADAMTS10	3	0	0.69	-4.59	8.59978	5.8303	8.32469	7.47847	2.64747	2.6004	ADAMTS10	nw_004678614:101889-155417	+	Uncharacterized protein
ADAMTS12	0	0	-8.19	-13.97	22.3514	25.5711	19.2226	12.3291	11.5867	8.40134	ADAMTS12	nw_004677879:417152-593284	-	Uncharacterized protein
WBP1L	0	0	-6.34	-21.46	37.5109	36.6222	34.692	26.7653	16.4165	14.7958	WBP1L	nw_004677786:69830-106483	-	WW domain binding protein 1-like
LOC101800128	1	0	-82.63	-105.6	160.937	192.146	112.738	75.0824	77.1129	64.775	LOC101800128	nw_004677466:74768-82752	+	Uncharacterized protein
LOC101800125	4	0	-7.89	8.97	11.9705	12.0589	5.3486	2.90585	18.2122	23.7576	LOC101800125	nw_004677370:65598-73190	-	chondroitin sulfate proteoglycan 4-like
LEMD3	4	0	-0.29	7.21	8.99128	8.37845	8.48024	8.30808	16.0281	15.7575	LEMD3	nw_004677607:267502-314507	-	Uncharacterized protein
LOC101803460	5	0	5964.83	-127.65	177.46	130.888	5454.63	6783.38	0.0271952	53.0198	LOC101803460	nw_004678204:328045-330346	-	Feather keratin 1
LOC101803469	3	0	25.54	-43.91	85.7525	130.93	125.316	142.438	66.7142	62.1458	LOC101803469	nw_004679559:70981-95766	+	Uncharacterized protein
LOC101790824	3	0	19.61	-26.68	37.3068	35.1351	42.4495	69.2155	10.6853	8.40287	LOC101790824	nw_004677948:620698-622067	+	dynein light chain 1, cytoplasmic-like
RFESD	4	0	-1.61	2.4	2.10868	3.15266	1.28573	0.757401	4.56836	5.48354	RFESD	nw_004676721:1174448-1181104	+	Uncharacterized protein
LOC101800202	1	0	-17.55	-11.27	16.6618	22.6488	1.86772	2.34717	3.69424	13.0749	LOC101800202	nw_004679404:50-18666	-	sperm-associated antigen 17-like
PXN	4	0	-6.63	10.6	14.7018	17.6807	11.3835	7.73299	26.298	27.2821	PXN	nw_004677948:470688-504079	-	Uncharacterized protein
LOC101800201	3	0	26.74	-29.13	50.4303	72.7807	78.0163	98.6822	47.7998	17.1605	LOC101800201	nw_004679025:227458-229721	-	chromosome unknown open reading frame, human C14orf2
SOWAHA	3	0	0.56	-1.21	1.64304	1.20719	2.25409	1.71987	0.30134	0.127163	SOWAHA	nw_004677515:95271-97763	-	sosondowah ankyrin repeat domain family member A
LOC101800204	1	0	-189.43	-217.64	277.625	316.351	134.788	80.335	73.4547	85.2424	LOC101800204	nw_004681868:6-1130	+	Uncharacterized protein
LOC101797703	5	0	92.26	-17.27	61.3087	43.051	159.955	128.918	22.8172	46.9943	LOC101797703	nw_004676640:848989-859094	-	Gap junction protein
LOC101797701	5	0	10.96	0.03	0	0.0618825	9.85828	12.1164	0	0.112119	LOC101797701	nw_004676608:1343220-1354090	+
LOC101797709	1	0	-13.17	-7.08	15.1493	23.0012	7.22109	4.59449	12.7573	11.2289	LOC101797709	nw_004676786:1263712-1325302	-	uncharacterized LOC101797709
LOC101797716	0	0	-0.35	-0.56	0.741195	0.631495	0.334306	0.338433	0.156422	0.0968126	LOC101797716	nw_004676988:163133-185211	+	Uncharacterized protein
CHRNB2	0	0	-4.55	-7.45	12.0588	9.03273	6.31291	5.6701	3.5967	2.58682	CHRNB2	nw_004678461:13892-15874	+	Uncharacterized protein
LOC101797717	5	0	5.34	-0.92	1.41276	2.96527	8.53075	6.53453	1.55046	0.997468	LOC101797717	nw_004677016:105774-137674	-
LOC101798894	3	0	2.23	-2.3	2.90001	4.62483	5.50118	6.48128	1.37893	1.53621	LOC101798894	nw_004684027:118-1205	+	Uncharacterized protein
LOC101798893	0	0	-4.98	-7.6	11.0311	9.58088	6.69156	3.96625	2.66295	2.74601	LOC101798893	nw_004681777:5-1343	-	toll-like receptor 2-like
SLC16A10	2	0	-4.53	3.11	9.89185	6.02085	4.22198	2.62131	10.0184	12.1233	SLC16A10	nw_004677409:44625-110038	+	Uncharacterized protein
SUSD1	4	0	-1.45	4.21	4.8496	3.60492	3.25022	2.30333	6.79205	10.0924	SUSD1	nw_004676706:54271-102624	-	Uncharacterized protein
LOC101803490	2	0	-9.76	-3.69	15.8691	13.8378	5.84536	4.33721	9.56684	12.7656	LOC101803490	nw_004676748:137994-149084	-	uncharacterized LOC101803490
GSTZ1	3	0	0.82	-7.2	10.4493	13.1924	11.9461	13.3447	5.96223	3.27081	GSTZ1	nw_004676600:1123904-1130474	+	Uncharacterized protein
LOC101798895	3	0	-0.06	-4.16	5.84559	3.58551	6.03182	3.27327	0.427619	0.692934	LOC101798895	nw_004686305:7-3908	+	zinc finger protein 777-like
LOC101797763	5	0	3.39	-0.21	1.08689	1.04	4.62109	4.28798	0.578265	1.12038	LOC101797763	nw_004676534:2302963-2347920	+
ASH1L	4	0	-3.25	22.52	18.1347	16.6917	12.4606	15.8709	38.9671	40.908	ASH1L	nw_004677318:193059-241459	-	Histone-lysine N-methyltransferase
LOC101797778	0	0	-1.12	-2.48	3.61854	4.02282	2.49968	2.90896	1.02042	1.66803	LOC101797778	nw_004676933:6035-30239	-
MOSPD2	5	0	12.18	1.8	2.60589	2.49347	9.83477	19.6236	3.44165	5.25766	MOSPD2	nw_004676689:1050119-1076570	+	Uncharacterized protein
SLC27A4	5	0	26.29	-19.78	27.6295	33.1746	66.41	46.9834	10.71	10.5287	SLC27A4	nw_004676685:99763-106088	-	Uncharacterized protein
BCAT1	4	0	0.34	13.69	3.51124	4.4911	2.70892	5.97128	18.0926	17.2989	BCAT1	nw_004677350:2569348-2631550	-	Branched-chain-amino-acid aminotransferase
LOC101790828	1	0	-9.22	-9.44	12.9605	10.4057	2.36165	2.56837	1.91253	2.58262	LOC101790828	nw_004678099:2011-4077	-	mitogen-activated protein kinase kinase kinase 12-like
LOC101790829	5	0	16.38	-6.49	17.6788	17.8996	29.6718	38.6634	10.6685	11.9388	LOC101790829	nw_004678366:25871-94174	+
BCAS3	5	0	11.38	-1.8	10.881	11.0833	24.2553	20.4631	10.1975	8.16419	BCAS3	nw_004676627:462007-815539	+	Uncharacterized protein
LOC101790839	2	0	-30.15	26.41	64.3924	84.3886	43.7276	44.756	117.257	84.3444	LOC101790839	nw_004682221:1135-11932	+	Inter-alpha-trypsin inhibitor heavy chain H5
IL18R1	7	0	0.28	0.9	0.406266	0.291554	0.578	0.680977	1.13008	1.36462	IL18R1	nw_004676574:1654256-1674571	+	Uncharacterized protein
BCAS1	2	0	-1.72	-0.26	2.67171	2.39992	1.16359	0.470023	2.87001	1.67784	BCAS1	nw_004676394:3510062-3558152	+	Uncharacterized protein
MAPK13	5	0	34.7	-9.99	15.2239	11.8881	57.9359	38.5663	3.29492	3.82999	MAPK13	nw_004677425:49-12979	-	Mitogen-activated protein kinase
LOC101798884	5	0	52.88	8.61	6.13418	10.2413	44.7794	77.3613	13.578	20.0221	LOC101798884	nw_004678004:144386-200647	+	suppressor protein SRP40-like
LOC101797755	4	0	-1.93	18.72	13.1383	11.4835	10.0136	10.7449	27.2471	34.8226	LOC101797755	nw_004753426:334-1003	+	A disintegrin and metalloproteinase with thrombospondin motifs 9-like
PI4K2B	5	0	7	0.44	5.12013	5.41768	10.968	13.576	4.9619	6.45776	PI4K2B	nw_004676987:1202718-1218991	-	Uncharacterized protein
CA12	5	0	13.43	-0.39	0.456819	0.488535	8.35615	19.4581	0.137994	0.023293	CA12	nw_004678221:877929-902887	+	Uncharacterized protein
POR	0	0	-13.27	-18.2	33.5462	27.0644	22.4014	11.6756	13.7962	10.4135	POR	nw_004676404:1027502-1048585	-	Uncharacterized protein
PTHLH	3	0	2.59	-3.95	7.88156	4.09266	8.08758	9.05895	1.35737	2.70777	PTHLH	nw_004676374:2531862-2545520	-	Uncharacterized protein
TSHZ3	4	0	-0.74	1.01	1.67752	1.60515	1.0301	0.765778	1.96527	3.33105	TSHZ3	nw_004677072:741841-795251	+	Uncharacterized protein
EIF4E3	4	0	-0.98	11.61	5.7264	6.14834	5.96817	3.94145	18.4078	16.6806	EIF4E3	nw_004676442:28676-49371	+	Uncharacterized protein
SLC38A7	1	0	-11.83	-14.72	22.9465	26.4467	15.645	10.0945	9.65398	10.2998	SLC38A7	nw_004677737:107469-111450	+	Uncharacterized protein
GMIP	3	0	-0.74	-5.35	11.2327	7.66436	9.28521	8.12337	3.48424	4.72136	GMIP	nw_004676893:27796-45632	+	Uncharacterized protein
MNS1	1	0	-1.81	-2.18	3.24799	2.56917	1.10903	1.09507	0.630112	0.825859	MNS1	nw_004676487:475940-485471	-	meiosis-specific nuclear structural 1
STRBP	5	0	1.88	-0.03	1.53711	1.27406	2.47141	4.10736	1.16475	1.59548	STRBP	nw_004677525:1221296-1265277	+	Uncharacterized protein
LOC101803407	5	0	4.76	-4.45	6.07313	5.85761	11.7015	9.74458	1.30987	1.7267	LOC101803407	nw_004676381:422095-461929	-	Uncharacterized protein
LOC101803405	1	0	-3.61	-3.7	3.43256	5.31487	0.532751	1.00427	0.427327	0.919674	LOC101803405	nw_004754765:7-2798	-	Centromeric protein E
RHOT2	0	0	-9.31	-14.76	22.1564	21.4988	13.1136	11.9121	6.71387	7.43009	RHOT2	nw_004676309:68197-78084	+	Uncharacterized protein
LOC101803402	3	0	1.15	-39.35	56.8368	39.5144	40.2553	58.3991	6.6787	10.9821	LOC101803402	nw_004676323:263872-292618	-	Uncharacterized protein
LOC101803401	0	0	-309.88	-611.34	627.621	954.95	493.947	468.871	175.696	184.186	LOC101803401	nw_004690255:571-1433	-	tubulin alpha-1C chain-like
DAP3	0	0	-11.04	-20.36	30.3711	38.5548	23.8303	23.0171	12.3239	15.8902	DAP3	nw_004677318:250621-262678	+	Uncharacterized protein
LOC101798819	1	0	-5.87	-6.46	10.6618	5.45678	1.81419	2.56489	1.48551	1.71942	LOC101798819	nw_004677578:1718-2282	+	uncharacterized LOC101798819
EPS15L1	4	0	0.18	2.24	2.48018	2.48105	2.4246	2.8978	4.52619	4.91272	EPS15L1	nw_004678582:70073-108516	-	Uncharacterized protein
LOC101791902	4	0	0.42	2.7	0.559883	0.918392	1.54434	0.781419	4.25571	2.62303	LOC101791902	nw_004676532:1872182-1881422	-	C-type lectin domain family 1 member B-like
CNTNAP5	0	0	-0.44	-1.11	1.84399	0.594468	0.685083	0.866011	0.135762	0.0744777	CNTNAP5	nw_004676844:867502-1083351	-	contactin associated protein-like 5
LOC101803429	4	0	0.67	2.77	0.416456	0.615846	2.03142	0.348122	4.34206	2.23159	LOC101803429	nw_004676788:1280113-1290801	+
ECT2	1	0	-4.98	-6.19	6.12399	8.10849	1.94545	2.32656	0.807502	1.04086	ECT2	nw_004676839:961423-985344	-	Uncharacterized protein
KIAA0100	0	0	-12.58	-18.48	28.4588	30.0799	20.15	13.2292	10.6233	10.9601	KIAA0100	nw_004676362:348330-359690	+	KIAA0100 ortholog
PSD	2	0	-27.53	-5.18	44.3021	47.4648	24.9767	11.7384	35.9724	45.4306	PSD	nw_004677643:374610-402861	-	Uncharacterized protein
LOC101802373	4	0	-0.08	0.23	0.158522	0.126403	0.080547	0.0455507	0.440949	0.309173	LOC101802373	nw_004677013:140324-147564	-	granzyme G-like
CENPC	1	0	-3.67	-4.81	6.031	7.90874	2.72469	3.88111	2.53059	1.79114	CENPC1	nw_004676480:514590-553937	-	Uncharacterized protein
CENPO	1	0	-4.27	-4.94	4.88821	5.63327	1.08778	0.90223	0.458074	0.185571	CENPO	nw_004677476:216152-220902	-	Uncharacterized protein
CENPN	1	0	-4.37	-5.46	5.55829	6.78957	1.44216	2.17485	1.01218	0.410046	CENPN	nw_004676899:3108423-3116360	+	Uncharacterized protein
CENPM	1	0	-16.45	-15.78	16.6381	23.2796	2.87117	4.14945	5.37369	2.9933	CENPM	nw_004678369:19930-25424	+	centromere protein M
CENPL	1	0	-2.7	-3.2	3.49021	3.86443	1.09445	0.859626	0.298721	0.648297	CENPL	nw_004678264:312334-314776	-	centromere protein L
CENPP	1	0	-2.88	-1.83	4.03836	3.09131	0.67714	0.696244	1.72818	1.75027	CENPP	nw_004677729:97047-243098	-	Uncharacterized protein
CENPF	1	0	-4.64	-5.95	6.02129	7.54982	1.20388	3.09226	0.825597	0.842679	CENPF	nw_004676649:609639-648553	-	Uncharacterized protein
CENPK	1	0	-11.43	-14.08	15.2279	18.6508	4.02349	7.00109	2.95422	2.77198	CENPK	nw_004676547:94972-118571	+	Uncharacterized protein
CENPI	1	0	-2.56	-3.02	3.3144	3.58766	0.909408	0.880953	0.372323	0.484818	CENPI	nw_004678192:141262-159205	-	Uncharacterized protein
CENPH	1	0	-9.86	-11.3	12.7262	16.9062	4.36948	5.53849	3.38397	3.64141	CENPH	nw_004676363:1345130-1349843	+	centromere protein H
LOC101803441	3	0	0.1	-0.55	0.816652	0.625135	0.829901	0.813494	0.186389	0.165175	LOC101803441	nw_004677282:38514-56495	-	inner centromere protein-like
LOC101802398	2	0	-2.89	1.76	3.85433	4.90343	1.97624	1.00684	5.17322	7.09967	LOC101802398	nw_004678961:103124-227458	-
ANXA11	2	0	-32.93	29.69	70.0903	69.7715	47.5906	26.4054	86.4935	112.752	ANXA11	nw_004676723:4725164-4740041	+	Annexin
CENPW	1	0	-13.29	-13.17	9.78738	22.3876	3.67243	1.93038	2.77577	3.06224	CENPW	nw_004676347:3118185-3124912	-	Uncharacterized protein
CENPU	1	0	-4.8	-5.31	6.87893	8.20288	2.74001	2.74146	2.45562	2.00758	MLF1IP	nw_004679721:5282-20651	+	Uncharacterized protein
LOC101803847	6	0	8.64	6.43	3.02842	3.66245	11.6947	12.2796	7.88393	11.6671	LOC101803847	nw_004677402:17-16389	-
GBGT1	1	0	-1.99	-2.39	3.40434	3.30401	1.77921	0.950276	1.33199	0.590192	GBGT1	nw_004676566:1706506-1716410	-	Uncharacterized protein
OLFML2B	1	0	-78.99	-85.81	121.326	109.87	45.823	27.3884	35.2985	24.287	OLFML2B	nw_004678089:82899-90528	-	olfactomedin-like 2B
OLFML2A	1	0	-41.85	-41.93	64.9303	55.5694	26.6267	10.1705	16.5943	20.0525	OLFML2A	nw_004677525:573014-576596	-	Uncharacterized protein
ESPL1	1	0	-5.98	-6.64	5.54619	8.35872	0.602339	1.34631	0.398594	0.220193	ESPL1	nw_004677406:9371-18905	+	Uncharacterized protein
ZNF503	0	0	-17.96	-25.55	33.9136	30.5284	16.5715	11.952	6.3716	6.96516	ZNF503	nw_004676723:2052357-2057249	-
NCAPD2	1	0	-13.9	-16.34	17.6109	22.7611	6.76339	5.81587	4.115	3.57444	NCAPD2	nw_004676785:42809-64014	+	Uncharacterized protein
SSTR5	3	0	0.09	-0.46	0.76129	0.174827	0.557022	0.56001	0.0260631	0	SSTR5	nw_004676468:557381-565429	-	Somatostatin receptor type 5
NPC1	5	0	18.47	-3.97	26.0919	23.8877	42.8756	44.0466	22.3604	19.6714	NPC1	nw_004676333:2883521-2903892	-	Uncharacterized protein
KIAA1107	2	0	-0.68	0.61	0.927623	1.03006	0.160603	0.427794	1.79861	1.36992	KIAA1107	nw_004677935:769681-803132	+	KIAA1107 ortholog
CPSF3L	0	0	-7.62	-12.43	19.9549	22.2708	14.3813	12.6008	8.11033	9.2632	CPSF3L	nw_004676297:465080-473790	-	Uncharacterized protein
KIAA1109	4	0	-0.25	4.92	3.85118	3.34521	2.9247	3.76384	7.96212	9.07134	KIAA1109	nw_004676716:185932-291693	+	KIAA1109 ortholog
ZNF513	0	0	-9.84	-15.68	27.6603	23.5804	19.3525	12.209	8.7823	11.1043	ZNF513	nw_004676837:203408-207090	+	Uncharacterized protein
NCAPG2	1	0	-2.64	-2.78	3.28697	3.65485	0.728792	0.940764	0.700536	0.686964	NCAPG2	nw_004676310:542863-586797	-	Uncharacterized protein
FGL2	4	0	-28.99	95.77	122.284	76.9644	61.9276	79.351	205.122	185.671	FGL2	nw_004676590:427383-434008	-	Uncharacterized protein
VWA3A	5	0	0.63	0.19	0.0101379	0.038802	0.333796	0.967142	0.199568	0.219693	VWA3A	nw_004676920:2602383-2644421	+	von Willebrand factor A domain containing 3A
PLCXD2	6	0	6.36	5.71	1.12118	1.60921	7.66845	7.78803	8.03143	6.12696	PLCXD2	nw_004678555:5836-26119	+	Uncharacterized protein
PLCXD1	5	0	15.81	4.09	2.23002	1.33363	20.7018	14.4818	5.03404	6.71729	PLCXD1	nw_004677155:56416-72547	-	Phosphatidylinositol-specific phospholipase C X domain-containing protein 1
BACH1	4	0	-2.96	36.92	13.4976	12.802	10.9572	9.42024	53.2692	46.8798	BACH1	nw_004676866:665542-696507	-	Transcription regulator protein BACH1
ERCC6L2	4	0	-2.73	6.83	9.20518	10.519	5.81461	8.44901	15.5588	17.8241	ERCC6L2	nw_004677067:136321-169814	+	Uncharacterized protein
LOC101803801	3	0	-0.15	-8.88	9.97813	13.0269	12.8898	9.81644	2.31597	2.93195	LOC101803801	nw_004690317:6-870	-	potassium voltage-gated channel, Shaw-related subfamily, member 1 pseudogene
QKI	4	0	-5.51	16.78	23.6802	24.1686	16.2299	20.5901	41.6903	39.7196	QKI	nw_004677585:1170872-1289822	-	Uncharacterized protein
FGF1	1	0	-8.04	-8.06	9.33466	9.06526	1.3592	0.960817	1.55018	0.724611	FGF1	nw_004677279:5821-25201	-	Fibroblast growth factor
FGF2	4	0	-5.39	6	9.72249	10.493	6.066	3.37845	16.8362	15.3854	FGF2	nw_004676716:456738-483089	+	Fibroblast growth factor
KIAA1161	1	0	-11.64	-10.41	17.8006	17.6886	8.10889	4.0972	7.7252	6.95239	KIAA1161	nw_004677088:226952-234193	-	Uncharacterized protein
CKAP2L	1	0	-17.41	-20.03	24.2411	24.4727	8.65415	5.24942	4.69075	3.95891	CKAP2L	nw_004677159:37237-40125	+	Uncharacterized protein
NCAPH2	1	0	-13.02	-14.48	19.9227	23.012	9.19743	7.68747	7.0642	6.90777	NCAPH2	nw_004676745:171-3321	+
KSR1	5	0	17.03	4.05	8.72445	11.7638	28.9931	25.5525	15.2173	13.3808	KSR1	nw_004677132:341790-373133	+	Uncharacterized protein
SSU72	5	0	30.63	13.91	44.6188	40.8981	67.5134	79.272	49.111	64.2168	SSU72	nw_004676297:731191-751192	-	Uncharacterized protein
FGGY	3	0	-0.09	-0.91	1.38768	1.51371	1.69224	1.03674	0.641356	0.433034	FGGY	nw_004677327:1726499-2032816	-	Uncharacterized protein
LOC101801560	3	0	7.46	-9.51	12.7098	10.3896	20.1183	17.8978	1.15265	2.91846	LOC101801560	nw_004676443:154265-155705	+	epsin-3-like
LOC101801552	6	0	4.05	2.04	0.370979	0.25637	5.95657	2.77159	1.4641	3.25146	LOC101801552	nw_004679026:5-33144	-
LOC101801556	3	0	1.23	-4.57	7.18551	4.28984	5.31741	8.61185	0.946148	1.38412	LOC101801556	nw_004754737:243-2762	+	cadherin EGF LAG seven-pass G-type receptor 1-like
LOC101800015	1	0	-44.14	-52.75	68.2533	80.4385	31.9059	28.5032	23.172	20.0169	LOC101800015	nw_004682736:7-851	-	WD repeat domain phosphoinositide-interacting protein 4-like
GHITM	4	0	-6.89	37.71	45.3002	46.4668	38.3381	39.6406	77.3884	89.791	GHITM	nw_004677859:1055116-1065816	+	Uncharacterized protein
PNPLA4	5	0	6.49	0.49	0.505692	0.639407	8.96382	5.16884	0.989289	1.12717	PNPLA4	nw_004676935:1446869-1496635	-	Patatin-like phospholipase domain-containing protein 4
LOC101789934	1	0	-37.57	-50.48	78.7713	62.1128	43.8365	21.9161	21.5813	18.3346	LOC101789934	nw_004682114:8-7763	-	serine/threonine-protein phosphatase 1 regulatory subunit 10-like
LOC101800008	6	0	5.74	4.7	3.18507	2.78032	6.13277	11.3037	6.07383	9.29982	LOC101800008	nw_004678277:532-46726	-	neural cell adhesion molecule L1-like protein-like
LOC101790554	0	0	-9.1	-14.11	22.7123	22.711	15.3107	11.9176	7.81789	9.38518	LOC101790554	nw_004678427:120051-125652	-	vacuolar protein sorting-associated protein 51 homolog
FHDC1	3	0	5.73	-7.55	15.5879	13.7229	18.1119	22.6518	5.72624	8.4853	FHDC1	nw_004677126:85688-123164	+	FH2 domain containing 1
MEIS1	1	0	-49.56	-27.61	81.326	79.3502	38.4419	23.1139	48.0849	57.378	MEIS1	nw_004676885:86836-197513	-	Uncharacterized protein
LOC101796123	3	0	13.45	-23.78	35.6791	37.0057	42.9328	56.6516	12.4128	12.708	LOC101796123	nw_004678687:250113-261146	+
OSBPL1A	4	0	1.54	17.82	17.32	18.3362	19.812	18.9202	32.2665	39.0223	OSBPL1A	nw_004676339:37305-114981	-	Oxysterol-binding protein
ZNF598	5	0	38.75	-2.44	15.0297	15.6542	61.4946	46.6821	11.0894	14.7203	ZNF598	nw_004677392:182588-192874	-	Uncharacterized protein
FGD5	4	0	-6.07	11.21	15.6338	12.7412	8.57266	7.65863	24.7775	26.01	FGD5	nw_004676494:1337608-1429877	-	Uncharacterized protein
VAC14	0	0	-8.35	-13.04	20.5688	21.0161	15.124	9.76558	8.24872	7.2549	VAC14	nw_004680139:9488-49915	-	Uncharacterized protein
BFSP2	0	0	-1.52	-2.59	2.46743	3.96165	2.09097	1.29784	1.03802	0.217508	BFSP2	nw_004679182:26034-35991	-	Uncharacterized protein
LOC101790572	0	0	-5.28	-9.97	13.4228	11.8758	8.96722	5.76873	2.49748	2.86664	LOC101790572	nw_004676427:215248-218208	+	Uncharacterized protein
LOC101789962	1	0	-27.79	-32.02	31.5934	41.2981	10.5197	6.79075	4.8193	4.03935	LOC101789962	nw_004677076:12118-22121	+
LTN1	4	0	0.58	6.8	8.65203	8.3347	6.51588	11.6378	16.2113	14.3712	LTN1	nw_004677356:541228-568424	-	Uncharacterized protein
LOC101789969	6	0	0.63	0.53	0.12743	0.213381	0.97123	0.62248	0.81799	0.57991	LOC101789969	nw_004677408:58276-62807	+	Uncharacterized protein
LOC101790522	0	0	-4.66	-6.75	5.7189	10.3424	3.97519	2.76075	1.12579	1.43761	LOC101790522	nw_004676904:18780-23368	+	zinc finger protein CKR1-like
LOC101789963	5	0	183.69	-53.92	70.9526	37.3368	154.158	321.504	0	0.443381	LOC101789963	nw_004677106:137668-140134	-	Uncharacterized protein
MEIOB	1	0	-0.28	-0.37	0.5488	0.344612	0.271881	0.0591358	0.102749	0.044598	MEIOB	nw_004677392:12519-27772	-	Uncharacterized protein
TSPEAR	3	0	4.7	-12.63	14.4022	11.2299	12.1446	22.8934	0.236042	0.13281	LOC101801631	nw_004676626:2086365-2094299	-	Uncharacterized protein
NSUN6	4	0	-7.9	9.14	12.9198	11.1352	4.62617	3.63099	18.476	23.8494	NSUN6	nw_004676565:764131-792251	-	Uncharacterized protein
HRH1	4	0	-0.66	39.61	6.31769	3.49274	3.96625	4.51824	55.9546	33.0809	HRH1	nw_004676594:630268-647065	-	Uncharacterized protein
HRH3	4	0	-1.36	2.59	3.8485	3.81557	2.23348	2.718	7.04413	5.8078	HRH3	nw_004676394:180491-185371	+	Uncharacterized protein
GPNMB	5	0	91.31	-5.1	19.5257	7.76724	61.2131	148.701	4.5441	12.5514	LOC101795842	nw_004677092:1207689-1225447	+	Uncharacterized protein
NFATC1	4	0	-5.83	50.7	21.6643	17.7815	14.7933	12.9903	72.4422	68.4096	NFATC1	nw_004677152:101115-211447	-	Uncharacterized protein
LOC101800020	5	0	5.75	-2.17	5.96501	6.54978	12.8788	11.1271	4.26842	3.89914	LOC101800020	nw_004753609:7-1249	-	uncharacterized LOC101800020
NOX4	7	0	0.51	1.13	1.28916	1.04376	1.74139	1.60711	2.18128	2.40686	NOX4	nw_004678775:141054-258159	+	Uncharacterized protein
NOX1	3	0	0.55	-3.02	4.04411	3.07992	5.20844	3.01187	0.388512	0.697527	NOX1	nw_004676781:145314-151703	+	Uncharacterized protein
TMEM55A	3	0	10.42	-12.72	19.7753	24.9147	34.6995	30.8275	10.3417	8.91012	TMEM55A	nw_004676946:1084553-1102320	+	transmembrane protein 55A
LOC101790530	5	0	328.95	0.97	0.629202	0.7024	296.367	362.863	0	3.27244	LOC101790530	nw_004677106:56-1923	-	trichohyalin-like
VSTM2L	1	0	-8.01	-8.53	9.79617	12.4981	4.51298	1.75149	3.16744	2.07571	VSTM2L	nw_004677456:79344-94055	-
GDF10	5	0	5.06	-0.89	2.44655	2.54756	4.08037	11.0414	1.72444	1.49698	GDF10	nw_004677250:1104362-1123087	+	Bone morphogenetic protein 3b
LOC101789999	3	0	4.75	-6.45	10.017	12.8796	10.8157	21.5875	4.01877	5.96951	LOC101789999	nw_004676336:545757-558887	+	Uncharacterized protein
LOC101790536	5	0	8.62	-3.9	10.6904	12.45	17.7538	22.6346	7.16328	8.16929	LOC101790536	nw_004677267:790928-793839	+	uncharacterized LOC101790536
LOC106019259	0	0	-3.98	-7.51	9.16556	12.0374	7.45141	5.78379	3.99924	2.18095	LOC106019259	nw_004677920:44542-49213	+
AURKA	0	0	-5.02	-8.28	9.33411	9.60325	3.62633	5.2693	1.09583	1.28883	AURKA	nw_004676394:2894534-2899543	+	Uncharacterized protein
PLA1A	7	0	0.91	2.82	1.94139	2.67718	3.41194	3.01896	6.01111	4.25659	PLA1A	nw_004677339:53188-67609	-	phospholipase A1 member A
MATN4	5	0	3.73	-0.53	2.58754	3.08851	6.53857	6.59204	2.21464	2.4048	MATN4	nw_004676760:180548-187224	+	Uncharacterized protein
TMEM200A	1	0	-4.49	-3.17	6.7647	5.64945	1.74898	1.67593	3.53935	2.52785	TMEM200A	nw_004676347:1165835-1170202	-	Uncharacterized protein
SYNJ2BP	3	0	5.17	-6.27	15.4554	15.105	19.2506	21.6591	8.48861	9.52843	SYNJ2BP	nw_004677190:962302-965628	-
LOC101796186	5	0	0.2	-0.03	0.087888	0.0315361	0.32153	0.189407	0.0282082	0.0380916	LOC101796186	nw_004677804:168345-187346	-	histone H4 transcription factor-like
PRDM1	5	0	24.13	0.72	5.13801	4.91635	30.2756	28.0396	3.11346	8.37303	PRDM1	nw_004678004:7-21726	+	PR domain zinc finger protein 1
OLFM3	1	0	-0.52	-0.68	0.744415	0.873141	0.40997	0.165604	0.0822107	0.166522	OLFM3	nw_004678344:167429-194417	-	Uncharacterized protein
FCHO2	4	0	0.85	17.81	10.7298	10.7142	9.15068	13.9985	26.8301	30.2326	FCHO2	nw_004676469:1759145-1839545	-	Uncharacterized protein
OLFM2	0	0	-2.13	-2.99	3.50826	3.58683	1.17211	1.65712	0.370191	0.749844	OLFM2	nw_004676893:188646-193470	-	Uncharacterized protein
OLFM1	0	0	-12.06	-17.48	25.1994	25.2661	11.1053	15.2466	8.68405	6.81254	OLFM1	nw_004676685:244110-261714	-	Uncharacterized protein
LOC101790506	4	0	-24.92	28.33	72.5035	62.5417	43.6282	41.5783	76.8917	114.809	LOC101790506	nw_004676478:906143-917293	+	complement receptor type 1-like
LOC106019287	2	0	-1.88	1.49	3.18021	3.98972	1.55127	1.86825	5.86718	4.28816	LOC106019287	nw_004677944:6087-13052	-
LOC106019281	4	0	0.01	1.55	0.266885	0.4491	0.404016	0.338486	1.5832	2.23364	LOC106019281	nw_004677941:158050-167135	+
KCNJ16	5	0	2.49	0.13	0.148618	0.284412	2.47688	2.93239	0.254399	0.429417	KCNJ16	nw_004677827:54888-87657	-	Inward rectifier potassium channel 16
KCNJ15	4	0	0.5	8.33	1.99765	2.57313	3.12317	2.44325	11.3545	9.87904	KCNJ15	nw_004676326:1375752-1412725	-	Uncharacterized protein
NPNT	0	0	-2.78	-8.77	13.501	10.9964	8.9504	9.99001	3.32276	3.6331	NPNT	nw_004677028:51038-112354	+	Uncharacterized protein
KCNJ10	1	0	-2.9	-2.33	3.58748	3.17843	0.972183	0	1.42151	0.691046	KCNJ10	nw_004684286:1360-2460	-	Uncharacterized protein
HVCN1	1	0	-22.72	-31.03	36.0472	42.7447	18.6756	14.6791	7.52377	9.20141	HVCN1	nw_004678268:689508-694871	-	Uncharacterized protein
HSPH1	4	0	7.05	340.51	43.6108	53.7045	56.6869	54.7297	374.788	403.55	HSPH1	nw_004676595:14902-40910	-	Uncharacterized protein
LOC101802220	1	0	-2.09	-2.28	1.76901	3.31179	0.281381	0.618823	0.263316	0.266681	LOC101802220	nw_004753781:10-1325	-	centromere-associated protein E-like
SLC24A3	4	0	0.26	2.58	2.32924	1.68359	2.28869	2.25346	4.90501	4.27047	SLC24A3	nw_004677310:16731-201817	-	Uncharacterized protein
GPX3	1	0	-443.87	-457.59	822.826	736.813	401.648	270.247	348.402	296.066	GPX3	nw_004676397:256555-257575	+	Glutathione peroxidase
SLC24A1	4	0	0.03	3.5	2.72921	1.82174	1.77275	2.83508	5.35409	6.20295	SLC24A1	nw_004676715:141527-160531	+	Sodium/potassium/calcium exchanger 1
PALD1	1	0	-21.64	-25.33	29.0771	40.3247	16.609	9.52005	9.48537	9.25266	PALD1	nw_004678345:289669-298937	-	Uncharacterized protein
LOC106019221	0	0	-4.02	-5.61	8.51055	5.35556	1.58948	4.23001	1.31244	1.32921	LOC106019221	nw_004677887:16835-20447	-
RBBP8	0	0	-3.42	-4.9	7.89743	8.40472	3.60249	5.86282	2.10701	4.38737	RBBP8	nw_004676333:2673888-2715298	+	Uncharacterized protein
RAB11FIP4	6	0	4.18	2.41	4.59849	3.31972	7.77737	8.49445	6.43078	6.31128	RAB11FIP4	nw_004676503:497617-618709	+	Uncharacterized protein
RAB11FIP2	4	0	-6.49	12.73	14.6656	11.1776	8.0355	4.83452	23.3608	27.9409	RAB11FIP2	nw_004677141:46093-82806	-	Uncharacterized protein
LOC101802230	1	0	-64.27	-57.74	120.962	80.3308	41.0043	31.7464	38.1694	47.6472	LOC101802230	nw_004676571:19991-21876	-	transcription factor Sox-18A-like
RAB11FIP1	5	0	19.54	4.85	11.3404	10.002	28.9952	31.4237	14.2519	16.7982	RAB11FIP1	nw_004681244:19633-26460	+	Uncharacterized protein
KIF21B	5	0	0.8	-0.05	0.120477	0.187329	0.991698	0.917395	0.167561	0.0391621	KIF21B	nw_004676641:95314-125186	+	Kinesin-like protein
HSPG2	2	0	-66.33	30.1	117.622	98.1303	42.7269	40.3661	136.981	138.97	HSPG2	nw_004678602:3183-24951	+
LOC106019240	1	0	-2.97	-3.01	4.44219	3.64678	1.41584	0.725254	0.75608	1.3127	LOC106019240	nw_004677892:858965-862795	+
KIF20A	1	0	-12.26	-13.01	14.7387	18.1117	4.31847	4.01296	3.15899	3.67494	KIF20A	nw_004677994:143910-152413	-	Kinesin-like protein
LOC101802274	4	0	0.66	11.17	0.229789	0.151164	0.455359	1.25455	10.6695	12.0508	LOC101802274	nw_004681255:6-41683	-	Uncharacterized protein
AKAP6	4	0	0.02	1.22	0.150041	0.314054	0.18297	0.323352	0.931026	1.97526	AKAP6	nw_004677298:780336-1086987	-	Uncharacterized protein
LOC101803781	1	0	-3.65	-3.69	4.36218	4.9811	0.99925	1.05262	0.969477	1.00276	LOC101803781	nw_004677479:748218-767712	+	uncharacterized LOC101803781
LOC101801641	1	0	-2.75	-3.6	5.01743	5.25106	3.29148	1.48036	1.81168	1.25234	LOC101801641	nw_004676844:4943544-4975149	+	TGF-beta receptor type-2-like
FAM84A	3	0	0.28	-1.55	1.88996	1.98292	2.44627	1.98174	0.340545	0.43112	FAM84A	nw_004676399:544920-549331	-	family with sequence similarity 84, member A
LOC101803753	1	0	-1.91	-2.42	4.42309	2.39045	1.34845	1.64754	0.876308	1.10051	LOC101803753	nw_004676621:185767-189460	+	Uncharacterized protein
LOC106019293	4	0	2.39	11.16	1.63945	2.53409	4.61368	4.34852	13.2763	13.2273	LOC106019293	nw_004677946:555554-557904	-
FAM83C	5	0	21.15	0.65	4.96324	2.65629	23.5946	26.3237	2.26798	6.6539	FAM83C	nw_004676882:1230066-1253486	+	family with sequence similarity 83, member C
FAM83A	5	0	26.09	0.4	3.74701	2.05411	32.3663	25.6162	2.80613	3.78932	FAM83A	nw_004680283:31705-41682	-	family with sequence similarity 83, member A
LOC101801613	1	0	-10.42	-12.36	19.4776	16.6546	9.09666	6.19223	6.38449	5.02917	LOC101801613	nw_004742782:7-465	-	armadillo repeat-containing protein 7-like
RANBP2	7	0	6.56	14.88	14.5984	13.5859	14.6176	26.6898	25.9958	31.9566	RANBP2	nw_004679343:7-16045	-
MKL2	4	0	-1.05	13.89	11.979	10.0637	6.73323	13.2195	23.8984	25.9178	MKL2	nw_004678413:287002-372653	-	Uncharacterized protein
FAM83H	5	0	25.23	-2.45	17.2227	13.4723	31.6296	49.5343	9.97199	15.8233	FAM83H	nw_004677812:301739-332126	+	family with sequence similarity 83, member H
FAM83G	5	0	24.2	-4.29	15.2188	7.47303	35.5352	35.5541	5.97762	8.14018	FAM83G	nw_004676468:43823-59317	-	Uncharacterized protein
FAM83F	5	0	5.12	-0.88	1.39758	1.17354	5.99985	6.80243	0.0976463	0.70462	FAM83F	nw_004678857:170381-199573	-	family with sequence similarity 83, member F
ELMSAN1	4	0	-0.01	10.44	11.074	9.50246	11.1002	9.46181	17.6726	23.7888	ELMSAN1	nw_004677190:2341757-2405076	-	Uncharacterized protein
PALLD	2	0	-94	-17.58	172.174	145.903	68.6711	61.4098	124.965	157.958	PALLD	nw_004676928:253766-446196	-	Uncharacterized protein
LOC101797679	1	0	-8.01	-9.55	13.3419	14.919	5.67854	6.55493	4.34373	4.80741	LOC101797679	nw_004679356:23-3304	-	CAD protein-like
SHCBP1	1	0	-8.72	-9.25	9.69512	11.4781	1.55301	2.17202	1.28336	1.38879	SHCBP1	nw_004677486:131091-146534	-	Uncharacterized protein
LOC101802288	0	0	-1.75	-3.35	5.37165	4.70757	4.10175	2.48118	1.76166	1.61011	LOC101802288	nw_004676615:304239-311687	+	zinc finger protein with KRAB and SCAN domains 7-like
GPRC5C	3	0	-1.31	-7.46	8.98905	10.1273	10.0778	6.41576	1.79931	2.38784	GPRC5C	nw_004679463:13139-20788	+	G protein-coupled receptor, family C, group 5, member C
HCFC2	4	0	-1.34	3.45	4.25795	4.51472	2.77866	3.30678	7.46593	8.19975	HCFC2	nw_004678419:29156-47312	+	Uncharacterized protein
LOC101802284	2	0	-4.25	-1.82	7.13607	5.59121	2.88498	1.35216	4.16029	4.91943	LOC101802284	nw_004676532:1063968-1086179	-	uncharacterized LOC101802284
GPR1	7	0	5.26	8.68	4.41434	4.59049	10.6647	8.86474	10.3222	16.0422	GPR1	nw_004676788:2141437-2165876	-	Uncharacterized protein
IL17REL	1	0	-5.83	-7.03	8.36527	7.13372	2.36238	1.48441	0.753653	0.686955	IL17REL	nw_004677119:1759492-1817236	-	interleukin 17 receptor E-like
FAM81A	4	0	0.48	2.86	0.325258	0.384455	0.863279	0.813666	3.71723	2.70331	FAM81A	nw_004677686:1202596-1219188	-	family with sequence similarity 81, member A
KIF28P	0	0	-3.72	-8.51	16.1718	12.6779	10.691	10.7171	5.44747	6.3865	KIF28P	nw_004678851:41067-68455	-
KIAA0408	1	0	-4.83	-3.02	8.40312	6.45274	2.28197	2.92187	3.39459	5.42729	KIAA0408	nw_004676347:2635061-2651063	+
SLC39A8	5	0	3.6	1.19	1.1785	0.793078	5.32218	3.85526	1.77347	2.58194	SLC39A8	nw_004676847:329990-428826	-	Zinc transporter ZIP8
SLC39A6	6	0	7.92	4.83	11.7139	7.99176	18.8382	16.7127	10.872	18.4927	LOC101800096	nw_004676401:360207-379159	-	Uncharacterized protein
ZNF608	3	0	0.04	-1.95	2.90807	2.47784	2.66816	2.80132	0.628168	0.852261	ZNF608	nw_004677844:275528-355159	-	Uncharacterized protein
LOC101797685	0	0	-14.62	-25.48	40.2037	24.8188	25.9369	9.83815	7.32594	6.74505	LOC101797685	nw_004686130:139-631	-	uncharacterized LOC101797685
LOC101801483	5	0	112.65	-46.88	98.4788	101.156	282.047	142.892	42.3696	63.5135	LOC101801483	nw_004679979:315983-328712	-	keratin, type II cytoskeletal 1-like
LOC101801484	1	0	-19.14	-24.87	33.8824	35.3779	19.403	11.5779	9.7971	9.72385	LOC101801484	nw_004680188:8847-12007	-	serine/threonine-protein kinase PAK 4-like
TIGD5	0	0	-8.97	-15.3	17.3154	17.1775	10.5578	5.99988	2.01595	1.87617	TIGD5	nw_004678318:22330-24751	-	Uncharacterized protein
ZNF644	4	0	-1.59	5.42	7.31448	6.43207	3.9231	6.63871	11.7038	12.8804	ZNF644	nw_004677935:341659-356721	-	Uncharacterized protein
COLEC10	2	0	-6.2	0.28	10.0384	11.494	4.40143	4.73186	11.0051	11.0968	COLEC10	nw_004676848:1569-19744	-	Collectin-10
COLEC11	2	0	-8.17	1.95	12.8269	12.054	5.69726	2.85272	13.4954	15.2949	COLEC11	nw_004676526:1300987-1340328	+	Uncharacterized protein
LOC101801472	4	0	-6.66	7.7	16.7787	18.9815	13.1079	9.34127	27.2254	23.9373	LOC101801472	nw_004677987:36133-37107	-	gap junction gamma-1 protein-like
RPS18	0	0	-435.69	-643.1	1062.44	1141.93	746.945	586.056	476.199	441.981	RPS18	nw_004679195:6639-11823	-	Uncharacterized protein
RPS12	0	0	-525.8	-878.01	1369.99	1406.56	914.415	810.553	546.78	473.761	RPS12	nw_004676347:73384-76560	-	40S ribosomal protein S12
ZNF76	3	0	0.35	-2.49	4.45875	5.68852	6.04145	4.79944	2.05952	3.09809	ZNF76	nw_004677425:252160-261271	-	Uncharacterized protein
LOC101803720	3	0	-6.06	-32.82	60.5752	60.8837	66.2488	43.0968	30.3293	25.4845	LOC101803720	nw_004677862:8694-19626	-	uncharacterized LOC101803720
RPS29	1	0	-571.83	-780.32	1067.54	989.524	634.423	278.977	191.434	304.989	LOC101802037	nw_004676836:596887-597416	+	Uncharacterized protein
LOC101803723	1	0	-16.23	-10.92	21.9872	18.1099	5.63675	2.01025	7.645	10.6124	LOC101803723	nw_004678089:624093-626212	+	uncharacterized LOC101803723
ARHGEF10L	0	0	-5.29	-10.9	13.0143	15.9354	10.9749	7.40316	3.11507	4.03442	ARHGEF10L	nw_004676531:992813-1005952	+
TIGAR	4	0	0.82	6.96	5.41299	4.41582	5.92395	5.54361	11.9683	11.7904	TIGAR	nw_004676532:1421369-1433882	+
GPD2	4	0	1.87	9.04	7.8276	7.85572	10.4044	9.02005	16.1374	17.6344	GPD2	nw_004676734:163301-196814	-
GPD1	4	0	-1.09	3.47	0.574811	2.44756	0.700965	0.132136	6.02666	3.93624	GPD1	nw_004677184:50158-55345	-	Glycerol-3-phosphate dehydrogenase [NAD(+)]
LOC101801499	5	0	961.53	-11.58	15.5156	10.8401	1210.33	739.093	0.210786	2.98871	LOC101801499	nw_004676483:3024-3320	-	Uncharacterized protein
LOC101803712	3	0	-4.73	-75.63	89.8725	89.4747	121.823	48.0664	15.4286	12.6537	LOC101803712	nw_004677553:369453-503966	+	protein CEPU-1-like
CMYA5	2	0	-3.5	2.32	5.87761	4.38359	1.42344	1.84029	6.89602	8.00042	CMYA5	nw_004676363:1544520-1592198	-	Uncharacterized protein
STOX1	6	0	1.87	1.89	0.487154	0.740335	1.92199	3.04666	1.28763	3.72596	STOX1	nw_004676317:142436-160313	-	Uncharacterized protein
STOX2	5	0	8.7	-1.34	3.70469	2.62877	11.7563	11.9706	1.35382	2.30925	STOX2	nw_004679721:177475-286116	-	Uncharacterized protein
MICAL1	3	0	-0.7	-9.5	19.9109	18.438	22.3878	14.5591	7.58186	11.7693	MICAL1	nw_004677425:181032-188696	-
CMKLR1	4	0	-3.29	7.69	8.82004	8.43952	7.6541	3.01771	17.7312	14.8996	CMKLR1	nw_004676530:21757-28707	+	Uncharacterized protein
MICAL2	4	0	1.12	7.54	5.08528	4.48532	4.59616	7.2055	13.7624	10.8928	MICAL2	nw_004676849:442990-564464	+	microtubule associated monooxygenase, calponin and LIM domain containing 2
MICAL3	4	0	-4.2	8.39	11.6461	9.05314	7.14955	5.15599	16.0175	21.4528	MICAL3	nw_004676364:141307-317949	+	Uncharacterized protein
RNPEP	0	0	-11.9	-23.93	24.5314	31.9422	17.5875	15.0792	5.61432	2.99881	LOC101802986	nw_004676592:1171924-1192860	-	Uncharacterized protein
ENOX1	2	0	-3.84	-0.48	6.05317	6.51939	2.40333	2.49173	6.28926	5.32023	ENOX1	nw_004676304:463150-824654	+	Uncharacterized protein
ZNF654	4	0	0.23	4.12	3.59023	2.80377	2.50007	4.34496	6.65921	7.98394	ZNF654	nw_004676858:1919808-1955006	-	Uncharacterized protein
LOC101801461	1	0	-3.74	-4.75	5.92033	7.12683	3.26049	2.30483	1.14419	2.40039	LOC101801461	nw_004677143:108879-110992	-	somatomedin-B and thrombospondin type-1 domain-containing protein-like
RLF	7	0	1.14	3.58	3.27768	2.55333	2.8529	5.26585	6.04864	6.93921	RLF	nw_004678571:179166-219691	-	Uncharacterized protein
ADGRL3	1	0	-6.64	-5.07	9.95438	8.34201	2.40269	2.61983	4.72833	3.42691	ADGRL3	nw_004677633:127254-536969	-
ADGRL4	4	0	-2.97	19.88	15.5053	12.4067	9.83779	12.1394	36.9466	30.718	ADGRL4	nw_004676388:155535-231773	+
SPTLC1	5	0	25.15	9.34	11.5079	9.74313	24.4669	47.0911	19.6216	20.3163	SPTLC1	nw_004677570:174825-209069	+	Uncharacterized protein
SPTLC3	5	0	6.05	-2.37	4.16154	3.78843	10.2378	9.81553	1.16253	2.04164	SPTLC3	nw_004677026:952801-1049971	+	Serine palmitoyltransferase 3
RFK	6	0	7.94	8.04	5.22463	4.55658	10.5856	15.0753	10.0846	15.7801	RFK	nw_004676833:134501-138995	+	Riboflavin kinase
HSPB7	4	0	-7.75	385.64	72.1774	78.2482	85.8404	49.0916	514.457	407.253	HSPB7	nw_004676531:787766-789399	-	Uncharacterized protein
LOC101790697	5	0	3.89	-0.14	3.35831	3.24874	5.60299	8.78042	2.87433	3.45488	LOC101790697	nw_004679168:70864-128732	-	Uncharacterized protein
GMPPB	1	0	-29.98	-37.38	45.9767	59.3592	30.448	14.9179	17.6984	12.8714	GMPPB	nw_004678244:54185-56215	-	Mannose-1-phosphate guanyltransferase beta
LOC101790684	1	0	-24.93	-28.88	44.2654	56.126	29.0322	21.506	19.5039	23.1189	LOC101790684	nw_004677388:3461-15507	+	vacuolar protein sorting-associated protein 16 homolog
LOC101790681	0	0	-6.48	-10.6	17.5071	14.3837	11.2336	7.69075	5.53076	5.16444	LOC101790681	nw_004677274:576233-580479	+	PHD finger protein 13-like
LOC101790680	5	0	5.75	-0.02	0.702564	0.647356	8.25024	4.60584	0.51223	0.789442	LOC101790680	nw_004677267:794167-806609	-	chromosome unknown open reading frame, human C9orf91
GLYCTK	1	0	-0.63	-0.83	1.02539	1.28777	0.755472	0.294643	0.347391	0.296278	GLYCTK	nw_004677929:362990-375689	+	Uncharacterized protein
LOC101790674	1	0	-21.88	-21.16	28.4975	27.7185	8.87562	3.57928	7.34506	6.56006	LOC101790674	nw_004677184:202406-205982	-	twist-related protein 2-like
LOC101790678	1	0	-92.04	-88.45	150.763	144.473	67.5803	43.5783	60.3061	58.0229	LOC101790678	nw_004677226:277124-286282	+	Uncharacterized protein
FOSL2	7	0	15.06	25.92	20.092	17.3715	40.2959	27.2922	53.4842	35.8159	FOSL2	nw_004676359:1553726-1560798	-	Uncharacterized protein
GPC5	7	0	0.14	0.35	0.205539	0.18925	0.245919	0.418998	0.481284	0.621899	GPC5	nw_004676914:251406-673572	-	Uncharacterized protein
GPC3	5	0	8.91	-1.62	2.30862	1.76722	9.33738	12.5599	0.395182	0.433585	GPC3	nw_004677447:1236137-1382098	+	Uncharacterized protein
RPS4X	1	0	-784.45	-977.16	1818.21	1494.05	958.556	784.801	658.385	699.561	LOC101794462	nw_004680786:33528-35846	+	Uncharacterized protein
SLC9A3R1	5	0	30.26	-9.88	17.45	15.7232	62.7754	30.9209	5.22733	8.19329	SLC9A3R1	nw_004676490:297384-299588	+	Uncharacterized protein
LOC101790655	5	0	3.54	-1.85	2.50347	1.66641	2.12376	9.13276	0.18632	0.283051	LOC101790655	nw_004676718:435541-462728	+	uncharacterized LOC101790655
ADGRV1	4	0	0.02	0.37	0.0178159	0.0375039	0.0695228	0.0286682	0.304966	0.488004	ADGRV1	nw_004676850:535977-766845	+
TREM2	5	0	1.85	0.68	0.406963	0.75285	3.01076	1.83984	1.32359	1.1994	TREM2	nw_004680780:4007-10164	+	Uncharacterized protein
GPAM	5	0	12.72	2.58	8.83483	7.96713	16.494	25.7445	10.7168	11.2394	GPAM	nw_004676629:1510543-1542851	+	Glyceraldehyde-3-phosphate acyltransferase
STON2	3	0	1.37	-1.96	6.14499	4.5772	5.59754	7.86674	2.75068	4.04977	STON2	nw_004676600:2907600-2969804	-	Uncharacterized protein
TAPT1	4	0	-4.09	5.52	12.7033	9.67956	8.27581	5.92327	15.1744	18.2545	TAPT1	nw_004676793:756668-790799	-	Uncharacterized protein
PKD1L2	7	0	0.09	0.25	0.24983	0.099605	0.296197	0.239293	0.285101	0.565458	PKD1L2	nw_004676899:3165230-3207012	-	Uncharacterized protein
LOC101796021	4	0	-2.56	3.44	5.08475	5.65436	3.47741	2.13239	9.8213	7.80258	LOC101796021	nw_004676632:491925-495137	-	uncharacterized LOC101796021
HSPA2	4	0	371.26	2230.11	316.354	350.785	640.624	769.037	3264.67	1862.69	HSPA2	nw_004677311:219273-221524	-
REL	4	0	0.99	8.93	7.41867	5.55659	7.64068	7.31334	14.2448	16.5824	REL	nw_004676790:995356-1044180	-	Uncharacterized protein
B4GALNT3	3	0	-0.74	-3.39	5.10996	4.94974	4.81113	3.76277	1.90388	1.37339	B4GALNT3	nw_004676462:367053-401502	+	beta-1,4-N-acetyl-galactosaminyl transferase 3
B4GALNT4	0	0	-3.13	-5.54	6.17638	7.21175	3.60794	3.5247	1.36778	0.935982	B4GALNT4	nw_004679227:38677-69693	-	Uncharacterized protein
HSPA4	4	0	-6.02	80.88	28.0705	29.2586	17.467	27.8251	143.386	75.6944	LOC101803843	nw_004677284:30524-43254	+	Uncharacterized protein
HSPA8	4	0	-29.56	808.12	152.806	237.392	171.239	159.833	1221.21	785.236	HSPA8	nw_004677946:565772-570025	+	Uncharacterized protein
TMEM45A	1	0	-13.19	-9.25	17.7786	19.6194	7.093	3.93132	8.15614	10.7496	TMEM45A	nw_004677942:413918-438756	+
LOC101790633	0	0	-1.3	-3.3	4.02587	5.12851	2.42514	4.12552	0.996342	1.55565	LOC101790633	nw_004676358:2489690-2497264	-	uncharacterized LOC101790633
FEZ2	2	0	-9.31	0.45	16.3755	17.1767	7.21915	7.71826	17.9731	16.4795	FEZ2	nw_004677251:265127-295663	-
FEZ1	1	0	-12.62	-14.85	17.109	19.1243	6.18897	4.81096	3.08987	3.44683	FEZ1	nw_004677021:49076-61049	-	Uncharacterized protein
RAD51D	0	0	-7.31	-12.16	13.0326	16.1877	9.60459	4.99314	2.08577	2.81657	RAD51D	nw_004676404:1218418-1224888	+	Uncharacterized protein
SYT8	5	0	0.91	-0.62	1.30271	0.277002	2.23583	1.16458	0.123885	0.209114	LOC101792960	nw_004677025:675202-679393	+	Uncharacterized protein
PTPN21	4	0	-1.12	15.25	4.45353	4.50101	3.40878	3.29845	16.0984	23.3561	PTPN21	nw_004678401:58414-100585	-	Tyrosine-protein phosphatase non-receptor type 21
SYT6	0	0	-0.44	-0.77	1.53877	0.85043	0.889713	0.625123	0.476849	0.379455	SYT6	nw_004676478:292320-328944	+	Uncharacterized protein
LOC101796074	4	0	13.43	64.49	17.987	19.7795	23.54	41.0924	82.7103	84.034	LOC101796074	nw_004681155:11093-35905	+	Uncharacterized protein
KIF13B	6	0	3.66	3.19	4.54208	4.33691	9.24718	6.94604	7.56908	7.68248	KIF13B	nw_004677484:15910-89295	+	Kinesin-like protein
LOC106019169	0	0	-4.48	-6.43	7.68187	7.19066	2.64742	3.26305	0.428791	1.59232	LOC106019169	nw_004677841:568898-571380	+
TBRG4	1	0	-27.76	-35.96	55.9636	61.4622	34.3403	27.5731	23.0339	22.4631	TBRG4	nw_004677692:2340-17625	+	transforming growth factor beta regulator 4
LOC101797537	5	0	634.42	-12.71	17.3222	10.5934	589.475	707.288	0.100006	2.40548	LOC101797537	nw_004677257:772022-807356	-	Uricase
SAG	6	0	0.32	0.43	0.144148	0.0788166	0.577576	0.284025	0.722619	0.357001	SAG	nw_004678870:603650-620978	-	Uncharacterized protein
LOC101796082	3	0	0.87	-1.5	3.77852	2.70047	5.09133	3.13659	1.67688	1.7994	LOC101796082	nw_004676500:59353-109320	+	Histone H2B
LOC101790619	1	0	-5.47	-5.29	9.34421	8.19105	4.32657	2.27605	3.05426	3.8979	LOC101790619	nw_004677989:1084558-1104027	+
LAMC3	0	0	-7.94	-12.49	23.1297	15.8003	13.2064	9.84374	5.34026	8.61226	LAMC3	nw_004676566:832504-851702	+	Uncharacterized protein
LAMC1	1	0	-203.83	-141.74	353.122	272.166	142.018	75.6071	153.961	187.837	LAMC1	nw_004676361:602247-627207	-	laminin, gamma 1 (formerly LAMB2)
ADGRA1	4	0	-2.13	2.92	2.9581	3.81945	1.20244	1.3245	8.17495	4.43834	ADGRA1	nw_004676575:482620-710544	+
LOC106019138	1	0	-11.03	-13.41	26.5265	16.6999	9.99241	11.1741	7.4094	8.98884	LOC106019138	nw_004677825:62185-78980	+
LOC106019134	4	0	0.23	1.16	0.451279	0.395825	0.632868	0.665656	1.45485	1.71466	LOC106019134	nw_004677819:31604-49941	-
LAMB3	1	0	-7.31	-9.17	12.5259	13.7683	6.16398	5.51288	2.65256	5.29295	LAMB3	nw_004676811:467921-493251	-	Uncharacterized protein
LAMB2	1	0	-77.01	-56.13	132.815	104.342	50.9701	32.1587	54.8615	70.0277	LAMB2	nw_004677989:1186931-1198245	-	Uncharacterized protein
LOC101796052	5	0	4.72	-0.75	3.12051	3.22475	9.89395	5.88213	2.45713	2.38033	LOC101796052	nw_004677514:3271-3856	-	Interferon
KANSL2	1	0	-13.37	-17.8	31.4738	29.1778	20.3864	13.5236	11.4969	13.5561	KANSL2	nw_004680273:18725-27421	+	Uncharacterized protein
LOC106019145	5	0	3.93	0.46	1.06781	0.17029	5.42565	3.68196	0.609279	1.54266	LOC106019145	nw_004677828:102344-112125	+
PTPN13	5	0	12.48	5.41	13.0332	11.4384	21.2722	28.1652	13.2287	22.0616	PTPN13	nw_004676534:3825953-3911372	-	Uncharacterized protein
HOMER1	4	0	-0.68	4.36	2.73356	2.15156	1.4248	2.10305	7.11317	6.49704	HOMER1	nw_004676363:1663158-1728001	+	Uncharacterized protein
RAD54L	0	0	-2.05	-3.26	3.89433	4.73462	2.76561	1.76411	1.15678	0.953137	RAD54L	nw_004678085:63914-81407	+	Uncharacterized protein
PTPN12	4	0	-1.3	11.84	11.9662	10.8342	9.14786	11.0493	24.4424	22.0352	PTPN12	nw_004676590:570836-645443	+	Uncharacterized protein
LAMA2	4	0	5.52	22.63	13.3597	11.8146	19.6736	16.536	28.0805	42.3538	LAMA2	nw_004676347:1543928-1834168	-	Uncharacterized protein
SFRP1	0	0	-6.3	-8.78	10.0474	15.536	7.44948	5.54317	5.36601	2.64762	SFRP1	nw_004678727:217415-239423	-	Uncharacterized protein
LOC106019117	4	0	-1.25	1.67	2.6737	1.55328	1.5138	0.219508	3.92293	3.64197	LOC106019117	nw_004677812:41039-43595	+
CANT1	0	0	-3	-8.58	13.1982	13.8492	12.5107	8.541	4.84121	5.04728	CANT1	nw_004676466:194922-196806	+	Uncharacterized protein
BAG5	5	0	4.77	2.08	5.17514	3.82113	7.40416	11.1237	4.96991	8.1771	BAG5	nw_004679025:43199-46788	-	Uncharacterized protein
GFI1B	2	0	-0.3	0.17	0.429389	0.347654	0.140976	0.0379641	0.452317	0.658514	GFI1B	nw_004676566:1611321-1624090	+	Uncharacterized protein
LOC101803693	5	0	4.46	-3.56	4.64411	3.61055	8.672	8.50723	0.248426	0.880603	LOC101803693	nw_004676866:377785-381082	+
BAG3	4	0	7.18	420.6	96.7814	104.951	112.323	103.766	651.83	391.105	BAG3	nw_004677141:938786-949211	+	Uncharacterized protein
BAG2	4	0	32.92	281.26	130.56	118.226	207.947	106.686	299.412	511.901	BAG2	nw_004677001:638900-646979	+	BAG family molecular chaperone regulator 2
LOC101803697	1	0	-2.12	-2.47	2.16085	3.96295	1.05404	0.827882	0.739775	0.43705	LOC101803697	nw_004676977:107201-111044	-
SLC25A4	4	0	-51.09	79.42	92.4528	88.0525	46.2385	32.0832	146.198	193.147	SLC25A4	nw_004676306:658658-660887	-	Uncharacterized protein
SLC25A5	0	0	-55.44	-138.89	199.854	240.994	169.499	160.474	84.8055	78.2678	SLC25A5	nw_004677091:79276-81498	-	Uncharacterized protein
SLC25A6	1	0	-325.47	-385.74	700.014	654.559	381.001	322.629	299.673	283.425	SLC25A6	nw_004676396:1422662-1427599	-	Uncharacterized protein
HERC1	4	0	1.52	7.17	5.40009	5.55138	7.0906	6.89424	12.4322	12.854	HERC1	nw_004678221:694374-800975	+	Uncharacterized protein
PSEN1	6	0	6.29	8.19	10.7541	9.39177	14.9877	17.7315	17.0936	19.439	PSEN1	nw_004677190:2089126-2110181	+	Presenilin
GULP1	4	0	-9.35	21.94	20.4244	21.6197	13.7377	9.61026	38.8131	47.11	GULP1	nw_004676457:12585-54046	+	Uncharacterized protein
CLDN10	5	0	6.3	0.17	1.17738	0.704116	7.71731	6.76631	1.38559	0.82922	CLDN10	nw_004676654:46862-98358	-	Claudin
MLF2	3	0	25.48	-77.45	141.438	131.244	187.12	136.528	55.8469	61.9422	MLF2	nw_004676785:265859-271534	-	Uncharacterized protein
LOC101796092	1	0	-11.52	-15.68	24.6501	23.7922	10.3475	15.0613	7.85991	9.21724	LOC101796092	nw_004676738:19574-46139	+
IPCEF1	6	0	1.24	0.71	0.309023	0.331532	1.19905	1.92662	1.21023	0.844189	IPCEF1	nw_004678166:10390-94815	+	interaction protein for cytohesin exchange factors 1
THBS1	4	0	41.13	457.31	34.8414	34.8418	94.8419	57.1059	520.592	463.703	THBS1	nw_004676358:721549-738555	-	Uncharacterized protein
THBS3	1	0	-19.67	-22.43	28.6109	37.1953	16.5512	9.90614	11.8977	9.04824	THBS3	nw_004677318:110517-121866	-	Uncharacterized protein
LOC106019105	6	0	1.67	1.18	1.03741	0.744492	2.53458	2.59178	2.04711	2.09513	LOC106019105	nw_004677811:98278-119801	+
JMJD6	2	0	-8.45	0.94	15.2689	17.3898	8.30025	7.46836	18.2694	16.2766	JMJD6	nw_004676618:250304-262149	-	Uncharacterized protein
LOC101802115	5	0	11.26	-1.46	2.70216	1.60485	18.4456	8.3893	0.398748	0.996147	LOC101802115	nw_004677371:612487-616037	-	transmembrane protein 136-like
LOC101801511	0	0	-0.22	-0.55	0.829352	0.348397	0.19734	0.534747	0	0.0876707	LOC101801511	nw_004676844:41368-64616	+	Uncharacterized protein
UBQLN1	4	0	5.51	25.39	19.7528	20.5818	26.9909	24.3648	41.7437	49.3766	UBQLN1	nw_004676488:509524-533527	-	Uncharacterized protein
LOC101801514	7	0	0.63	1.49	0.576245	0.575891	0.936951	1.47184	1.93992	2.19781	LOC101801514	nw_004676892:8906-96292	-	uncharacterized LOC101801514
LOC101801523	4	0	0.36	3.8	0.869908	0.739891	1.4439	0.888763	5.21178	4.00068	LOC101801523	nw_004677125:259966-269017	+	uncharacterized LOC101801523
FAM72A	0	0	-2.98	-5.47	7.88215	7.81565	3.78505	5.96152	2.20213	2.54888	FAM72A	nw_004676478:522364-526903	-	family with sequence similarity 72, member A
LOC101801533	1	0	-15.2	-18.94	28.7163	24.1827	13.8607	8.64537	8.6981	6.31716	LOC101801533	nw_004677466:144405-148618	+	Histone H2A
LOC101803675	3	0	-1.25	-5.76	8.96107	5.35904	4.09791	7.72479	0.958705	1.84482	LOC101803675	nw_004676394:1433665-1435257	-
LOC101802154	4	0	53.84	523	63.9719	39.8961	183.335	28.2064	449.134	700.742	LOC101802154	nw_004676473:42629-45011	+	Uncharacterized protein
ADGRG6	5	0	9.87	1.04	4.88067	4.22285	9.88877	18.9532	6.01938	5.17291	ADGRG6	nw_004676371:252503-363956	-
ADGRG2	2	0	-3.61	2	8.55826	7.6793	5.0841	3.92671	10.467	9.7675	ADGRG2	nw_004676616:216322-277808	+
TMLHE	1	0	-11.41	-13.69	19.537	28.2122	15.4716	9.44777	10.7058	9.65508	TMLHE	nw_004676489:22921-35409	-	Uncharacterized protein
LOC101797599	5	0	19.16	-1.42	2.79077	2.47402	23.8978	19.6941	1.02744	1.39632	LOC101797599	nw_004676943:484204-964248	-	Uncharacterized protein
KIAA0355	4	0	-0.34	6.6	6.1373	6.12405	5.54699	6.0295	12.1294	13.3246	KIAA0355	nw_004677054:1628854-1664840	-	KIAA0355 ortholog
MLPH	1	0	-1.22	-1.53	2.56027	0.975944	0.78689	0.311021	0.213785	0.252603	MLPH	nw_004678020:195457-223206	-	Melanophilin
HPS6	0	0	-5.73	-8.91	12.0952	12.5797	8.16189	5.05528	1.96403	4.88994	HPS6	nw_004677369:391121-393891	+	Uncharacterized protein
HPS3	4	0	-0.67	3.81	4.31909	5.55496	3.68903	4.84371	7.33342	10.1555	HPS3	nw_004677440:30691-49511	+	Uncharacterized protein
ADGRF5	4	0	-0.87	5.65	5.54212	4.5734	3.4019	4.98059	12.0018	9.4146	ADGRF5	nw_004677717:1151-19017	+
HPS1	0	0	-5.59	-8	11.4692	9.95691	6.57637	3.66667	2.60035	2.8311	HPS1	nw_004678346:88257-92765	-	Uncharacterized protein
LOC101797568	0	0	-3.3	-4.71	6.15355	5.28105	3.0171	1.82289	1.08592	0.93483	LOC101797568	nw_004753421:7-1159	-	zinc finger protein 248-like
LOC101797565	0	0	-186.34	-325.99	415.407	484.762	288.248	239.236	118.871	129.308	LOC101797565	nw_004682634:7461-8466	+	uncharacterized LOC101797565
RSU1	2	0	-78.28	7.89	133.599	172.302	76.9465	72.3892	176.899	144.784	RSU1	nw_004676686:156897-253970	-	Uncharacterized protein
LOC101802171	5	0	3.06	0.06	0	0	2.82903	3.29384	0.116798	0	LOC101802171	nw_004676866:367624-368695	+
NPAS4	3	0	-0.02	-2.07	2.9015	2.51806	3.20914	2.17159	0.693027	0.584903	NPAS4	nw_004677372:105040-109571	+	Uncharacterized protein
KIF16B	5	0	7.19	1.93	6.2025	5.82797	10.562	15.8477	6.27709	9.61465	KIF16B	nw_004677026:2252468-2393111	-	Kinesin-like protein
LOC101797576	5	0	0.84	0	0.0763715	0	0.675211	1.07531	0.0490239	0.0331002	LOC101797576	nw_004676442:1808553-1832529	-	Monocarboxylate transporter 2
ZNF711	4	0	-2.6	3.4	7.51845	6.38757	4.09089	4.61143	9.66682	11.0324	ZNF711	nw_004676464:1023289-1041922	-	Uncharacterized protein
ADGRD2	4	0	0.03	0.77	0.113992	0.436296	0.347524	0.262041	0.910596	1.18573	ADGRD2	nw_004677525:680850-706074	-
ADGRD1	4	0	-1.36	7.77	3.42994	4.27176	2.37352	2.61257	10.0184	13.214	ADGRD1	nw_004676884:1620525-1788372	+
LOC106019170	2	0	-1.64	0.49	3.03433	0.670019	0.320215	0.100604	2.04766	2.63022	LOC106019170	nw_004677845:146516-154325	-
SYNC	2	0	-48.14	8.03	61.4945	70.0708	26.853	8.43658	64.6123	83.0089	SYNC	nw_004677090:19825-23271	+	Uncharacterized protein
PTPMT1	3	0	-1.91	-12.93	19.8455	24.9574	19.2225	21.7673	10.4824	8.45379	PTPMT1	nw_004676986:84013-87009	+	protein tyrosine phosphatase, mitochondrial 1
LOC101797540	5	0	3.77	-0.51	1.023	0.0157882	3.13892	5.44293	0	0.0143026	LOC101797540	nw_004677369:66176-74825	+	Uncharacterized protein
NPAS3	1	0	-0.55	-0.36	0.674225	0.678221	0.168656	0.0794814	0.32552	0.314694	NPAS3	nw_004677298:118931-662448	-	Neuronal PAS domain-containing protein 3
LOC101802190	5	0	253.64	-6.11	11.7667	4.88433	262.384	261.556	1.4519	2.98102	LOC101802190	nw_004677475:116861-125070	+	selenium-binding protein 1-like
KIF18A	1	0	-1.85	-2.06	2.1078	2.61805	0.444877	0.582374	0.29489	0.316227	KIF18A	nw_004677232:438391-475127	-	Kinesin-like protein
KIF18B	1	0	-5.91	-7.16	7.44019	7.63473	1.18889	2.06419	0.570919	0.177912	KIF18B	nw_004676916:49434-60529	+	Kinesin-like protein
SLC10A4	5	0	8.55	-0.83	0.65727	1.07814	12.1373	6.69118	0.0803639	0	SLC10A4	nw_004676593:578065-579337	-	Uncharacterized protein
DCST1	5	0	1.26	-0.15	0.223821	0.085666	1.63766	1.18338	0	0	DCST1	nw_004677318:39961-43442	+	Uncharacterized protein
LOC101801500	7	0	1.79	5.3	2.90687	2.45229	2.05559	6.87992	8.00853	7.94686	LOC101801500	nw_004676549:454-93308	-	vacuolar protein sorting-associated protein 13A-like
MLNR	1	0	-1.35	-1.35	1.7018	1.53444	0.319276	0.225695	0.168063	0.36879	MLNR	nw_004676693:552791-556981	-	Uncharacterized protein
KIAA0319	5	0	0.74	-0.21	0.440631	0.22888	0.798328	1.34572	0.0431005	0.196431	KIAA0319	nw_004676690:138455-190611	+	Uncharacterized protein
SYNM	4	0	-115.17	539.61	251.566	195.345	99.9333	116.639	655.786	870.348	SYNM	nw_004676438:842985-889479	-	Uncharacterized protein
RBPMS2	2	0	-62.84	-3.61	115.898	93.9431	55.2775	28.8922	83.8534	118.77	RBPMS2	nw_004676814:1404374-1427104	+	Uncharacterized protein
OSMR	4	0	-2.45	8.72	9.79229	7.50974	6.15645	6.25284	15.2473	19.4913	OSMR	nw_004676528:152487-183404	+	Uncharacterized protein
RADIL	1	0	-2.18	-2.57	3.8227	4.76785	2.50477	1.7269	1.49753	1.9453	RADIL	nw_004677060:3718896-3732781	-	Uncharacterized protein
LOC101789735	1	0	-13.98	-14.51	26.6572	14.9829	7.20189	6.47662	5.19377	7.42055	LOC101789735	nw_004677459:262184-265921	-
LOC101789730	5	0	9.04	-0.05	1.18049	1.43367	10.6306	10.0719	1.01036	1.49555	LOC101789730	nw_004677274:307933-325970	-	Uncharacterized protein
LOC101796370	4	0	0.19	7.55	5.44147	8.05669	5.65781	8.22939	15.4425	13.1573	LOC101796370	nw_004677001:19521-20797	-	Uncharacterized protein
LOC101796373	2	0	-11.5	1.12	20.0352	20.6843	9.32286	8.39083	23.7605	19.1951	LOC101796373	nw_004677112:78855-90608	-	protein LBH-like
DHX34	3	0	-1.12	-4.99	8.59701	9.28075	6.40269	9.23634	2.74426	5.15913	DHX34	nw_004678494:6-7509	+	Uncharacterized protein
ZNF395	0	0	-6.55	-9.51	10.8853	12.8405	6.25087	4.36907	2.36612	2.34643	ZNF395	nw_004677476:409996-413716	+	Uncharacterized protein
DHX36	4	0	1.48	13.03	15.8025	14.9788	15.3442	18.4066	26.7964	30.04	DHX36	nw_004677440:1038476-1061801	-	Uncharacterized protein
PTBP3	4	0	0.41	2.65	2.07136	2.45272	2.33651	3.00574	5.76173	4.06231	PTBP3	nw_004676706:115011-169158	-	Uncharacterized protein
PTBP2	4	0	-2.41	10.34	10.0911	7.49354	6.53035	6.2262	18.9426	19.3189	PTBP2	nw_004676936:698300-747378	+	Uncharacterized protein
RAB27B	5	0	10.36	-2.19	7.90225	3.24949	17.7599	14.112	1.95636	4.81187	RAB27B	nw_004676479:343027-367264	+	Ras-related protein Rab-27B
PTBP1	5	0	46.51	16.72	57.6106	57.5697	92.621	115.576	74.7921	73.8203	PTBP1	nw_004676800:66140-92322	+	Uncharacterized protein
LOC101802965	1	0	-13.29	-15.77	19.3407	18.9984	4.8927	6.85815	4.84274	1.96185	LOC101802965	nw_004678149:38927-40060	-
LOC101802961	1	0	-4.29	-5.09	5.33219	5.90526	1.14395	1.50381	0.654981	0.406569	LOC101802961	nw_004677677:138607-145686	-
LOC101796393	4	0	0.26	2.71	0.931398	1.07808	1.24573	1.27773	3.97299	3.46381	LOC101796393	nw_004677944:24013-30223	+	protocadherin Fat 4-like
FRA10AC1	4	0	-1.38	6.27	7.43227	7.51417	5.50646	6.67285	13.3945	14.1005	FRA10AC1	nw_004676586:780122-800041	+	fragile site, folic acid type, rare, fra(10)(q23.3) or fra(10)(q24.2) candidate 1
NDC80	1	0	-5.33	-6.15	6.11756	8.50349	1.65994	2.30185	1.27216	1.04429	NDC80	nw_004676333:989537-1006145	-	Uncharacterized protein
ATP11C	4	0	-18.96	19.23	41.2155	35.4362	24.1947	14.5467	58.263	56.8578	ATP11C	nw_004676781:64781-112595	-	Phospholipid-translocating ATPase
LOC101802975	3	0	-0.99	-13.3	23.4411	13.084	15.0869	19.4587	3.90111	6.0205	LOC101802975	nw_004686883:53-714	-	uncharacterized LOC101802975
HPCA	5	0	3	-2.92	3.94046	5.06655	9.91086	5.09524	2.31865	0.853918	HPCA	nw_004676552:47244-48353	+	Neuron-specific calcium-binding protein hippocalcin
ATP10B	6	0	4.76	2.56	2.03755	1.34494	5.27506	7.62692	4.14061	4.36353	ATP10B	nw_004676956:79718-134574	-	Phospholipid-translocating ATPase
LOC101796338	1	0	-50.68	-66.43	92.735	106.703	60.6432	37.4391	34.7246	31.8524	LOC101796338	nw_004681626:7-1344	+	melanoma-associated antigen G1-like
HPDL	1	0	-2.23	-2.83	2.68373	3.9778	1.60428	0.604831	0.360308	0.638596	HPDL	nw_004677118:63998-65666	+	Uncharacterized protein
IL4R	4	0	-0.98	21.56	23.5526	20.8493	20.8453	21.5885	38.0926	49.4228	IL4R	nw_004676924:819082-833867	+	Uncharacterized protein
LOC101798590	5	0	5.22	-3.35	5.08321	1.99676	7.43858	10.0861	0.0457962	0.32467	LOC101798590	nw_004676297:608735-612429	-	Uncharacterized protein
LOC101796349	5	0	8.67	-7.49	13.5402	11.6044	11.9112	30.5714	4.09886	6.0626	LOC101796349	nw_004676388:1635085-1879410	+	receptor-type tyrosine-protein phosphatase F-like
DGUOK	3	0	-1.73	-11.96	20.66	20.817	19.7864	18.2295	9.60039	7.95935	DGUOK	nw_004676910:42083-43917	+	Deoxyguanosine kinase, mitochondrial
KLHDC4	0	0	-4.32	-8.5	10.6563	15.8197	9.50742	8.33059	4.66089	4.82233	KLHDC4	nw_004676873:240237-266111	-	kelch domain containing 4
KLHDC3	5	0	19.9	-14.8	38.4149	36.8059	72.2077	42.819	21.9911	23.6286	KLHDC3	nw_004677372:93313-104037	+
RNF180	7	0	0.92	3.23	1.61869	1.64566	1.85058	3.25588	3.50683	6.22634	RNF180	nw_004676547:588472-647620	-	Uncharacterized protein
FMN2	4	0	-0.6	1.2	1.06458	1.54869	0.949923	0.457613	2.32605	2.67838	FMN2	nw_004677435:1530616-1710157	+	Uncharacterized protein
ZNF341	0	0	-1.32	-2.63	4.75324	3.79691	3.05348	2.8536	1.32581	1.96814	ZNF341	nw_004676972:139446-157139	+	Uncharacterized protein
AARS2	1	0	-6.66	-7.4	10.8484	11.5263	5.87016	3.18473	3.53715	4.03014	AARS2	nw_004676724:74643-90049	+	Uncharacterized protein
LOC106019436	4	0	-0.02	2.79	0.126148	0.0603528	0.0769167	0.0724962	3.365	2.40565	LOC106019436	nw_004678069:19-3594	+
ZNF367	1	0	-11.82	-10.68	13.4149	15.597	2.78743	2.58416	4.00893	3.6379	ZNF367	nw_004677067:326145-329138	-	Uncharacterized protein
ZNF365	4	0	0.59	3.35	4.30069	3.54535	4.92181	4.10661	6.39909	8.14409	ZNF365	nw_004676717:1057805-1073921	+	zinc finger protein 365
IL7R	4	0	0.6	4.51	0.887017	0.881393	1.74734	1.21559	4.6719	6.12151	IL7R	nw_004676810:517033-532279	+	Uncharacterized protein
FMO5	3	0	1.6	-4.52	7.2626	6.36265	7.82134	8.99798	2.7447	1.83956	FMO5	nw_004678089:633197-641193	-
SORBS1	4	0	1.86	141.21	48.9969	45.8036	60.6178	37.8947	167.682	209.548	SORBS1	nw_004676723:130659-254290	-	Uncharacterized protein
SORBS2	4	0	-5.43	10.53	9.79015	10.6445	4.39127	5.19211	21.5053	19.9825	SORBS2	nw_004676306:292645-446189	+	Uncharacterized protein
SERPINB10	4	0	0.21	2.06	0.438368	0.209728	0.954599	0.107968	2.43875	2.3342	SERPINB10	nw_004677319:25784-36112	+	Uncharacterized protein
PTX3	4	0	13.88	99.6	6.15919	8.09103	30.1286	11.8788	76.244	137.213	PTX3	nw_004678123:22519-28594	+	Uncharacterized protein
HPGDS	5	0	22.13	8.02	14.3813	19.1376	38.9079	38.8612	23.4763	26.0879	HPGDS	nw_004677524:1959155-1984216	+	Uncharacterized protein
ABCA12	5	0	39.9	-5.01	14.5557	13.1438	47.0437	60.4652	7.18882	10.4866	ABCA12	nw_004677206:249072-363796	+	Uncharacterized protein
LOC101789700	5	0	2.12	-0.16	0.152385	0.437432	1.85829	2.97753	0.130424	0.13209	LOC101789700	nw_004752389:20-965	-	dynein heavy chain 17, axonemal-like
TMEM2	4	0	0.71	17.19	4.04505	3.64936	4.32208	4.79691	20.6407	21.4387	TMEM2	nw_004676728:109421-159519	-	Uncharacterized protein
DUSP5	6	0	18.71	21.81	10.018	7.90353	29.4494	25.8887	39.6631	21.8821	DUSP5	nw_004676629:2234074-2245917	-	Uncharacterized protein
DUSP3	2	0	-5.98	3.42	8.19306	13.4231	5.26866	4.39055	17.0798	11.3722	DUSP3	nw_004677830:21552-30916	+	Uncharacterized protein
LRP1	4	0	-14.51	41.71	47.2007	46.3124	30.3699	34.1226	100.008	76.9291	LOC101803249	nw_004677467:31053-100697	+	Uncharacterized protein
DUSP1	4	0	-14.01	239.73	74.6412	88.2566	81.5112	53.3721	236.869	405.499	DUSP1	nw_004678468:137484-139970	-	Uncharacterized protein
LRP6	4	0	0.14	9.26	6.65753	6.15645	6.35121	6.7335	15.8595	15.4693	LRP6	nw_004676374:1354757-1483098	-	Uncharacterized protein
HPGD	6	0	9.76	9.35	7.73982	9.60766	16.8362	20.0361	16.6505	19.4018	HPGD	nw_004678110:442298-468397	+	Uncharacterized protein
DUSP8	4	0	3.91	17.17	8.61368	7.06463	13.2959	10.1965	29.6607	20.3655	DUSP8	nw_004677025:596961-632669	-	Uncharacterized protein
DUSP7	4	0	-25.19	27.04	76.0063	59.1702	46.6841	38.1049	109.646	79.6173	DUSP7	nw_004677655:1441921-1448118	-	Uncharacterized protein
DUSP6	4	0	-5.37	6.39	13.2174	11.3272	9.19363	4.60918	18.6163	18.7151	DUSP6	nw_004677615:622868-627029	+	Dual specificity protein phosphatase
IL16	7	0	1.67	5.74	4.81792	3.90082	7.74472	4.31781	6.66117	13.5364	IL16	nw_004678028:650565-695927	+	Interleukin-16
LOC101802909	4	0	5.98	24.64	2.30983	4.78873	13.4579	5.60476	36.5736	19.7997	LOC101802909	nw_004754759:16-1252	-	C-C motif chemokine
LOC101802900	0	0	-28.43	-43.7	55.3473	51.9919	30.1299	20.3399	10.5589	9.37903	LOC101802900	nw_004679853:126850-131740	+	Uncharacterized protein
RNF149	5	0	16.66	1.47	13.0516	14.6417	28.1732	32.8354	13.1884	17.4438	RNF149	nw_004676574:1222463-1244125	-	Uncharacterized protein
LOC101795245	0	0	-2.93	-4.39	7.03821	6.70309	4.21123	3.66679	2.84305	2.10965	LOC101795245	nw_004676308:229113-239501	+	Uncharacterized protein
LOC101795248	1	0	-18.48	-22.89	33.5891	39.1178	23.1752	12.5726	13.4285	13.5044	LOC101795248	nw_004753189:7-1137	-	Uncharacterized protein
SAMD4A	4	0	-19.61	86.18	55.3454	49.4349	39.4785	26.0887	146.353	130.789	SAMD4A	nw_004678684:226945-296951	+	Uncharacterized protein
BAIAP2	3	0	2.75	-9.19	18.4848	20.0018	18.8434	25.1467	9.14641	10.9532	BAIAP2	nw_004676923:192990-213647	+	Uncharacterized protein
CERCAM	1	0	-16.87	-16.74	23.2754	23.0977	8.81445	3.8143	8.91	3.97995	CERCAM	nw_004676685:58158-62345	-	Uncharacterized protein
BICD1	4	0	-0.3	1.71	0.62964	0.398561	0.200816	0.222676	2.30483	2.14116	BICD1	nw_004677391:47350-280928	-	Uncharacterized protein
LOC106018332	4	0	-1.67	2.6	3.64257	3.41524	1.99741	1.71402	6.96756	5.29775	LOC106018332	nw_004677433:161890-164978	-
LOC106018335	5	0	0.83	0	0	0.0411459	1.15365	0.543672	0	0.0372742	LOC106018335	nw_004677434:169475-201052	+
LOC101795261	1	0	-26	-28.08	40.2155	36.416	14.7944	9.83815	10.0202	10.4548	LOC101795261	nw_004676631:461068-473514	-
LOC101795263	5	0	0.72	-0.05	0.107054	0.23048	0.979119	0.799802	0.091626	0.139195	LOC101795263	nw_004676651:184136-193586	+	Uncharacterized protein
FN3K	4	0	-0.06	0.84	0.78949	0.419683	0.392235	0.705777	1.25132	1.6475	FN3K	nw_004676503:1725227-1737979	-	Uncharacterized protein
PTK7	0	0	-10.83	-18.33	29.7511	30.0552	19.5875	18.5678	12.5838	10.5672	PTK7	nw_004677233:269263-291546	-	Uncharacterized protein
BICC1	4	0	0.45	17.38	11.2343	13.1074	13.0673	12.1673	28.61	30.4932	BICC1	nw_004677859:3391206-3491919	+	Uncharacterized protein
LOC106018356	4	0	0.02	0.34	0.0433579	0	0.0793104	0	0.463867	0.263085	LOC106018356	nw_004677437:179352-182810	+
NRF1	0	0	-1.41	-2.58	4.08879	3.42581	2.86599	1.83245	1.24689	1.10795	NRF1	nw_004676342:99139-130881	+	Uncharacterized protein
LAMP3	5	0	7.71	0.61	1.71412	0.973851	7.1528	10.9592	1.60463	2.2984	LAMP3	nw_004677559:468727-484587	+	lysosomal-associated membrane protein 3
RNF150	4	0	-0.28	13.37	7.24032	8.27807	8.05066	6.90139	16.2282	26.0327	RNF150	nw_004677272:534023-654266	-	Uncharacterized protein
RNF152	3	0	-0.12	-5.92	11.395	12.236	12.1533	11.2469	5.68137	6.11458	RNF152	nw_004678027:406623-436171	-	ring finger protein 152
LOC106018353	1	0	-93.64	-99.7	147.563	168.618	81.2099	47.6823	62.2141	54.5711	LOC106018353	nw_004677436:14924-27725	-
LOC106018354	1	0	-12.55	-16.44	19.3575	22.34	9.50542	7.09088	4.74269	4.06679	LOC106018354	nw_004677436:3450-5547	+
RNF157	0	0	-1.01	-1.63	1.93847	2.04032	0.630373	1.33683	0.33182	0.392071	RNF157	nw_004676380:258590-265725	-	Uncharacterized protein
ZNF319	1	0	-15.94	-14.95	25.9992	24.351	11.531	6.93887	10.5196	9.93118	ZNF319	nw_004677054:373834-379724	+	Zinc finger protein 319
SLC45A3	3	0	0.31	-1.31	1.72429	2.10422	3.35215	1.09146	0.384989	0.82314	SLC45A3	nw_004676592:781463-807134	+	Uncharacterized protein
GABBR1	1	0	-17.36	-21.46	32.2388	26.0594	11.2326	12.3377	6.70419	8.67593	GABBR1	nw_004678472:22984-38713	+	Uncharacterized protein
LOC101795287	5	0	3.52	-0.33	1.25855	1.15671	5.04855	4.4158	0.850398	0.904328	LOC101795287	nw_004677368:634925-652405	-	Uncharacterized protein
OSR2	1	0	-139.37	-105.25	197.855	188.655	67.4267	40.3423	88.4904	87.5178	OSR2	nw_004678003:1378809-1380620	+	Uncharacterized protein
OSR1	1	0	-106.62	-110.98	155.03	131.787	48.8797	24.7027	26.8257	38.0359	OSR1	nw_004676679:548927-556948	+	Uncharacterized protein
KBP	7	0	3	4.23	3.53308	3.88292	5.73643	7.68083	7.27465	8.61013	KBP	nw_004676437:1143153-1154896	-	Probable glutamate receptor
NRG2	3	0	0.43	-0.7	1.51638	0.448479	1.27762	1.55277	0.283167	0.286785	NRG2	nw_004676367:396852-530125	-	Uncharacterized protein
SPINT1	3	0	4.46	-6.27	10.9218	10.8065	18.6893	11.9684	3.24995	5.93824	SPINT1	nw_004680985:88257-106635	-	Uncharacterized protein
LOC101795290	0	0	-29.48	-42.56	53.43	79.2845	43.2052	30.5416	25.0658	22.5379	LOC101795290	nw_004677513:2177-4698	-	ubiquitin-like modifier-activating enzyme 1-like
LOC101795297	7	0	0.29	0.95	0.132749	0.211703	0.323767	0.610319	1.2498	0.997271	LOC101795297	nw_004678003:333162-341993	+	peripheral-type benzodiazepine receptor-associated protein 1-like
TM4SF1	5	0	24.04	-0.93	1.92728	1.25869	27.0839	24.1912	0.418927	0.901596	TM4SF1	nw_004677440:85595-93213	-	Uncharacterized protein
OSTN	4	0	2.72	16.47	0.296854	0.113619	3.33044	2.52487	16.1082	17.2404	OSTN	nw_004678814:879134-938368	+	Uncharacterized protein
TMED6	1	0	-4.2	-5.03	7.48239	6.39852	3.41272	2.06539	1.03373	2.78332	TMED6	nw_004677774:8614-12625	-	Uncharacterized protein
TMED5	7	0	23.16	43.36	22.9627	34.9946	45.988	58.2987	69.7362	74.9408	TMED5	nw_004677935:1080300-1084323	-	Uncharacterized protein
TMED3	1	0	-31.7	-35.32	26.6627	59.3589	16.7991	5.82269	8.74775	6.62539	TMED3	nw_004676325:44640-45837	-	Uncharacterized protein
RNF128	5	0	5.32	-1.86	6.47896	5.14626	9.76172	12.5072	3.78961	4.11992	RNF128	nw_004677091:842250-883240	+	Uncharacterized protein
LOC106018301	7	0	0.08	0.14	0	0	0.0980626	0.0554561	0.123885	0.15335	LOC106018301	nw_004677409:212293-227418	+
RNF122	0	0	-11.75	-19.88	29.1275	30.3667	22.0012	13.9911	11.0696	8.66733	RNF122	nw_004677557:139471-144609	-	Uncharacterized protein
SAMD13	5	0	1.33	-1.06	2.6321	1.39183	2.78743	3.90104	0.652119	1.26086	SAMD13	nw_004677257:758823-765606	+	sterile alpha motif domain containing 13
SAMD11	0	0	-4.75	-7.39	11.3861	10.2743	6.76673	5.38389	3.88573	2.99839	SAMD11	nw_004677495:142599-243275	-	Uncharacterized protein
PROSER2	6	0	8.63	10.74	11.2114	8.67095	18.7824	18.3606	18.9266	22.4392	PROSER2	nw_004676350:1877225-1903312	+	proline and serine-rich protein 2
LOC106018315	1	0	-5.78	-5.64	9.53596	9.97892	4.2247	3.7356	5.34942	2.87916	LOC106018315	nw_004677424:756786-761339	-
RNF111	6	0	2.82	3.48	4.73868	4.30812	6.76453	7.91967	7.32379	8.67876	RNF111	nw_004677686:1318299-1363677	-	Uncharacterized protein
LOC101797435	0	0	-22.4	-33.59	44.9573	53.9428	35.0264	19.0699	11.2992	20.4128	LOC101797435	nw_004677220:12506-13075	-	Uncharacterized protein
LOC101797433	1	0	-1.09	-0.92	1.50666	1.06408	0.262475	0.123695	0.644763	0.0932861	LOC101797433	nw_004677163:58504-61776	-
MEGF11	5	0	0.28	0.05	0.0639377	0.0524394	0.31188	0.356947	0.140717	0.0712576	MEGF11	nw_004676715:246565-531023	-	multiple EGF-like-domains 11
CD47	4	0	-7.01	11.64	21.2312	20.8067	14.1146	13.8938	31.0673	34.2545	CD47	nw_004676857:163483-183182	-	Uncharacterized protein
CD44	4	0	2.42	110.95	55.0065	40.238	44.0376	56.056	137.805	179.333	CD44	nw_004676452:318914-363687	+	T-cell antigen CD44 isoform c
LOC101797431	4	0	3.12	16.92	12.1327	12.786	9.89345	21.2658	25.9997	32.7598	LOC101797431	nw_004677115:295991-329569	+
CD3E	6	0	1.73	1	0.882899	0.877301	3.06436	2.14667	2.32511	1.44233	CD3E	nw_004676346:46403-57124	-	Uncharacterized protein
APOLD1	4	0	0.49	37.85	5.31532	7.3182	7.81426	5.80388	41.98	46.3559	APOLD1	nw_004676500:147560-151841	+	Uncharacterized protein
CD36	4	0	-17.5	103.61	108.687	120.569	96.4332	97.8214	230.431	206.04	CD36	nw_004676779:444557-481879	-	Platelet glycoprotein 4
LOC101797420	5	0	158.13	-2.21	5.42755	3.57046	175.396	149.867	1.59684	2.9772	LOC101797420	nw_004676822:160416-182540	+	Uncharacterized protein
ERMP1	5	0	32.95	-4.17	18.6828	20.5533	45.9226	59.2147	18.0985	12.7929	ERMP1	nw_004676555:199803-220621	+	Uncharacterized protein
KEL	4	0	-0.1	1.38	0.39006	0.210957	0.289536	0.116955	1.65472	1.70526	KEL	nw_004676762:331121-364941	+	Uncharacterized protein
NRN1	5	0	6.44	0.91	2.33165	1.07421	11.2682	5.01253	1.47824	3.74282	NRN1	nw_004676405:1557328-1567394	+	Uncharacterized protein
CD74	6	0	66.96	76.32	46.0292	79.6383	153.473	106.12	161.726	116.589	CD74	nw_004676397:161001-164198	-	MHC class II associated invariant chain isoform
QRSL1	5	0	1.64	-1.21	3.30331	3.6876	4.1242	6.14716	2.1541	2.42024	QRSL1	nw_004676763:58004-79935	+	Uncharacterized protein
METTL24	1	0	-7.47	-7.29	11.1655	10.1194	4.98398	1.35599	3.28163	3.43314	METTL24	nw_004676763:1503772-1524357	-	methyltransferase like 24
STX11	5	0	13.39	-0.4	3.10566	1.79539	17.6344	14.0553	2.13201	1.96295	STX11	nw_004676730:462239-476635	-	Uncharacterized protein
RAP1GAP2	5	0	5.16	-0.27	0.838188	0.589244	6.55007	5.19057	0.380657	0.504143	RAP1GAP2	nw_004677132:805596-825966	+	Uncharacterized protein
IKZF2	4	0	-0.13	1.43	0.384656	0.402567	0.249197	0.276324	1.85187	1.8026	IKZF2	nw_004677206:871365-1000121	+	Uncharacterized protein
IKZF1	4	0	0.3	1.72	0.676153	0.416944	1.24598	0.449026	2.4563	2.0709	IKZF1	nw_004677315:397022-469450	+	Uncharacterized protein
LOC101797448	1	0	-16.48	-18.91	23.0184	22.4725	7.83686	4.70048	2.80015	4.86161	LOC101797448	nw_004678264:21-4096	+	CAD protein-like
RNF207	1	0	-5.01	-4.84	5.52334	5.51155	0.384888	0.634844	0.607801	0.75236	RNF207	nw_004676437:40045-43328	-	ring finger protein 207
LOC106020702	1	0	-3.38	-3.91	4.31674	5.16313	1.75471	0.964754	1.02629	0.62364	LOC106020702	nw_004751954:1-906	-
LOC106020700	5	0	3.53	-1.66	0	4.35998	7.01884	4.41031	0	1.0394	LOC106020700	nw_004751850:434-918	-
METTL13	1	0	-4.65	-5.95	8.52914	8.10489	4.51907	2.80576	2.13964	2.60038	METTL13	nw_004676298:332582-337141	+	Uncharacterized protein
RNF208	5	0	20.22	-3	5.61418	3.83712	34.1338	15.7634	1.85339	1.59899	RNF208	nw_004676651:144504-145509	+	Uncharacterized protein
LOC101803973	0	0	-0.26	-0.53	0.740851	0.490769	0.416974	0.294758	0.121939	0.0493989	LOC101803973	nw_004677095:287514-295686	-	G protein-activated inward rectifier potassium channel 1-like
KLHDC8A	1	0	-9.68	-7.69	15.3567	11.2999	4.74456	2.55161	5.52384	5.75313	KLHDC8A	nw_004676641:352385-368260	+	kelch domain containing 8A
METTL10	0	0	-5.29	-12.94	20.9133	20.2587	14.8347	15.7671	8.32941	6.95508	METTL10	nw_004677641:109217-115475	+	Uncharacterized protein
CD58	4	0	-2.28	29.13	12.0701	12.7274	11.1865	9.04531	43.9464	39.1093	CD58	nw_004677339:72205-89098	+	Uncharacterized protein
PTCD1	0	0	-3.05	-4.26	5.18068	7.49773	3.59318	2.9773	2.05076	2.10503	PTCD1	nw_004676902:16650-21980	-	pentatricopeptide repeat domain 1
CHAF1A	1	0	-10.07	-12.4	21.89	21.4769	12.1621	11.0704	8.3715	10.2001	CHAF1A	nw_004678583:33374-49651	-	Uncharacterized protein
AHDC1	1	0	-22.01	-24.75	35.7082	31.5989	12.6016	10.6939	10.1978	7.61861	AHDC1	nw_004677309:46881-60973	-	AT hook, DNA binding motif, containing 1
JPH2	2	0	-42.68	12.03	91.5625	56.3222	47.5553	14.9696	77.9648	93.9811	JPH2	nw_004676760:580694-610124	+	Uncharacterized protein
GJA1	5	0	1080.89	-36.87	138.99	110.86	884.206	1527.43	74.909	101.193	GJA1	nw_004676827:978769-988171	-	Gap junction protein
VWA9	3	0	0.95	-5.74	12.362	11.7336	13.3776	12.6088	5.9852	6.63625	VWA9	nw_004676715:130042-141011	-	von Willebrand factor A domain containing 9
CCNY	4	0	-2.61	7.87	6.53214	6.68639	4.07549	3.92857	15.7971	13.1679	CCNY	nw_004676454:2076649-2168414	-	Cyclin-Y
VWA2	1	0	-4.27	-5.81	9.13612	8.80601	5.523	3.87213	3.08387	3.22964	VWA2	nw_004676629:319177-334549	-	von Willebrand factor A domain containing 2
CTBP2	1	0	-26.62	-22.98	42.5586	27.7799	11.0336	6.05763	13.4802	10.9061	CTBP2	nw_004677641:369-32174	+	Uncharacterized protein
CCNF	0	0	-2.94	-4.94	6.99992	7.355	4.079	4.40471	1.93384	2.5346	CCNF	nw_004677584:9353-19974	-	Uncharacterized protein
RAD51	1	0	-4.09	-5.14	4.61927	6.356	1.30352	1.49187	0.424763	0.264733	RAD51	nw_004678673:105904-114900	-	DNA repair protein RAD51-like protein 1
PYCRL	0	0	-13.39	-24.48	23.8754	38.1025	20.0618	15.127	6.35422	6.6548	PYCRL	nw_004678318:9789-21941	+	Uncharacterized protein
THAP4	3	0	4.14	-5.33	11.9832	10.8087	15.6607	15.4024	5.99199	6.14302	THAP4	nw_004678506:394652-409088	-	THAP domain-containing protein 4
POPDC3	4	0	-0.56	1.28	1.5866	1.28094	0.604628	1.13976	2.81137	2.61092	POPDC3	nw_004677461:202532-219056	-	Uncharacterized protein
GJB3	0	0	-4.57	-15.64	24.3336	25.4172	26.8383	13.7777	8.59746	9.87107	GJB3	nw_004677664:126869-132411	-	Gap junction protein
GJB5	0	0	-7.97	-23.81	32.7462	30.7398	30.3491	17.1946	6.72648	9.143	GJB5	nw_004677664:136818-138025	-	Gap junction protein
LOC101797484	5	0	8.81	-3.47	6.83736	2.69604	12.5986	14.5517	1.15754	1.43285	LOC101797484	nw_004677318:135169-138194	-	glucosylceramidase-like
PTCH2	0	0	-5.77	-12.88	15.0811	11.4528	6.09788	8.89629	0.455298	0.322781	PTCH2	nw_004677189:176866-183355	+	Uncharacterized protein
RASGEF1B	4	0	1.18	10.16	15.2366	11.2908	15.1271	13.7661	21.4233	25.4304	RASGEF1B	nw_004676534:3393351-3517825	+	Uncharacterized protein
RASGEF1A	4	0	1.12	12.42	11.0763	8.33438	11.2281	10.4252	19.2829	24.969	RASGEF1A	nw_004676723:5174905-5223025	-	Uncharacterized protein
LOC101798551	4	0	0.68	11.71	9.42284	9.63618	10.3418	10.0859	20.1117	22.3597	LOC101798551	nw_004676612:375178-378458	-	uncharacterized LOC101798551
LOC106019454	6	0	0.69	0.42	0.0152131	0.0582272	0.909045	0.542058	0.351559	0.553857	LOC106019454	nw_004678075:531365-536880	-
FGFR2	0	0	-15.18	-36.63	69.1002	47.534	37.3956	48.8775	19.577	23.7887	FGFR2	nw_004677141:1657570-1735503	-	Receptor protein-tyrosine kinase
LOC101798585	5	0	7.26	-0.44	1.96174	1.34079	12.9866	4.83169	0.47972	1.9434	LOC101798585	nw_004678670:18082-22720	+	aldehyde dehydrogenase family 3 member B1-like
FGFR1	2	0	-45.86	-20.72	71.4068	66.4101	28.4733	17.6307	41.8758	54.4955	FGFR1	nw_004676580:4752-13866	-	Uncharacterized protein
FGFR3	0	0	-14.79	-26.45	48.4647	37.7787	26.8212	29.8418	14.6611	18.677	FGFR3	nw_004676748:2111450-2147359	+	Receptor protein-tyrosine kinase
LMAN2	0	0	-35.59	-50.32	78.5979	86.1297	55.6821	37.8572	30.555	33.5295	LMAN2	nw_004677994:192173-195987	-	Uncharacterized protein
RIOK2	6	0	7.42	7.58	3.81715	6.41649	9.18397	15.8894	14.6575	10.7312	RIOK2	nw_004677548:529738-531365	-	Uncharacterized protein
LOC106019481	4	0	0.33	11.54	8.3119	8.74864	9.1225	8.59822	16.5401	23.5962	LOC106019481	nw_004678095:23073-30194	-
SPC25	0	0	-9.77	-13.97	12.7208	21.301	6.46361	8.02131	3.40236	2.6801	SPC25	nw_004676960:1659534-1662806	+	Uncharacterized protein
ANKIB1	6	0	12.92	10.45	9.78036	8.74437	16.8686	27.4957	17.6164	21.8178	ANKIB1	nw_004676428:114888-195368	+	Uncharacterized protein
PIP4K2A	4	0	-2.73	21.46	10.4557	13.0061	9.70143	8.30787	31.5157	34.8739	PIP4K2A	nw_004679978:24855-78710	-	Phosphatidylinositol-5-phosphate 4-kinase type-2 alpha
CDK17	4	0	-0.64	8.23	10.9429	9.65795	7.74335	11.5846	15.7987	21.2551	CDK17	nw_004677077:247633-307155	+	Uncharacterized protein
DDR2	1	0	-15.63	-13.08	23.3453	25.3129	10.9257	6.46454	11.2241	11.2695	DDR2	nw_004678089:103575-109060	-	Uncharacterized protein
ZZEF1	4	0	-0.2	9.44	4.83725	4.51797	4.44932	4.50671	11.8764	16.3499	ZZEF1	nw_004678075:184682-237170	-	Uncharacterized protein
CD96	7	0	0.57	0.86	0.100233	0.0959083	0.702826	0.633632	0.814982	1.10777	CD96	nw_004677479:1363-26936	-	CD96 molecule
LOC101789766	4	0	-1.96	20.73	12.609	19.7782	16.6768	11.7888	37.9057	35.9431	LOC101789766	nw_004676718:128094-145100	+	Amino acid transporter
CXCR5	5	0	0.87	0.03	0	0.0688643	1.25795	0.551469	0.0615974	0.0623845	CXCR5	nw_004677946:172847-180605	-	Uncharacterized protein
CXCR6	6	0	4.54	5.2	1.10324	0.211129	6.72683	3.67733	7.45954	4.25559	CXCR6	nw_004676771:135152-140125	-	Uncharacterized protein
CDK10	0	0	-15.59	-23.25	31.7264	35.7915	21.9763	14.36	9.00816	12.0112	CDK10	nw_004676862:183226-185863	+	Uncharacterized protein
CLINT1	4	0	-4.81	34.92	30.6759	36.0002	30.7608	26.2902	76.9965	59.5121	CLINT1	nw_004676710:206539-229082	+	Uncharacterized protein
MRPS6	2	0	-16.2	0.55	25.181	24.972	9.89175	7.86396	27.4683	23.7839	MRPS6	nw_004676597:374108-411908	-	Uncharacterized protein
LMBRD2	7	0	2.1	6.14	3.23037	3.42218	5.24072	5.60255	9.57813	9.35051	LMBRD2	nw_004676810:572650-602499	-	Uncharacterized protein
LOC101789774	5	0	263.99	-150.01	192.363	184.267	521.464	383.141	10.4491	66.1641	LOC101789774	nw_004677106:131856-133674	+	scale keratin-like
MRPS2	0	0	-34.52	-55.24	81.2897	81.0682	50.6363	42.6782	29.1831	22.7034	MRPS2	nw_004677314:299024-300280	+
NRIP2	1	0	-0.66	-0.76	0.806648	1.22002	0.253853	0.44862	0.400876	0.112777	NRIP2	nw_004676471:554170-574771	+	Uncharacterized protein
PANK4	4	0	-0.68	6.4	5.12873	5.29286	4.15863	4.90725	11.8128	11.4052	PANK4	nw_004676437:1121738-1143149	+	Uncharacterized protein
CD80	4	0	0.81	4.33	1.33483	1.05511	2.45347	1.55647	6.52361	4.52762	CD80	nw_004676846:1562860-1586777	+	Uncharacterized protein
CPAMD8	6	0	2.32	2.87	3.53624	2.92057	5.50227	5.58981	5.97305	6.23208	CPAMD8	nw_004678582:217908-271683	-	Uncharacterized protein
LOC101802891	4	0	-6.38	35.54	13.8742	26.1264	12.3171	14.9262	56.8086	54.2633	LOC101802891	nw_004678545:12-3829	+	Talin-1
LOC101789786	1	0	-3.86	-4.88	5.24544	4.92619	1.8953	0.558243	0.166277	0.252603	LOC101789786	nw_004677685:13948-15745	-	collagen alpha-1(V) chain-like
TRIB2	4	0	-6.39	13.2	14.7765	13.843	8.2698	7.57573	23.9702	31.0417	TRIB2	nw_004676399:1350987-1371391	-	Uncharacterized protein
LOC101802896	1	0	-178.47	-229.94	334.575	374.264	191.246	160.662	123.085	125.867	LOC101802896	nw_004679254:7-5371	-	RNA-binding protein FUS-like
TRIB1	4	0	2.89	38.42	21.1048	16.1023	23.0614	19.9167	66.5251	47.5165	TRIB1	nw_004676892:985409-990398	-	Tribbles-like protein 1
LOC101797414	7	0	4.67	13.87	6.21699	7.25386	12.9967	9.80712	21.7728	19.439	LOC101797414	nw_004676733:1048998-1067195	+	Uncharacterized protein
TYMS	1	0	-16.05	-20.27	22.5183	32.2444	8.42459	14.2443	7.35715	6.8569	TYMS	nw_004676333:1770649-1780026	-	Uncharacterized protein
NACC2	4	0	-1.69	12.39	4.73558	6.0872	4.73124	2.7215	15.8462	19.7579	NACC2	nw_004677314:792651-809381	+	Uncharacterized protein
LOC101802880	5	0	94.59	-0.66	2.96322	2.61153	76.265	118.489	1.00112	3.24453	LOC101802880	nw_004677828:102917-112189	-	Carboxymethylenebutenolidase-like protein
CD99	4	0	-86.02	123.9	212.821	231.891	171.594	101.078	311.245	381.26	CD99	nw_004676396:2043424-2054008	+	Uncharacterized protein
FLI1	4	0	-5.75	7.34	16.5533	17.423	12.5911	9.89356	26.0331	22.6172	FLI1	nw_004677021:938748-1027508	+	Uncharacterized protein
LOC101796273	1	0	-11	-11.95	10.4998	16.2555	2.58961	2.16959	1.31265	1.53395	LOC101796273	nw_004688457:19-723	+	DNA replication licensing factor MCM7-like
LSM4	0	0	-14.53	-36.92	50.038	59.9253	50.1373	30.7713	15.5486	20.5819	LSM4	nw_004679679:8888-11847	-	Uncharacterized protein
LOC101796276	1	0	-2.74	-3.19	4.21047	2.34234	0.955264	0.112545	0.167613	0	LOC101796276	nw_004753289:18-1164	+	protein aurora borealis-like
LOC101796275	1	0	-3.59	-4.27	4.7807	4.57445	2.04047	0.137372	0.30688	0.518002	LOC101796275	nw_004749973:83-694	-	centromere protein L-like
LSM1	0	0	-6.89	-11.01	15.8954	14.3441	9.92837	6.53559	5.19852	3.02455	LSM1	nw_004679194:59213-59780	+	LSM1 homolog, U6 small nuclear RNA associated (S. cerevisiae)
LOC101789869	1	0	-26.15	-32.92	51.0929	48.658	20.7197	26.7311	11.1387	22.7709	LOC101789869	nw_004678032:10176-11384	+	uncharacterized LOC101789869
SPAG1	5	0	15.74	0.97	2.93516	2.24085	13.9556	22.7002	3.01993	4.08705	SPAG1	nw_004678003:2028404-2069735	+	Uncharacterized protein
MRM1	1	0	-6.13	-7.42	13.2824	10.9125	7.09337	4.84319	4.66488	4.68479	MRM1	nw_004676627:173937-186175	-	Uncharacterized protein
CTDSPL2	2	0	-9.55	6.83	22.21	19.9522	10.3676	12.6917	25.2308	30.5898	CTDSPL2	nw_004676325:327307-348807	+	Uncharacterized protein
SPAG9	4	0	2.97	12.64	16.4326	12.9199	13.6772	21.6181	25.7141	28.9087	SPAG9	nw_004676741:227260-263192	-	Uncharacterized protein
SPAG5	1	0	-17.79	-18.63	16.9384	25.1006	3.7779	2.68215	3.16805	1.60427	SPAG5	nw_004676362:366918-371704	+
[truncated: 2,757 more rows]
