# Supplementary material for: Dynamic transcriptome profiling towards understanding the morphogenesis and development of diverse feather in domestic duck
Source: BMC Genomics. 2018 May 24;19:391. doi: 10.1186/s12864-018-4778-7 (PMC5968480; doi:10.1186/s12864-018-4778-7)
Supplement: Supplementary file 8 — Table S3. The detailed information regarding the identity of the expression profiles of DEGs from MFvsEF, LFvsMF and LFvsEF. (XLS 1656 kb) [file 12864_2018_4778_MOESM8_ESM.xls]

## Sheet: Sheet1
AccID	Profile	T0	T1	T2	EF1	EF2	MF1	MF2	LF1	LF2	Symbol	Location	Strand	Description
LOC106020313	1	0	-20.65	-22.64	26.0024	19.5255	2.52168	1.71494	0.168764	0.0847254	LOC106020313	nw_004679656:109-1393	+
GDA	4	0	3.55	19.64	2.41536	0.833068	5.08514	5.25874	24.9688	17.5646	LOC101791347	nw_004676728:256350-279235	+	Uncharacterized protein
RPLP2	1	0	-992.92	-1003.56	984.616	1732.93	369.678	362.03	318.267	392.162	RPLP2	nw_004676799:449879-454009	+	60S acidic ribosomal protein P2
RPLP0	1	0	-451.01	-575.99	713.004	1172.33	447.913	535.406	344.941	388.42	RPLP0	nw_004750893:5-820	+	Uncharacterized protein
ACAA2	0	0	-46.14	-95.11	127.236	163.144	105.891	92.216	56.5403	43.6171	ACAA2	nw_004677170:391079-402424	+	Uncharacterized protein
SCN2B	1	0	-6.78	-3.89	8.95265	11.6549	3.481	3.55822	5.58718	7.23521	SCN2B	nw_004676346:79345-82533	+	Uncharacterized protein
UGCG	6	0	11.15	10.6	6.51688	3.62466	14.9383	17.5088	15.0821	16.2634	UGCG	nw_004676311:13189-26061	+	Uncharacterized protein
GEM	1	0	-77.39	-54.1	109.413	93.613	23.5073	24.7388	54.8102	40.0103	GEM	nw_004679184:159627-168579	+	GTP-binding protein GEM
BTBD9	7	0	4.2	7.09	5.34686	2.86319	8.45678	8.14689	10.6699	11.722	BTBD9	nw_004677426:21028-136264	-	BTB/POZ domain-containing protein 9
TFPI	0	0	-1.27	-2.9	5.27658	2.9835	2.6664	3.04394	1.04676	1.4203	TFPI	nw_004677816:30539-106831	+	Uncharacterized protein
RALGPS2	5	0	7.97	-0.05	4.78098	1.74195	11.462	10.9954	3.8575	2.57085	RALGPS2	nw_004676988:411303-548615	-	Uncharacterized protein
RALGPS1	5	0	2.71	1.32	3.95631	2.01675	5.60296	5.79386	4.63384	3.96972	RALGPS1	nw_004677471:370424-479281	+	Uncharacterized protein
ATN1	0	0	-7.07	-10.9	14.9052	20.2807	12.0845	8.95824	8.8003	4.57844	ATN1	nw_004676785:407156-414181	+	Uncharacterized protein
PPAPDC1B	1	0	-2.9	-3.95	4.50981	7.97171	2.90238	3.77351	2.41994	2.16567	PPAPDC1B	nw_004679194:38647-40391	+	Uncharacterized protein
GGH	5	0	4.69	-1.5	8.366	4.9691	11.2235	11.4881	5.68803	4.6391	GGH	nw_004676343:81-11960	-	Uncharacterized protein
GNGT2	1	0	-2.17	-2.57	2.06063	3.25903	0.753233	0.223843	0.0936193	0.094	GNGT2	nw_004677837:64073-65727	+	Guanine nucleotide-binding protein subunit gamma
PARP3	1	0	-8.56	-7.56	9.21178	13.0265	3.33328	1.78942	3.78878	3.33453	PARP3	nw_004678149:27057-31263	+	Uncharacterized protein
PARP4	6	0	4.81	5.25	4.17818	1.93056	8.56812	7.15569	9.93204	6.67031	PARP4	nw_004676640:493967-543747	+	Uncharacterized protein
ACAD11	3	0	4.19	-4.51	11.563	11.3875	17.755	13.5805	8.10392	5.82228	ACAD11	nw_004677241:56557-84766	+	Uncharacterized protein
tRNA-Leu	2	0	-48.72	43.78	120.871	113.833	69.7919	67.4796	151.375	170.882	tRNA-Leu	chrm:12814-12884	+
CFAP36	4	0	0.38	4.97	6.89722	2.88489	5.09721	5.44815	11.6136	8.11828	CFAP36	nw_004676955:1864448-1880082	-
MGRN1	0	0	-30.3	-57.51	70.2901	106.722	58.6881	57.7228	33.2804	28.7134	MGRN1	nw_004678373:727076-772295	-	Putative mahogunin RING finger protein 1
LOC106015118	4	0	1.37	13.79	4.2401	2.59786	3.67056	5.90976	17.5132	16.9109	LOC106015118	nw_004676574:1578129-1582586	-
ANP32A	0	0	-16.64	-56.19	117.373	82.0126	86.8902	79.2086	47.4399	39.5601	ANP32A	nw_004677346:204761-214153	-	Uncharacterized protein
LOC106015114	5	0	1.37	0.31	1.42867	0.184783	1.86692	2.48121	1.08285	1.14766	LOC106015114	nw_004676574:1240832-1243317	-
PARVG	4	0	0.95	13.88	5.51118	3.30934	4.59957	6.1223	12.6909	23.8975	PARVG	nw_004679153:199960-234889	+	Uncharacterized protein
GIP	0	0	-1.12	-1.66	2.54418	2.06121	1.09385	1.269	0.988281	0.294015	GIP	nw_004677837:115925-124896	+	Uncharacterized protein
AIFM3	5	0	1.96	0	0.610736	0.868342	2.55554	2.84988	0.802257	0.667431	AIFM3	nw_004676755:574372-607805	-	Uncharacterized protein
BRWD3	5	0	11.07	4.29	4.40943	2.43134	14.5873	14.3983	8.13523	7.27847	BRWD3	nw_004676464:1795116-1832209	+	Uncharacterized protein
FANCD2	3	0	-0.08	-1.35	2.05664	1.3669	1.5508	1.71489	0.411874	0.313727	FANCD2	nw_004677124:134341-182637	+	Uncharacterized protein
CFAP20	1	0	-29.02	-34.91	42.2461	55.365	18.984	20.5928	15.8625	11.9316	CFAP20	nw_004677054:333346-345933	+	Uncharacterized protein
PARVA	4	0	7.5	74.06	24.655	12.1879	26.2586	25.587	92.5051	92.4588	PARVA	nw_004676849:583736-635156	+	Uncharacterized protein
UGDH	4	0	-0.21	204.15	23.125	19.4815	14.9144	27.2709	247.677	203.23	UGDH	nw_004680547:123415-136844	-	UDP-glucose 6-dehydrogenase
CFAP57	5	0	1.64	-0.55	3.08293	1.4532	4.25317	3.56024	2.20502	1.23423	CFAP57	nw_004676388:1340998-1362630	+
PARS2	1	0	-28.01	-32.08	32.4698	45.1649	10.7786	10.8353	8.59189	4.89205	PARS2	nw_004677116:267858-269991	-
DHCR7	0	0	-3.08	-6.24	10.769	8.47347	7.00763	6.06934	2.13274	4.63196	DHCR7	nw_004677317:349794-361226	-	Uncharacterized protein
ATRX	7	0	18.03	34.06	48.4703	19.9275	51.785	52.6807	66.4433	70.0687	ATRX	nw_004676692:157687-240707	-	Uncharacterized protein
CFAP44	7	0	0.66	1.19	0.864265	0.391242	1.65225	0.91365	2.49289	1.14189	CFAP44	nw_004677082:6111-48491	-
CFAP46	5	0	1.5	0.25	0.203781	0.0245599	1.45206	1.7684	0.383798	0.345217	CFAP46	nw_004677024:657938-730311	-
LOC106015101	3	0	0.34	-2.56	5.4227	1.43781	4.4656	3.07784	0.655335	1.081	LOC106015101	nw_004676571:21251-23079	+
NR2E1	1	0	-5.51	-5.11	6.77159	8.14821	2.16681	1.72433	1.63214	3.0743	NR2E1	nw_004676763:629969-651265	+	Uncharacterized protein
CTNNBL1	1	0	-13.79	-15.04	30.3176	24.8885	11.3411	16.288	10.5859	14.5328	CTNNBL1	nw_004677456:111688-162373	-	Uncharacterized protein
NLRC5	7	0	0.42	1.57	0.893747	0.521178	1.04216	1.21708	1.91681	2.63536	NLRC5	nw_004677054:126193-172431	-	Uncharacterized protein
NUDCD2	1	0	-10.12	-11.81	18.3596	11.528	4.41597	5.23106	2.61471	3.64333	NUDCD2	nw_004678536:1301253-1304517	+	Uncharacterized protein
GALR3	4	0	0.02	0.47	0.0551793	0.0162562	0.0912454	0.0189812	0.492194	0.526079	GALR3	nw_004676738:341207-345871	-	Uncharacterized protein
B3GNTL1	5	0	3.18	0.95	3.49119	2.80926	6.15221	6.50656	3.8008	4.40337	B3GNTL1	nw_004676503:1476787-1598978	+	Uncharacterized protein
IL11RA	1	0	-17.92	-17.66	22.1238	33.2709	11.6169	7.93822	12.8101	7.25712	IL11RA	nw_004677347:390876-408043	+	interleukin 11 receptor, alpha
NEU2	5	0	7.91	-2.73	5.63683	6.06774	10.1816	17.3393	2.33933	3.91474	NEU2	nw_004678870:711044-744870	-	Uncharacterized protein
ST8SIA2	1	0	-4.38	-5.14	5.21569	5.85638	1.36694	0.947852	0.424742	0.369607	ST8SIA2	nw_004676438:3368848-3388964	-	Uncharacterized protein
NR2C2	7	0	5.89	12.71	7.12174	3.08427	10.909	11.072	17.1876	18.4374	NR2C2	nw_004676494:1290483-1330707	-	Uncharacterized protein
ATF2	7	0	8.05	11.93	9.49533	4.97612	15.2789	15.2951	17.2074	21.1286	ATF2	nw_004676583:18619-69273	-	Uncharacterized protein
QSER1	4	0	2	9.65	8.08434	4.76961	8.78893	8.07416	16.2164	15.9348	QSER1	nw_004677232:2258395-2294433	+	glutamine and serine rich 1
TFEC	7	0	0.27	0.72	0.139481	0.0154095	0.397869	0.287882	0.526761	1.07292	TFEC	nw_004676430:521143-661566	+	Uncharacterized protein
ARHGDIB	2	0	-114.88	-44.64	132.346	173.962	38.8108	37.7377	90.4021	126.626	ARHGDIB	nw_004677540:1607597-1612639	+	Uncharacterized protein
LOC106015141	1	0	-2.65	-3.5	3.08289	4.25736	1.43379	0.596523	0.0831624	0.250502	LOC106015141	nw_004676580:50873-54359	+
LOC106015143	2	0	-37.73	16	50.9788	92.5507	37.2829	30.7788	87.2176	88.3125	LOC106015143	nw_004676580:94504-95656	-
SHPRH	6	0	2.32	2.97	2.67984	1.11306	4.16264	4.27674	4.67713	5.05154	SHPRH	nw_004677176:250708-298760	-	Uncharacterized protein
ST8SIA5	5	0	2.01	0.09	1.16508	0.979491	3.58065	2.58061	1.61896	0.714254	ST8SIA5	nw_004676540:202964-242077	-	Uncharacterized protein
HDAC9	2	0	-3.04	2.96	7.55708	4.6426	3.10148	3.02636	7.39967	10.7117	HDAC9	nw_004676688:3193285-3410205	+	Uncharacterized protein
HDAC8	0	0	-10.54	-14.95	23.4398	24.2931	14.131	12.5285	5.76158	12.0711	HDAC8	nw_004680786:20063-31609	+	Uncharacterized protein
HDAC7	4	0	-8.36	10.47	19.83	31.439	19.2034	15.3524	42.113	30.0959	HDAC7	nw_004677184:170197-196597	+	Uncharacterized protein
HP1BP3	0	0	-48.98	-67.59	99.1343	104.788	59.4329	46.5259	37.7254	31.0213	HP1BP3	nw_004678181:249939-265115	+	Heterochromatin protein 1-binding protein 3
HINT1	1	0	-175.96	-163.7	300.242	323.398	116.286	155.435	106.482	189.768	HINT1	nw_004680619:30418-31695	-
LOC106015197	5	0	15.72	-3.68	6.20908	10.0256	24.6418	23.0427	4.63827	4.24317	LOC106015197	nw_004676592:828378-829755	+
LOC106015196	1	0	-0.5	-0.55	0.622368	0.605066	0.144082	0.0856355	0.0179079	0.107885	LOC106015196	nw_004676592:586541-590284	+
LOC106015190	5	0	9.17	-5.07	6.43507	9.11121	17.7881	16.0899	3.20578	2.19213	LOC106015190	nw_004676592:830915-835416	+
ACAD8	1	0	-6.84	-7.89	9.16948	13.0245	4.63007	3.88644	2.12015	4.29304	ACAD8	nw_004676449:278947-285994	+	Uncharacterized protein
IMPDH2	1	0	-40.72	-34.06	53.737	74.3922	23.4357	23.2508	18.4292	41.5753	IMPDH2	nw_004677989:1114346-1125560	-	Inosine-5'-monophosphate dehydrogenase
LOC101797017	1	0	-2.72	-2.92	3.98367	3.38543	1.21615	0.711526	1.15728	0.365195	LOC101797017	nw_004678331:4002-12044	+	deleted in bladder cancer protein 1 homolog
GAN	6	0	7.79	7.91	2.9345	1.24222	10.374	9.37896	13.3787	6.62603	GAN	nw_004676899:3232667-3263093	+	Uncharacterized protein
GAL	1	0	-4.38	-4.53	5.17327	5.2152	1.04259	0.583917	0.558206	0.770655	GAL	nw_004677317:166643-173666	+	Uncharacterized protein
NEXN	4	0	-0.82	8.49	11.1893	4.62106	7.12495	7.05284	13.4402	19.3405	NEXN	nw_004676388:571914-591218	-	Uncharacterized protein
GAK	7	0	6.22	12.2	4.35081	1.69779	8.97427	9.51809	16.7029	13.7497	GAK	nw_004676963:441619-499493	-	Uncharacterized protein
GAA	1	0	-7.19	-8.37	9.85273	12.9301	4.54219	3.86853	4.03774	2.01271	GAA	nw_004678544:19302-25080	+	Uncharacterized protein
UGP2	4	0	13.27	95.35	70.7357	71.7668	72.329	96.7076	156.566	176.628	UGP2	nw_004676885:1170724-1196059	-	Uncharacterized protein
SLC7A6OS	1	0	-8.39	-8.94	15.795	12.7578	6.79088	4.98054	4.16608	6.50271	SLC7A6OS	nw_004677744:789697-795258	+	Uncharacterized protein
TFAM	1	0	-24.05	-18.78	43.4317	32.978	15.2853	13.0233	18.4389	20.408	TFAM	nw_004678345:661862-668286	-	Uncharacterized protein
LOC106015171	4	0	-1.01	1.38	3.12498	1.35938	1.13847	1.33531	3.7934	3.44911	LOC106015171	nw_004676586:445042-469414	+
ATIC	1	0	-70.59	-71.92	93.3035	136.118	45.901	42.3486	38.1976	47.3825	ATIC	nw_004677206:228046-251090	-	Uncharacterized protein
MYZAP	6	0	5.06	5.84	5.63428	1.46941	8.54561	8.67397	10.0461	8.74606	MYZAP	nw_004676487:869068-917464	+	myocardial zonula adherens protein
DCLK2	4	0	-1.44	3.44	3.54423	2.46122	1.5573	1.56752	6.20628	6.67037	DCLK2	nw_004676648:2747737-2832080	+	Uncharacterized protein
SCNN1G	6	0	8.13	4.3	3.50387	4.83533	14.2107	10.3825	10.2589	6.67763	SCNN1G	nw_004676924:408761-420176	-	Uncharacterized protein
SCNN1B	5	0	9.27	-1	2.89064	3.74978	12.0502	13.1351	1.81106	2.82867	SCNN1B	nw_004676924:383330-395507	-	Uncharacterized protein
SCNN1D	5	0	1.15	-0.58	1.43915	1.31331	2.26372	2.78921	0.6969	0.892415	LOC101793369	nw_004676297:342899-363305	+	Uncharacterized protein
DCLK1	4	0	1.1	17.69	4.19151	1.56151	4.65435	3.29444	26.8103	14.3204	DCLK1	nw_004676907:1603988-1838304	+	Uncharacterized protein
LOC106015189	7	0	0.18	0.59	0.118044	0.0260823	0.234239	0.27409	0.840651	0.477454	LOC106015189	nw_004676329:184897-192884	+
CUL4A	6	0	9.2	12.35	12.07	5.38487	18.3643	17.4918	24.4024	17.7443	CUL4A	nw_004677219:563063-597915	-	Uncharacterized protein
CUL4B	6	0	12.72	14.66	20.8238	11.9039	29.5187	28.6528	30.347	31.7003	CUL4B	nw_004677238:90091-116797	-	Uncharacterized protein
RAB3GAP2	6	0	9.09	11.67	9.51637	3.93717	15.2105	16.422	17.1104	19.6734	RAB3GAP2	nw_004677787:486328-562893	-	Uncharacterized protein
IL6ST	4	0	-2.58	41.54	50.2354	28.3635	35.9292	37.5082	64.7197	96.9605	IL6ST	nw_004677035:373424-397112	-	Uncharacterized protein
NELL2	1	0	-1.2	-1.08	1.21502	1.39373	0.0512982	0.160068	0.24547	0.201656	LOC101793748	nw_004676366:1323368-1494124	+	Uncharacterized protein
LOC106017344	0	0	-3.86	-6.03	6.48258	11.0496	5.66613	4.14133	2.93117	2.54176	LOC106017344	nw_004677076:23277-23931	-
LOC106017346	7	0	0.18	0.49	0.341083	0.230058	0.46309	0.463142	0.550116	1.00357	LOC106017346	nw_004677077:321185-329392	-
WWP1	6	0	19.33	13.95	14.5285	9.06508	32.9388	29.3148	30.7729	20.7115	WWP1	nw_004676782:1079572-1126808	-	NEDD4like E3 ubiquitinprotein ligase WWP1
WWOX	3	0	-0.51	-5.99	11.7666	8.97103	10.0708	9.64084	5.16227	3.58626	WWOX	nw_004676899:1700110-1829325	+	Uncharacterized protein
FRY	5	0	3.71	1.45	3.40938	2.61896	6.07825	7.36661	6.56433	2.36631	FRY	nw_004676595:261748-469913	+	furry homolog (Drosophila)
NEK8	1	0	-2.88	-3.6	4.90574	5.90451	2.86169	2.18785	1.57472	2.02982	NEK8	nw_004676362:289742-301014	-	Uncharacterized protein
CDCA7L	1	0	-25.12	-22.01	49.551	38.7025	20.1415	17.8708	20.8094	23.4203	CDCA7L	nw_004677092:739034-745999	-	Uncharacterized protein
NEK7	7	0	6.33	17.92	6.47385	3.79002	11.6385	11.2775	23.1892	22.9238	NEK7	nw_004678071:449117-509011	+	Uncharacterized protein
LOC101797033	0	0	-96.32	-320.56	479.334	640.392	485.081	442.007	218.481	260.122	LOC101797033	nw_004754544:313-1663	-	Uncharacterized protein
NEK2	3	0	2.54	-4.09	7.12351	4.68745	8.30587	8.58541	2.37886	1.26187	NEK2	nw_004676961:290095-297346	+	Uncharacterized protein
NEK1	6	0	5.34	4.37	5.07596	2.0984	9.78813	8.0686	8.85753	7.04862	NEK1	nw_004676928:80260-123336	+	Uncharacterized protein
LRRC75A	0	0	-2.01	-4.22	5.1315	6.46523	5.03715	2.53511	1.83781	1.32482	LRRC75A	nw_004677611:104486-186722	+
ACAT2	1	0	-17.1	-19.77	29.4209	29.6725	12.6531	12.2425	9.2677	10.2822	ACAT2	nw_004676730:780794-786940	+	Uncharacterized protein
ACAT1	1	0	-85.45	-94.84	139.947	107.184	42.6109	33.6206	34.3156	23.1263	LOC101789922	nw_004677800:319781-333272	-	Uncharacterized protein
VRK1	5	0	4.73	-4.29	9.77532	4.85421	12.4484	11.6478	3.30569	2.75139	VRK1	nw_004677112:3680226-3730133	-	Uncharacterized protein
LOC106017323	1	0	-17.55	-14.3	27.4382	27.7425	13.5028	6.56919	14.4005	12.1761	LOC106017323	nw_004677072:732139-734659	-
LOC106017322	3	0	0.53	-1.08	2.42412	1.1235	1.67187	2.92873	0.765564	0.614942	LOC106017322	nw_004676363:1816864-1819637	-
LOC101797036	4	0	6	22.46	9.69925	7.81599	12.7367	16.7804	27.0877	35.3572	LOC101797036	nw_004676391:87350-88389	-	uncharacterized LOC101797036
NR1H3	4	0	-12.95	23.89	37.9404	43.5698	27.6691	27.9326	61.217	68.0646	NR1H3	nw_004678427:80145-109390	-	Liver X receptor alpha
LOC101797037	0	0	-3.68	-7.22	10.931	4.59921	4.82698	3.33649	0.611336	0.480383	LOC101797037	nw_004676394:3471826-3479589	+	Uncharacterized protein
MDFI	0	0	-3.14	-9.92	15.2343	15.7645	13.9184	10.8084	3.56158	7.59227	MDFI	nw_004677408:267867-269436	-	Uncharacterized protein
LOC101797021	2	0	-1.11	-0.33	1.30748	1.15557	0.133539	0.119054	1.04565	0.749929	LOC101797021	nw_004678494:49247-91955	+	leucine-rich repeat and fibronectin type III domain-containing protein 1-like protein-like
LOC101797023	7	0	0.51	1.26	0.367564	0.416487	0.972496	0.83644	1.47254	1.83795	LOC101797023	nw_004678555:227614-263012	+	Uncharacterized protein
MAML2	4	0	-6.63	8.2	13.0875	15.0542	8.79451	6.0791	15.1351	29.4058	MAML2	nw_004676537:1595503-1769528	-	Uncharacterized protein
PPA2	1	0	-15.54	-12.12	28.6145	23.2395	11.4585	9.31105	12.595	15.0146	PPA2	nw_004678212:3208-15978	-	Uncharacterized protein
LOC106017310	7	0	0.36	0.58	0	0	0.208188	0.519695	0.398485	0.763838	LOC106017310	nw_004677069:36815-38607	+
FUK	3	0	-0.97	-3.74	4.1563	6.64714	5.24587	3.61809	1.24474	2.08301	FUK	nw_004676314:597969-607949	+	Uncharacterized protein
LOC106017381	0	0	-2.94	-5.92	6.67738	10.5988	7.03071	4.35953	1.17633	4.25202	LOC106017381	nw_004677090:116187-117718	-
STEAP4	7	0	0.43	0.94	0.0551447	0.194952	0.601842	0.51217	0.856833	1.26658	STEAP4	nw_004676872:817587-839886	-	Uncharacterized protein
IER3IP1	1	0	-26.5	-28.07	41.9192	38.4383	13.1271	14.2396	8.97094	15.2521	IER3IP1	nw_004677259:38924-42468	+
LOC106017383	5	0	1.1	-0.06	0.0630937	0.111527	0.813796	1.56266	0	0.054685	LOC106017383	nw_004676366:921716-923124	-
LOC106017382	5	0	1.59	-0.13	0.248806	0.0732999	2.22172	1.28381	0.0715912	0	LOC106017382	nw_004676366:915326-919924	+
LOC101797097	2	0	-30.66	-9.12	52.2405	52.6958	22.948	20.6598	25.7259	60.9751	LOC101797097	nw_004676308:456337-460437	+	uncharacterized LOC101797097
LOC101797098	1	0	-410.46	-461.61	545.877	808.79	300.188	233.556	226.548	204.906	LOC101797098	nw_004737500:67-342	-	heterogeneous nuclear ribonucleoprotein A1-like
FXN	7	0	5.74	18.69	19.9903	12.5739	21.3792	22.6655	31.2399	38.7024	FXN	nw_004676570:841251-850971	+	Frataxin, mitochondrial
PIEZO1	5	0	7.08	-0.13	6.75629	8.46132	15.4256	13.9581	5.4606	9.49599	PIEZO1	nw_004676336:19793-33173	+	Uncharacterized protein
LOC101797084	1	0	-1.71	-1.65	3.14185	2.0328	0.984395	0.775671	0.947288	0.925082	LOC101797084	nw_004678263:4257-14278	+	GMP reductase 1
LOC106018785	4	0	-0.45	1.42	2.08597	0.491632	0.883045	0.803661	2.47288	2.94096	LOC106018785	nw_004677611:246016-252637	-
STEAP2	4	0	0.24	2.26	1.45659	0.598509	1.4325	1.10759	3.02205	3.54376	STEAP2	nw_004676872:1551733-1571676	+	Uncharacterized protein
STEAP1	4	0	-1.09	5	3.03447	2.05933	1.30822	1.60302	5.31676	9.78443	STEAP1	nw_004676872:1529081-1542758	+	Uncharacterized protein
PARD3	5	0	13.47	5.61	14.5906	11.2466	25.9137	26.8671	21.9208	15.1318	PARD3	nw_004676454:2404637-2648322	+	par-3 partitioning defective 3 homolog (C. elegans)
IL10RB	4	0	-0.47	27.84	12.8301	12.6354	9.86042	14.6694	30.0611	51.0823	IL10RB	nw_004676597:826139-837215	-	Interleukin 10 receptor beta
NENF	1	0	-33.82	-34.78	45.8111	46.186	11.7682	12.595	13.2064	9.23735	NENF	nw_004676714:1015287-1018962	-	Uncharacterized protein
LOC106017368	1	0	-6.46	-4.86	11.5868	10.1056	4.82581	3.94194	5.49554	6.46697	LOC106017368	nw_004677088:241380-244301	-
FYB	4	0	0.16	1.99	1.38136	0.911095	1.51373	1.10637	2.01108	4.25295	FYB	nw_004676528:271172-337378	-	FYN binding protein
LOC101797060	7	0	1.37	3.42	2.54982	1.77635	3.48227	3.59101	5.3602	5.798	LOC101797060	nw_004676920:2569996-2599258	+	chromosome unknown open reading frame, human C16orf52
LOC106019809	5	0	0.32	0.12	0.110497	0.0122074	0.356304	0.413359	0.107306	0.251399	LOC106019809	nw_004676404:1647024-1656965	+
BLVRA	5	0	4.36	-1.01	2.01495	0.853326	5.45608	6.12983	0.634134	0.218302	BLVRA	nw_004676665:889129-919991	-	Biliverdin reductase A
LOC106019815	0	0	-0.48	-0.82	0.980963	1.08019	0.622262	0.48127	0.24987	0.167258	LOC106019815	nw_004676308:170864-177342	-
TEX2	6	0	16.74	12.16	11.0405	4.92011	23.0577	26.3879	17.2788	23.0051	TEX2	nw_004676503:1100374-1130410	-	Uncharacterized protein
MEOX2	1	0	-32.43	-31.11	51.5051	48.9228	21.3597	14.2083	17.0169	21.1813	MEOX2	nw_004676688:2006118-2060001	-	Homeobox protein MOX-2
MEOX1	1	0	-1	-1.09	1.21499	1.13035	0.190338	0.164978	0.0275999	0.138561	MEOX1	nw_004677830:66814-73446	+	Uncharacterized protein
ATP5A1	0	0	-92.65	-137.54	197.365	233.688	119.852	125.906	66.6154	89.3563	ATP5A1	nw_004677121:80592-87077	+	Mitochondrial ATP synthase alpha subunit isoform 1
LOC106018763	1	0	-15.38	-11	17.6247	25.1414	6.65561	5.35523	5.654	15.1112	LOC106018763	nw_004677601:462018-464753	-
LOC106017357	7	0	1.76	2.51	2.55591	0.443724	3.16986	3.34413	5.08237	2.92732	LOC106017357	nw_004677082:398978-403826	-
LOC106019810	1	0	-13.01	-12.37	28.6825	15.3563	8.39142	9.62932	6.74528	12.5494	LOC106019810	nw_004678389:14928-18026	-
LOC106017356	4	0	0.48	31.83	35.0291	28.5129	33.7653	30.7299	74.1799	53.0298	LOC106017356	nw_004677082:262931-266573	-
LOC106018758	1	0	-135.21	-125.34	203.933	128.775	27.675	34.6118	34.4075	47.6215	LOC106018758	nw_004677601:849400-855096	-
LOC106020387	5	0	1.07	0	0	0	0.949973	1.19982	0	0	LOC106020387	nw_004680098:679-7450	-
LOC106019877	0	0	-1.22	-3.25	3.42975	5.20045	3.71509	2.46785	0.814849	1.30906	LOC106019877	nw_004678482:81587-120964	+
LOC106019871	1	0	-0.29	-0.32	0.574435	0.244446	0.16887	0.0768445	0.073461	0.11064	LOC106019871	nw_004678473:526763-537176	-
FA2H	5	0	210.54	7.73	13.8456	34.6469	243.38	226.202	40.3191	23.6392	FA2H	nw_004676314:458364-464390	+	Uncharacterized protein
RAI14	6	0	29.09	16.81	5.98753	2.74112	31.5837	35.3179	19.8933	22.4569	RAI14	nw_004676810:101179-176335	+	Uncharacterized protein
LOC106019878	1	0	-0.86	-1.13	1.65385	1.22845	0.576061	0.581014	0.364502	0.259239	LOC106019878	nw_004678482:212970-243338	+
LOC106018746	1	0	-3.06	-2.3	3.44153	4.05558	0.724304	0.645738	1.17031	1.71741	LOC106018746	nw_004676392:17396-19351	+
LOC106020391	7	0	0.17	0.44	0.157039	0.0396555	0.278231	0.254666	0.2808	0.787495	LOC106020391	nw_004676420:1410457-1419308	-
LOC106019865	5	0	1.3	0.22	0.178817	0.105361	1.77417	1.1072	0.360168	0.361633	LOC106019865	nw_004678463:12706-20416	-
LOC106019869	0	0	-2.39	-5.34	4.59758	8.34453	3.50264	4.65985	1.27565	0.996211	LOC106019869	nw_004678469:29686-30702	+
LOC106018736	6	0	0.38	0.2	0.308644	0.0944258	0.577121	0.588023	0.297168	0.504154	LOC106018736	nw_004677585:1331048-1348954	-
LOC101798165	5	0	16.94	2.69	12.2192	16.8472	30.7936	32.155	17.0874	17.3687	LOC101798165	nw_004686191:127-759	-	signal-induced proliferation-associated 1-like protein 3-like
TAGAP	2	0	-23.45	-10.06	25.3721	44.7362	12.1287	11.0712	23.5779	26.4054	TAGAP	nw_004678100:39862-48295	+	Uncharacterized protein
LOC106020363	5	0	1.61	0.05	0	0	1.68187	1.53067	0.0914546	0	LOC106020363	nw_004679979:263899-267358	+
LOC101798162	1	0	-53.35	-66.07	62.638	79.7104	17.157	18.4934	4.37332	5.84271	LOC101798162	nw_004678215:492941-499263	-	ovomucoid-like
LOC106019850	5	0	1.3	-0.17	0.120584	0.213148	1.19639	1.74215	0	0	LOC106019850	nw_004678423:184669-195087	+
SPTBN5	5	0	1.04	-0.43	0.812771	0.35252	1.56801	1.67751	0.227369	0.0847949	SPTBN5	nw_004678591:536-82385	+	Uncharacterized protein
LOC106019853	1	0	-1.06	-1.08	2.0566	1.11352	0.496336	0.554488	0.44782	0.562052	LOC106019853	nw_004678434:107919-111947	-
TTC21B	7	0	1.31	1.81	2.2379	0.975021	2.79893	3.02506	3.74115	3.10071	TTC21B	nw_004676960:2454341-2490568	+	Uncharacterized protein
LOC106018720	5	0	28.82	0.1	0.165683	0.073217	25.562	32.3153	0.357551	0.0718011	LOC106018720	nw_004676392:363147-370688	+
NTPCR	1	0	-12.46	-10.06	21.4958	17.7477	6.75259	7.5798	9.36502	9.75354	NTPCR	nw_004680958:57912-68285	+	Uncharacterized protein
LOC106019855	1	0	-0.46	-0.63	0.618892	0.63114	0.236171	0.0982584	0	0	LOC106019855	nw_004678439:24977-94409	-
TET2	7	0	12.29	21.24	15.0759	5.95986	20.8599	24.7547	37.8296	25.6828	TET2	nw_004678842:28234-98458	-	Uncharacterized protein
TET1	6	0	7.26	9.32	6.88124	2.43771	13.1827	10.6548	15.4831	12.4683	TET1	nw_004676317:207571-286690	-	Uncharacterized protein
PLEKHA3	4	0	-2.19	9.07	13.8988	5.65262	6.92246	8.25734	15.033	22.6532	PLEKHA3	nw_004676583:1395629-1406809	+	Uncharacterized protein
PLEKHA6	5	0	16.28	4.53	7.41935	12.2088	28.3796	23.8008	17.8863	10.8093	PLEKHA6	nw_004678817:158-14645	+	pleckstrin homology domain containing, family A member 6
TET3	5	0	7.43	-4.6	14.3071	10.6469	21.7132	18.102	9.23325	6.52222	TET3	nw_004676910:56028-71981	+	Uncharacterized protein
PLEKHA5	5	0	35.8	14.39	14.2714	7.20762	45.4971	47.5728	36.8043	13.4633	PLEKHA5	nw_004676802:1260225-1424036	-	Uncharacterized protein
PPIB	1	0	-611.39	-634.38	719.205	814.537	162.343	148.62	107.954	157.019	PPIB	nw_004676814:1172776-1174057	-	Peptidyl-prolyl cis-trans isomerase
PLEKHA8	6	0	1.98	2.27	3.79074	1.70233	5.00119	4.46172	4.26274	5.77189	PLEKHA8	nw_004677031:189085-203831	-	Uncharacterized protein
PLEKHA7	5	0	4.22	1.47	2.6528	1.81968	6.74375	6.16985	5.26344	2.13911	PLEKHA7	nw_004677129:1340596-1475752	-	Uncharacterized protein
PPIC	1	0	-143.13	-143.24	256.676	214.259	92.6389	92.034	95.5006	88.9489	PPIC	nw_004676558:406575-441892	-	Peptidyl-prolyl cis-trans isomerase
NELFB	0	0	-12.05	-16.84	30.5678	30.3331	17.5336	19.258	11.9859	15.2281	NELFB	nw_004678119:567998-581333	-	Uncharacterized protein
SPTBN1	7	0	32.98	70.13	50.6433	35.3972	74.0571	77.9408	137.089	89.2132	SPTBN1	nw_004676955:2245797-2340347	-	Spectrin beta chain, brain 1
ANTXR2	2	0	-63.65	18	100.971	112.881	46.9169	39.6297	133.5	116.343	ANTXR2	nw_004676534:2959585-3070068	-	Uncharacterized protein
SGPP1	6	0	8.17	8.96	9.15737	4.85805	16.483	13.8633	15.0848	16.8442	SGPP1	nw_004677311:633094-652236	+	Sphingosine-1-phosphate phosphatase 1
SGPP2	5	0	15.06	-1.32	7.78663	15.6056	28.7808	24.7292	14.4371	6.32113	SGPP2	nw_004677892:822416-844470	-	Sphingosine-1-phosphate phosphatase 2
PLEKHB2	4	0	-11.31	28.02	43.3248	42.0165	31.6055	31.1072	58.4133	82.9615	PLEKHB2	nw_004676626:2016637-2028123	+	pleckstrin homology domain containing, family B (evectins) member 2
LOC106020341	6	0	2.33	1.99	2.96719	1.7527	4.92632	4.46229	4.33752	4.35516	LOC106020341	nw_004676420:851973-856921	+
MDN1	7	0	4.31	8.82	2.66943	1.07574	6.02438	6.34218	6.13684	15.2446	MDN1	nw_004676509:486003-577026	-	Uncharacterized protein
LOC106020344	1	0	-14.76	-16.19	25.1172	10.4995	5.38821	0.700546	0.585987	2.64767	LOC106020344	nw_004679845:434-755	+
LOC101798137	7	0	5.05	8.72	7.71181	5.58837	12.5527	10.843	13.2633	17.477	LOC101798137	nw_004676884:2364224-2403070	+
PARM1	5	0	28.84	-11.93	25.3393	45.1489	67.8467	60.318	27.4728	19.1511	PARM1	nw_004677628:1406835-1408594	-	Uncharacterized protein
MDM2	4	0	4.11	26.7	39.577	18.6176	29.9406	36.4649	52.0871	59.5044	MDM2	nw_004677957:88066-104357	-	Uncharacterized protein
MDM4	7	0	8.74	18.96	19.7402	12.9737	24.9671	25.2196	24.5592	46.0677	MDM4	nw_004677495:791734-809277	+	Uncharacterized protein
ENDOV	1	0	-6.82	-6.32	7.34673	10.8309	2.75236	1.79316	2.76303	2.77427	ENDOV	nw_004678544:87720-99422	+	Uncharacterized protein
CAMK2G	2	0	-21.96	0.56	48.0041	39.8665	23.8267	20.1145	45.9788	43.0161	CAMK2G	nw_004676723:897106-1014320	-	Mitogen-activated protein kinase
PPAP2B	4	0	-26.81	104.8	66.3278	61.3565	37.1874	36.8767	134.199	203.09	PPAP2B	nw_004677116:761748-804410	-	Uncharacterized protein
NEFM	0	0	-0.57	-0.94	1.60354	0.896196	0.491334	0.876076	0.162848	0.449652	NEFM	nw_004677527:778273-784409	-	Uncharacterized protein
LOC101798114	5	0	5259.5	-33.52	37.075	30.1107	4683.41	5902.78	0	0.144747	LOC101798114	nw_004753462:7-1210	+	Uncharacterized protein
LOC101798115	1	0	-2.19	-2.19	2.94437	1.43126	0	0	0	0	LOC101798115	nw_004754588:760-1951	-	Uncharacterized protein
LOC106019894	0	0	-0.31	-0.5	0.638215	0.669828	0.37993	0.304612	0.110183	0.193605	LOC106019894	nw_004678531:63994-82251	+
LOC106019897	5	0	0.23	-0.06	0.0318691	0.0985828	0.268766	0.32888	0	0.0138109	LOC106019897	nw_004678531:345306-417218	+
ATXN3	6	0	12.96	11.2	10.3009	4.25626	20.09	20.397	16.0825	20.8698	ATXN3	nw_004677172:290936-306626	-	Uncharacterized protein
ATXN7	4	0	3.24	14.51	15.2069	8.19208	14.6088	15.2613	33.1574	19.2613	ATXN7	nw_004677374:458294-515348	+	Uncharacterized protein
ENDOG	1	0	-7.56	-5.2	9.49235	14.3918	3.90503	4.8581	4.92969	8.56172	ENDOG	nw_004676566:16757-18994	+	Uncharacterized protein
LOC106019891	5	0	19.23	6.5	15.1073	16.1011	35.0478	34.6197	18.0271	26.1878	LOC106019891	nw_004678516:6721-17105	-
PECAM1	4	0	-0.06	20.67	24.7094	12.3491	20.9291	16.0048	46.7784	31.6153	PECAM1	nw_004676503:1162838-1208074	-	Uncharacterized protein
LOC101798111	4	0	580.21	3784.74	130.688	253.218	915.069	629.252	5777.2	2176.19	LOC101798111	nw_004682656:17971-30811	-	hemoglobin subunit rho-like
CUEDC1	2	0	-23.14	-10.54	33.5062	32.6259	9.95401	9.88876	21.6507	23.411	CUEDC1	nw_004676531:458910-465185	+	CUE domain containing 1
BMPR1A	7	0	5.74	9.09	11.709	4.96733	13.8661	14.2929	16.5978	18.2673	BMPR1A	nw_004677859:1617163-1684957	-	Receptor protein serine/threonine kinase
RPL13	1	0	-732.58	-804.66	1091.67	1688.28	714.857	599.931	477.256	693.377	RPL13	nw_004676862:155248-158847	+	Uncharacterized protein
RPL15	0	0	-384.32	-610.82	834.162	1395.8	733.379	727.935	504.463	503.847	RPL15	nw_004678635:209382-213384	+	Ribosomal protein L15
ACBD7	1	0	-2.79	-2.7	2.64516	3.74054	0.306185	0.50045	0.761114	0.229263	ACBD7	nw_004676872:395058-405740	+
ACBD6	1	0	-18.33	-22.3	29.118	39.1277	17.2455	14.3346	10.1951	13.4556	ACBD6	nw_004685900:1526-35146	-
LOC106020410	7	0	6.75	17.03	10.1354	4.94057	15.7567	12.8105	24.7314	24.3985	LOC106020410	nw_004680283:8593-15450	-
LOC106020407	1	0	-0.68	-0.69	1.11204	0.649375	0.157618	0.245912	0.239982	0.13769	LOC106020407	nw_004680258:27741-48569	-
AIF1L	1	0	-84.53	-77.52	93.006	117.38	21.4321	19.8858	34.9652	20.3779	AIF1L	nw_004676566:848898-857044	+	Uncharacterized protein
PTPRJ	7	0	1.34	2.68	2.53633	1.21313	3.36023	3.06393	4.39168	4.7199	PTPRJ	nw_004678350:585501-610803	+	Uncharacterized protein
OPA1	6	0	9.05	10.91	8.97704	4.50829	15.3259	16.253	15.8341	19.4703	OPA1	nw_004676626:85382-134680	+	Uncharacterized protein
PTPRR	1	0	-1.16	-1.43	1.95608	1.36959	0.554504	0.445669	0.109644	0.352288	PTPRR	nw_004677523:228680-339441	-	Uncharacterized protein
PTPRO	4	0	-0.08	1.05	0.707465	0.897128	0.717184	0.730084	2.01795	1.67958	PTPRO	nw_004676802:2938975-3140083	-	Uncharacterized protein
SDHAF4	0	0	-7.69	-13.19	16.7296	20.5843	10.4148	11.5096	4.67217	6.25489	SDHAF4	nw_004676356:1755695-1760389	-
TEN1	0	0	-0.94	-2.3	2.81411	2.94532	2.27774	1.60489	0.783092	0.385115	TEN1	nw_004676380:145116-150697	+	Uncharacterized protein
SDHAF2	1	0	-52.45	-64.72	77.5129	107.465	40.4611	39.6088	21.6132	33.9161	SDHAF2	nw_004678549:229248-230391	-	Uncharacterized protein
PVRL3	4	0	-3.04	6.22	9.2146	6.67253	5.04116	4.76942	13.2322	15.1023	PVRL3	nw_004677479:117051-162619	-	Uncharacterized protein
LOC106020424	4	0	-51.89	120.37	79.0345	134.19	54.1687	55.2686	188.513	265.443	LOC106020424	nw_004680378:6162-6950	-
HGF	7	0	0.71	2.02	0.451421	0.326434	0.814339	1.37639	2.55059	2.27642	HGF	nw_004677275:428491-479596	+	Uncharacterized protein
HSPA12A	7	0	1.2	2.87	1.47962	1.15514	2.56905	2.46852	5.49208	2.88545	HSPA12A	nw_004677223:945731-1006518	-	Uncharacterized protein
LOC106015205	6	0	0.65	0.86	0.129933	0.143547	0.709038	0.87157	1.31789	0.675701	LOC106015205	nw_004676593:410020-448364	+
MAP7	5	0	19.42	2.02	6.80906	4.81746	24.1893	26.274	9.09463	6.56571	LOC101798958	nw_004679525:18050-121025	-	Uncharacterized protein
LOC106015200	4	0	-30.75	696.88	240.329	376.952	268.047	287.739	895.226	1115.81	LOC106015200	nw_004676329:413001-418714	+
MAP6	5	0	5.9	-0.27	0.379379	0.251476	4.9874	7.43865	0.0818714	0	MAP6	nw_004677477:1476466-1507270	+	Uncharacterized protein
RANBP10	5	0	28.67	-1.08	12.9595	15.6458	38.3753	47.5669	11.1004	15.3432	RANBP10	nw_004678433:5548-76789	+	Uncharacterized protein
ADCK2	1	0	-7.98	-9.06	12.0391	15.4149	6.12554	5.37577	5.66249	3.67886	ADCK2	nw_004677175:1312605-1322738	-	Uncharacterized protein
LOC106015213	4	0	0.1	0.74	0.188761	0.0667323	0.33711	0.116878	1.23836	0.490814	LOC106015213	nw_004676594:712082-760831	+
LOC106015218	2	0	-2.36	-1.16	3.24571	2.91081	0.805074	0.640343	2.71935	1.11698	LOC106015218	nw_004676595:1015719-1022630	-
ARHGEF4	5	0	7.04	2.53	2.18169	1.71895	9.06953	8.90978	6.67904	2.28671	ARHGEF4	nw_004676626:1756749-1965592	+	Uncharacterized protein
ARHGEF3	7	0	3.5	7.86	7.27307	3.16952	8.93519	8.50357	12.5391	13.6203	ARHGEF3	nw_004676721:161121-192216	+	Uncharacterized protein
ARHGEF5	5	0	12.74	6.35	7.31987	6.41343	19.9537	19.2608	16.1385	10.2992	ARHGEF5	nw_004676532:23594-58779	+	Uncharacterized protein
ARHGEF9	4	0	-1.88	3.38	4.84372	3.10235	2.23561	1.94565	4.89568	9.80462	ARHGEF9	nw_004677308:82174-252240	+	Uncharacterized protein
HK2	4	0	8.11	35.7	7.85249	10.1038	15.675	18.5086	54.5507	34.8095	LOC101804971	nw_004680471:27662-41063	-	Uncharacterized protein
RPL35	1	0	-517.88	-472.9	843.663	1003.72	365.317	446.313	522.816	378.76	RPL35	nw_004677525:563792-564886	+	Uncharacterized protein
RPL36	1	0	-616.05	-752.62	1142.3	887.342	365.954	431.594	239.228	285.184	RPL36	nw_004676718:168867-173607	-	60S ribosomal protein L36
RPL37	0	0	-653.04	-1036.65	1157.83	1830.89	1015.68	666.959	448.58	466.832	RPL37	nw_004677806:654994-656915	-	Ribosomal protein L37
GNG12	0	0	-16.94	-37.89	57.5229	73.341	52.0937	44.8927	33.3154	21.7783	GNG12	nw_004678243:244531-253307	-	Guanine nucleotide-binding protein subunit gamma
RPL32	1	0	-926.1	-1167.36	1388.91	2223.23	802.693	957.257	642.372	635.048	LOC101792873	nw_004676494:985528-986625	-	Uncharacterized protein
RPL31	1	0	-1367.36	-1114.79	1757.07	2216.01	629.393	608.958	808.379	935.12	RPL31	nw_004676574:1135566-1139659	+	Uncharacterized protein
LOC106015231	2	0	-56.1	-6.96	51.012	100.262	25.5417	13.528	60.8545	76.4996	LOC106015231	nw_004676329:798543-801282	-
SLC4A8	3	0	-0.1	-0.49	0.450303	0.621853	0.437469	0.425975	0.0404905	0.0569172	SLC4A8	nw_004679979:74829-94460	+	Uncharacterized protein
MAS1	1	0	-0.95	-0.95	1.08925	0.888646	0	0.0864674	0	0.0726217	MAS1	nw_004676730:829625-832709	+	MAS proto-oncogene
SLC4A7	4	0	2.13	18.98	8.9853	4.58502	8.42714	9.41254	20.3199	31.2173	SLC4A7	nw_004679708:59959-194614	+	Uncharacterized protein
RANBP3L	4	0	1.43	6.83	4.35292	1.7723	3.83357	5.14824	12.8769	6.90972	RANBP3L	nw_004676810:654033-678272	-	Uncharacterized protein
EXPH5	6	0	32.33	23.47	4.94714	2.65209	36.8762	35.3784	34.1536	20.3947	EXPH5	nw_004677800:153433-181529	+	Uncharacterized protein
RPL27	0	0	-607.66	-1449.91	1783.63	1873.07	1357.32	1084.06	449.869	307.002	RPL27	nw_004677830:241425-242399	-	Uncharacterized protein
RPL23	1	0	-916.9	-1000.36	1419.91	2144.57	685.172	1045.52	757.712	806.047	RPL23	nw_004678273:62631-71529	+	Uncharacterized protein
RPL22	0	0	-171.24	-500.81	617.224	1085.49	725.543	634.694	348.076	353.022	RPL22	nw_004676437:46423-47380	+	60S ribosomal protein L22
BNIP3L	5	0	60.13	28.14	50.2775	29.7343	98.4359	101.84	79.2222	57.079	BNIP3L	nw_004677527:306168-314728	-	Uncharacterized protein
LOC106015252	6	0	0.15	0.14	0.0431467	0.0305071	0.214044	0.1692	0.104286	0.254296	LOC106015252	nw_004676601:535427-546708	+
LOC106015256	3	0	0.22	-0.25	0.239493	0.317503	0.445534	0.556089	0.0258418	0.0259469	LOC106015256	nw_004676604:806646-809756	+
LONRF3	7	0	23.18	70.97	17.6852	8.26552	31.6672	40.6517	85.024	82.8694	LONRF3	nw_004677091:203655-221429	-	Uncharacterized protein
LONRF1	4	0	3.39	15.68	6.13392	3.65549	7.89426	8.66913	29.9943	11.1594	LONRF1	nw_004676534:1252179-1266288	-	Uncharacterized protein
LONRF2	7	0	3.75	10.83	9.19529	5.11428	10.7325	11.0779	18.865	17.1071	LONRF2	nw_004676574:807944-836284	-	Uncharacterized protein
NFU1	1	0	-23.74	-26.55	49.2941	36.3322	20.1491	18.003	18.7273	13.8021	NFU1	nw_004676548:436060-449912	-	Uncharacterized protein
COPG1	1	0	-48.63	-49.02	71.8037	93.8861	35.1467	33.2771	30.31	37.3482	COPG1	nw_004677466:117588-140066	+	Uncharacterized protein
LOC106015277	6	0	1.14	0.81	0.639746	0.306942	1.45083	1.77311	1.29382	1.26739	LOC106015277	nw_004676609:588242-598228	+
LYSMD2	1	0	-23.14	-15.6	38.1106	32.4383	11.5933	12.6768	18.311	21.0342	LYSMD2	nw_004677012:28525-35609	+	LysM, putative peptidoglycan-binding, domain containing 2
LOC106015287	5	0	0.4	-0.03	0.0420223	0.0247601	0.514217	0.346927	0	0	LOC106015287	nw_004676609:1257548-1266869	+
ZC2HC1C	1	0	-1.87	-2.01	3.15828	2.89974	1.23212	1.09169	1.16462	0.863731	ZC2HC1C	nw_004676600:67286-72726	+	zinc finger, C2HC-type containing 1C
LOC106015281	7	0	0.54	1.29	0.0710416	0	0.704853	0.439878	0.981188	1.66249	LOC106015281	nw_004676609:53535-72278	+
LOC106015297	5	0	34.31	-0.8	4.44832	6.11568	52.1445	27.0332	5.68868	3.2843	LOC106015297	nw_004676611:348453-350441	-
PIP5K1B	4	0	0.73	7	3.41787	1.74171	3.0245	3.5907	8.71819	10.435	PIP5K1B	nw_004676570:723818-828451	+	Uncharacterized protein
WWC2	7	0	3.52	7.38	3.94525	1.96993	6.44509	6.51914	10.4123	10.2584	WWC2	nw_004679721:459426-558294	-	Uncharacterized protein
HDX	7	0	0.76	1.79	1.51655	0.770203	1.79662	2.00885	3.50724	2.36402	HDX	nw_004676464:1279132-1318017	+	Highly divergent homeobox
WWC3	7	0	11.2	20.4	23.1712	18.0632	32.0797	31.5595	45.5524	36.4827	WWC3	nw_004676725:1142887-1202766	+	Uncharacterized protein
NFX1	6	0	4.13	4.28	5.01208	2.03581	7.75549	7.56039	7.87976	7.7362	NFX1	nw_004676906:21961-70154	-	Uncharacterized protein
IPO8	4	0	1.93	7.82	8.50419	5.32846	8.83881	8.85196	12.7568	16.7171	IPO8	nw_004678523:2689-46325	+	Uncharacterized protein
UFL1	6	0	8.55	11.39	11.241	4.00036	15.9234	16.4253	17.9756	20.0461	UFL1	nw_004677167:665875-689500	+	Uncharacterized protein
BTAF1	6	0	6.15	7.39	6.67685	3.01229	10.2556	11.7433	11.2779	13.1963	BTAF1	nw_004676586:1449742-1501762	-	Uncharacterized protein
NFYA	7	0	3.9	8.23	8.83296	5.52241	12.0948	10.064	10.2928	20.5308	NFYA	nw_004677972:156060-171663	-	Uncharacterized protein
ATP5G1	1	0	-62.18	-68.97	79.7439	142.269	49.557	48.1002	38.1	45.9703	ATP5G1	nw_004677837:144374-146218	-
ESYT2	4	0	2.6	17.64	20.5449	10.957	18.5474	18.1614	33.1399	33.6363	ESYT2	nw_004676310:596105-660491	-	Uncharacterized protein
ATP5G3	1	0	-81.37	-64.7	109.765	169.314	56.7132	59.6295	48.5376	101.15	ATP5G3	nw_004676583:72284-74712	-	Uncharacterized protein
ESYT3	5	0	20.88	-0.03	8.64847	7.06989	28.1347	29.3352	9.52702	6.12932	ESYT3	nw_004677096:88839-114308	+	Uncharacterized protein
SAPCD2	5	0	2.72	-0.94	1.31857	1.80479	4.57307	3.98585	0.634578	0.616932	SAPCD2	nw_004676651:879117-893681	-	Protein C9orf140-like protein
SH2B3	4	0	-0.24	13.98	5.79203	5.79267	6.61624	4.48291	20.7885	18.7594	SH2B3	nw_004679437:186529-201030	-	SH2B adaptor protein 3
CNTD1	1	0	-12.14	-10.2	18.4774	14.4733	4.05208	4.62383	5.57908	6.97644	CNTD1	nw_004677830:289866-294044	-	cyclin N-terminal domain containing 1
HCK	4	0	-0.06	2.52	0.187806	0.435715	0.139752	0.363395	2.08726	3.58109	HCK	nw_004676436:281402-289337	-	Non-specific protein-tyrosine kinase
DACH1	0	0	-0.7	-2.23	4.15703	1.91294	2.6758	1.98543	1.1566	0.446654	DACH1	nw_004676921:533374-807769	+	Uncharacterized protein
DACH2	1	0	-2.79	-1.86	3.86734	4.61797	1.46951	1.44355	2.62806	2.13953	DACH2	nw_004676464:593112-874155	-	Uncharacterized protein
IPPK	6	0	10.62	9.76	5.144	1.77568	13.1803	14.9781	14.8013	11.634	IPPK	nw_004677729:43775-96323	+	Uncharacterized protein
ADCY3	1	0	-6.1	-6.35	8.16073	8.9382	2.93836	1.96958	3.57905	0.817592	ADCY3	nw_004677476:204111-215368	+	Uncharacterized protein
ADCY7	6	0	6.51	5.63	2.53168	0.623578	8.49295	7.68796	6.9592	7.46413	ADCY7	nw_004677188:397325-456591	-	Uncharacterized protein
TAF7L	1	0	-31.08	-31.23	46.505	56.1848	20.0523	20.4843	17.6241	22.6113	TAF7L	nw_004678192:99116-106104	+
MEI1	1	0	-1.05	-1.03	1.21464	1.14062	0.188301	0.0587566	0.131062	0.164494	MEI1	nw_004678369:71254-107201	-	Uncharacterized protein
LOC106017449	5	0	2.37	-0.09	0.219769	0.116542	2.13687	2.94834	0.113825	0.0380959	LOC106017449	nw_004677106:2000-4396	+
CCSAP	7	0	3.1	10.76	11.4618	6.99142	11.7477	12.9051	22.8535	17.126	CCSAP	nw_004677068:1567998-1585727	+	Uncharacterized protein
LOC106018699	5	0	16.08	0	0	0	15.1856	16.9648	0	0	LOC106018699	nw_004677564:49353-50128	+
DEPDC7	1	0	-10.32	-7.72	13.0855	13.9417	3.11238	3.28349	7.15649	4.42788	DEPDC7	nw_004677232:2301823-2308835	+	Uncharacterized protein
DEPDC1	5	0	1.19	-0.06	0.963433	0.269988	2.02835	1.57623	0.608525	0.509167	DEPDC1	nw_004677263:101533-112727	-	Uncharacterized protein
LOC106017432	5	0	0.79	0.22	0.369862	0.0726425	1.19604	0.819921	0.260147	0.629266	LOC106017432	nw_004677098:1446134-1469240	-
PASD1	7	0	5.1	13.51	4.75172	5.40684	8.37922	11.9712	21.1066	16.0736	PASD1	nw_004677091:931167-1016861	-
LOC106017468	4	0	0.12	0.74	0.0521073	0.0460534	0.155098	0.188206	1.14699	0.429046	LOC106017468	nw_004676302:320981-324226	+
LOC106017456	5	0	771.56	-73.89	97.8289	53.2286	746.926	947.259	1.89403	1.37711	LOC106017456	nw_004677106:59838-60806	+
LOC106017455	5	0	2728.84	-56.02	81.7375	31.468	2497.12	3073.77	0.165239	0.995468	LOC106017455	nw_004677106:96210-100326	+
LOC106017454	3	0	-3.93	-103.21	79.1992	128.189	99.4072	100.113	0.549125	0.413519	LOC106017454	nw_004677106:125203-125949	-
LOC106017453	5	0	264.9	-66.44	60.1722	78.5476	300.338	368.178	3.06621	2.77081	LOC106017453	nw_004677106:39112-42036	-
LOC106017451	5	0	358.32	-85.5	84.3608	98.2326	443.032	456.198	3.50769	8.08562	LOC106017451	nw_004677106:53092-54372	+
LOC106017450	5	0	11938.4	-20.02	20.2168	20.1271	10392.5	13524.7	0.100296	0.201407	LOC106017450	nw_004677106:31628-32258	+
LOC101798088	2	0	-1.52	1.47	4.58423	2.83614	1.9168	2.46677	4.91821	5.44906	LOC101798088	nw_004677452:261007-390971	+
COPS2	6	0	24.98	29.15	26.2004	12.8912	41.2326	47.8244	41.3362	56.0525	COPS2	nw_004677012:454534-470443	+	Uncharacterized protein
COPS5	1	0	-22.39	-28.83	45.2068	53.4359	25.9353	27.9278	15.5031	25.4816	COPS5	nw_004676991:384458-397169	-	Uncharacterized protein
LOC106017484	7	0	0.85	2.91	0.646896	0.127053	1.42629	1.03846	4.03297	2.55422	LOC106017484	nw_004677112:3971025-3974553	+
LOC106018656	1	0	-27.81	-31.37	31.5425	33.9055	3.38329	6.45154	0.735891	1.97036	LOC106018656	nw_004677549:30348-30986	+
NR2F2	1	0	-115.73	-74.46	176.132	167.965	67.5701	45.0763	85.5132	109.671	NR2F2	nw_004676438:1957767-1969090	-	Uncharacterized protein
DOCK11	4	0	1.11	6.98	3.78102	2.32291	4.35759	3.97328	11.503	8.56246	DOCK11	nw_004677209:266908-338512	-	Uncharacterized protein
LOC106017471	6	0	0.93	0.93	0.299134	0.192276	0.998298	1.34704	1.38498	0.966359	LOC106017471	nw_004677112:607731-615274	-
MED9	1	0	-26.81	-28.94	48.4698	52.9317	24.5641	23.2105	16.5554	26.9741	MED9	nw_004676443:134382-138113	-	Mediator of RNA polymerase II transcription subunit 9
LOC106017477	6	0	0.29	0.23	0.130423	0.046108	0.405458	0.349941	0.315232	0.316514	LOC106017477	nw_004677112:912767-962762	-
MECR	4	0	-0.54	6.61	5.35177	5.22991	4.79183	4.71465	8.33806	15.4617	MECR	nw_004676712:26978-32888	-	Uncharacterized protein
PLEK2	5	0	9.77	4.13	8.13291	6.34854	15.5789	18.44	14.8864	7.84653	LOC101802221	nw_004676358:9918-23018	-	Uncharacterized protein
LOC106019721	5	0	0.93	-0.01	0.07169	0.0844812	0.948381	1.06041	0.123768	0.0207119	LOC106019721	nw_004678282:26767-76330	+
LOC106019726	4	0	-7.06	13.11	11.2337	17.8976	9.67922	5.33884	30.6226	24.7258	LOC106019726	nw_004678300:13080-13833	-
LOC106019712	1	0	-10.72	-6.64	12.1341	17.2279	4.85733	3.06851	9.25576	6.82037	LOC106019712	nw_004678273:10832-34692	-
LOC106019711	0	0	-0.69	-1.54	2.24506	2.07401	1.39091	1.55155	0.482301	0.748405	LOC106019711	nw_004678268:291203-301559	-
LOC106018661	1	0	-0.42	-0.52	0.565048	0.624249	0.140156	0.218667	0.0304849	0.122435	LOC106018661	nw_004677553:6652-54551	-
LOC106018668	6	0	0.96	0.7	0.158177	0.01398	1.0201	1.07734	0.73732	0.836286	LOC106018668	nw_004676388:706041-714997	-
LOC106019714	2	0	-11.78	8.06	18.3287	27.8258	11.8504	10.7354	40.2906	21.9923	LOC106019714	nw_004678273:9850-11212	+
OPN4	5	0	0.19	-0.01	0.0242684	0.0214489	0.204666	0.225399	0.0209489	0	OPN4	nw_004677859:1846552-1877240	-
TDRP	5	0	6.44	-1.4	4.08965	1.7825	10.3201	8.44081	2.01498	1.05205	TDRP	nw_004676507:1004091-1017819	-	Uncharacterized protein
LOC106019742	5	0	0.86	0.32	0.0527446	0	0.732641	1.03419	0.31871	0.365721	LOC106019742	nw_004676404:729627-732653	-
KLHL2	7	0	1.97	3.27	3.74342	1.84556	5.00267	4.52009	4.98995	7.12911	KLHL2	nw_004676768:3231520-3286091	+	Uncharacterized protein
GP5	7	0	0.18	0.43	0.278672	0.149919	0.252447	0.537652	0.658909	0.630084	GP5	nw_004676626:289090-299925	-	Uncharacterized protein
PARD3B	2	0	-33.17	-1.16	51.6484	43.1018	15.9935	12.4183	51.3294	41.1084	PARD3B	nw_004676788:1524559-1940010	+	par-3 partitioning defective 3 homolog B (C. elegans)
LOC106020486	5	0	12480.5	-336.38	309.297	363.471	17043.7	8590.05	0	0	LOC106020486	nw_004681085:42544-42735	-
SLC4A4	4	0	2.51	15.43	5.56618	3.99455	6.99453	7.5837	20.8474	19.5666	SLC4A4	nw_004676480:825572-1062442	-	Electrogenic sodium bicarbonate cotransporter 1
SLC4A3	4	0	-0.32	1.28	1.56493	1.89776	1.20964	1.60557	2.94521	3.08336	SLC4A3	nw_004677987:61793-92893	+	Uncharacterized protein
LOC106018604	5	0	0.48	0.1	0.0398667	0	0.553764	0.452555	0.0688272	0.172768	LOC106018604	nw_004677527:280677-293832	-
LOC106018603	4	0	-0.73	1.89	1.83062	1.27313	0.714605	0.929091	3.9376	2.9392	LOC106018603	nw_004677527:168411-213255	-
LOC106019739	5	0	8.4	-6.42	16.2362	21.7773	28.3492	26.4685	11.781	13.4022	LOC106019739	nw_004676404:780153-788138	+
MADD	6	0	2.42	2.93	3.90195	2.93519	5.99196	5.68941	7.29466	5.40537	MADD	nw_004678427:13421-67081	-	Uncharacterized protein
LOC106019734	6	0	2.79	1.71	1.86394	1.59247	4.86994	4.16765	2.35984	4.52347	LOC106019734	nw_004678318:34834-36077	-
GNS	4	0	4.25	29.11	38.227	21.8904	35.3678	33.2515	66.0086	52.326	GNS	nw_004678714:186746-207542	-	Uncharacterized protein
LOC106020494	0	0	-46.64	-89.48	84.5433	142.437	82.5707	51.1209	16.5343	31.4858	LOC106020494	nw_004681223:2390-2617	-
IQCC	1	0	-9.58	-10.79	14.663	15.1643	5.15247	5.5168	3.25223	4.98644	IQCC	nw_004677090:104834-111656	+	IQ motif containing C
LOC101798031	4	0	-1.33	1.77	3.72129	3.69802	2.51654	2.23538	5.01818	5.93719	LOC101798031	nw_004677770:445293-484301	-	netrin-1-like
LOC106018639	6	0	0.46	0.5	0.0419902	0	0.395783	0.574159	0.579946	0.454926	LOC106018639	nw_004677542:147812-155103	-
GNE	6	0	2.72	1.44	2.02263	1.44164	4.20779	4.69081	3.06014	3.27993	GNE	nw_004678155:267221-282737	-	Uncharacterized protein
LOC101798065	3	0	1.82	-2.44	2.98568	2.38748	2.20997	6.79806	0.163637	0.328605	LOC101798065	nw_004676723:5506578-5511204	-	uncharacterized LOC101798065
SLC30A9	7	0	6.62	11.12	5.65276	2.52468	10.0793	11.3348	13.4752	16.9474	SLC30A9	nw_004676708:499188-535101	+	Uncharacterized protein
PARD6A	5	0	4.52	0.43	0.362049	0.959957	4.66978	5.69777	1.95329	0.235348	PARD6A	nw_004677054:194754-199359	+	Uncharacterized protein
PARD6B	5	0	5.64	2.12	1.69745	0.704458	6.23869	7.4486	4.84174	1.79105	PARD6B	nw_004676394:4802049-4834586	-	Uncharacterized protein
PTPN6	4	0	-1.45	13.94	7.17183	9.36909	5.8951	7.75227	19.657	24.7733	PTPN6	nw_004676785:418806-431672	+	Uncharacterized protein
PTPN3	6	0	12.22	8.9	2.30173	1.00283	13.4288	14.3188	11.1658	9.9327	PTPN3	nw_004677600:1057811-1217295	+	Tyrosine-protein phosphatase
PTPN2	4	0	2.36	21.73	22.976	16.1767	20.4071	23.4579	44.5807	38.0238	PTPN2	nw_004676557:13736-41243	+	Uncharacterized protein
PTPN5	4	0	-2.68	2.92	5.38075	3.43549	1.55338	1.91283	5.17291	9.48325	PTPN5	nw_004678350:405118-483536	-	Uncharacterized protein
PTPN4	4	0	5.92	25.14	13.4115	7.59785	16.1496	16.6969	39.0893	32.2028	PTPN4	nw_004676844:1932435-2033323	+	Uncharacterized protein
MAFK	4	0	-10.02	28.99	33.8856	29.0742	21.9204	20.9954	66.2819	54.6509	MAFK	nw_004677060:2142320-2148995	+	Uncharacterized protein
GLS	4	0	1.25	8.61	11.7557	6.74458	10.4069	10.5852	17.0818	18.6374	GLS	nw_004676457:826509-879897	+	Uncharacterized protein
LOC106019789	5	0	1.93	-0.42	1.39244	1.23066	3.36374	3.12382	0.836157	0.944502	LOC106019789	nw_004678373:91978-93920	-
ECHDC2	1	0	-30.66	-33.72	50.8929	70.0629	30.775	28.8649	25.0869	28.4214	ECHDC2	nw_004678054:459700-465338	-	Uncharacterized protein
LOC106017406	0	0	-45.47	-96.56	95.9866	147.81	67.4824	85.3822	25.9246	24.7541	LOC106017406	nw_004677092:1068024-1069490	-
ECHDC3	1	0	-10.29	-7.99	12.6681	16.151	4.33411	3.90692	7.16452	5.67921	ECHDC3	nw_004676350:1850726-1858220	+	Uncharacterized protein
LOC106017409	5	0	229.12	-80.46	103.863	85.8561	326.727	321.235	13.7121	15.0917	LOC106017409	nw_004677092:1221171-1225527	-
LOC106020438	4	0	0.16	0.71	0.169767	0.0643041	0.312812	0.250278	1.04675	0.609585	LOC106020438	nw_004680500:10363-31530	+
LOC101798007	6	0	12.46	7.82	6.14459	0.990213	17.0041	15.0487	12.6785	10.09	LOC101798007	nw_004676872:2342638-2399658	+	Uncharacterized protein
LOC106020437	5	0	0.85	0.13	0.187506	0	1.11623	0.774004	0.242788	0.203146	LOC106020437	nw_004680490:6974-8647	+
LOC106017407	0	0	-0.64	-1.35	2.29933	1.46266	1.19152	1.29977	0.290769	0.774308	LOC106017407	nw_004677092:1073159-1083742	+
GSR	1	0	-11	-9.1	16.2486	21.214	9.16284	6.29367	9.17524	10.081	GSR	nw_004677628:1419804-1424263	-	Uncharacterized protein
IFNGR2	4	0	-6.31	56.97	48.3597	60.685	45.3931	51.0334	90.8528	132.129	IFNGR2	nw_004676597:766343-776325	-	Uncharacterized protein
FTSJ2	1	0	-5.77	-5.14	9.81116	8.6119	3.20033	3.67546	2.37832	5.76614	FTSJ2	nw_004677060:2660929-2663469	-	Putative ribosomal RNA methyltransferase 2
IFNGR1	4	0	-0.9	53.97	36.5479	18.6242	25.3875	27.9894	79.9755	83.1379	IFNGR1	nw_004676852:239932-254006	-	Uncharacterized protein
TTC39B	5	0	19.91	5.42	10.1826	5.11341	24.0632	31.0469	14.4233	11.7139	TTC39B	nw_004676945:365154-392253	+	tetratricopeptide repeat domain 39B
TTC39A	5	0	3.3	0.27	1.33763	0.892699	3.59325	5.23049	1.74378	1.03317	TTC39A	nw_004678063:723030-776283	-	tetratricopeptide repeat domain 39A
LOC106019778	7	0	0.32	0.61	0.455495	0.227542	0.609121	0.715306	0.854762	1.04705	LOC106019778	nw_004678365:233609-238987	-
LOC106020448	1	0	-17.2	-11.28	33.5667	25.6647	13.5498	11.2747	20.5371	16.1352	LOC106020448	nw_004680547:7-1926	+
LOC106020454	5	0	32.31	0.12	16.3659	23.7003	54.583	50.0969	20.6183	19.6958	LOC106020454	nw_004680698:962-3622	-
BVES	4	0	-7.22	28.82	14.1334	15.7785	8.56122	6.90879	57.9442	29.6057	BVES	nw_004677461:163209-187843	-	blood vessel epicardial substance
LOC106020450	5	0	1.92	-0.68	1.08884	1.52369	2.52072	3.93277	0.78325	0.471862	LOC106020450	nw_004680556:1806-2787	+
LOC106020452	1	0	-4.21	-5.18	6.86561	4.76768	1.70296	1.51824	0.634983	0.637565	LOC106020452	nw_004680599:6209-7010	-
BUB1B	5	0	3.82	-0.95	3.97634	2.52645	7.2359	6.90215	2.54665	2.06466	BUB1B	nw_004676977:329009-352931	-	Uncharacterized protein
RTN4RL1	1	0	-8.68	-4.94	9.79259	15.5696	4.4724	3.52897	11.7181	3.77222	RTN4RL1	nw_004677611:560964-567058	-	Uncharacterized protein
LOC106017426	7	0	0.67	0.93	0.405291	0.113117	0.761906	1.10065	1.32576	1.05383	LOC106017426	nw_004677098:1308802-1321172	-
RCSD1	2	0	-4.15	4.03	6.74908	7.46378	3.14417	2.77534	8.97546	13.3027	RCSD1	nw_004676846:818655-858148	-	Uncharacterized protein
PTPRB	4	0	-2.16	6.16	10.7373	7.95427	7.63833	6.73691	17.3199	13.6917	PTPRB	nw_004677523:166349-228007	-	Uncharacterized protein
LOC106019797	3	0	-0.02	-0.45	0.580569	0.400873	0.540021	0.402541	0.0313223	0.0471745	LOC106019797	nw_004678376:183598-209944	-
PTPRC	4	0	1.79	11.87	1.12555	0.817629	2.43234	3.08682	12.085	13.5908	PTPRC	nw_004678071:611279-675925	+	Uncharacterized protein
PTPRE	4	0	0.18	4.98	2.54971	1.22223	2.0581	2.07376	5.95002	7.77211	PTPRE	nw_004677255:6543-55334	-	Uncharacterized protein
LOC106019793	3	0	5.67	-7.99	15.7003	18.2126	22.1143	23.1461	10.4066	7.53294	LOC106019793	nw_004678373:320654-323407	+
LOC101798015	5	0	0.38	-0.03	0.0458075	0.0607283	0.318142	0.543629	0.0197709	0.0198513	LOC101798015	nw_004677016:73203-100216	-	cystathionine beta-synthase-like
LOC101798019	3	0	0.39	-0.51	0.616092	0.476449	0.916901	0.953684	0.0664775	0	LOC101798019	nw_004677220:25096-27900	+	Uncharacterized protein
LOC106020472	7	0	2.76	6.53	0.256795	0.51066	3.31219	2.98131	8.92219	4.89656	LOC106020472	nw_004680944:28363-38444	+
SPTAN1	6	0	36.52	22.38	29.2118	27.2984	63.3081	66.2372	62.5637	38.7119	SPTAN1	nw_004677314:81953-130273	-	Uncharacterized protein
LOC106020505	1	0	-16.87	-22.53	19.4176	39.616	13.864	11.4238	6.73595	7.23521	LOC106020505	nw_004681299:119-694	+
SGMS2	4	0	0.97	22.23	16.6737	10.051	11.2559	17.4052	45.3605	25.8319	SGMS2	nw_004677028:664549-696591	+	Phosphatidylcholine:ceramide cholinephosphotransferase 2
LOC106016089	5	0	1	0.09	0.192125	0.186784	1.29622	1.09047	0.248768	0.316388	LOC106016089	nw_004676771:161118-167269	+
AGTR1	4	0	-2.1	11.18	8.87952	6.40814	7.81034	3.28445	28.6033	9.04274	AGTR1	nw_004677325:19575-48825	-	Uncharacterized protein
AGTR2	1	0	-13.26	-16.97	17.9232	17.4515	5.22558	3.63725	0.881622	0.555424	AGTR2	nw_004682889:13479-19666	+	Uncharacterized protein
ILK	1	0	-65.15	-40.73	95.5492	149.548	62.4755	52.3249	83.5147	80.113	ILK	nw_004678891:60922-65838	+	Integrin-linked protein kinase
PATZ1	0	0	-0.61	-1.36	1.88509	1.25881	0.985632	0.932536	0.165307	0.259342	PATZ1	nw_004677948:888946-915639	-	Uncharacterized protein
LOC101798308	1	0	-5.5	-5.93	4.74259	7.49555	0.885733	0.345475	0.28898	0.0967184	LOC101798308	nw_004676762:14239-29062	+	Olfactory receptor
F5	4	0	5.98	43.37	1.83937	1.60865	6.62149	8.7853	61.9482	28.2455	F5	nw_004677781:74435-106069	+	Uncharacterized protein
LOC106016093	1	0	-1.53	-1.45	1.72937	1.43582	0	0.108161	0.180948	0.0908421	LOC106016093	nw_004676773:366928-446916	-
F3	7	0	44.95	100.18	85.0364	69.581	131.296	113.219	212.255	142.715	F3	nw_004676936:119255-126502	-	Uncharacterized protein
LOC106020501	6	0	0.43	0.24	0.282524	0.0832333	0.66574	0.558817	0.487758	0.357103	LOC106020501	nw_004681262:128993-138183	-
ARL8B	5	0	80.55	5.25	55.4816	45.9223	119.596	142.911	52.0737	59.823	LOC101793715	nw_004677051:122135-126065	-	Uncharacterized protein
SLC30A10	7	0	0.39	0.6	0.0535634	0.0828456	0.46501	0.442207	0.786026	0.545492	SLC30A10	nw_004677787:379648-401301	-	Uncharacterized protein
AHCTF1	7	0	11.84	18.88	5.50644	2.4636	14.9344	16.7144	16.5731	29.1611	AHCTF1	nw_004678851:69164-109307	-	Uncharacterized protein
LOC106016065	4	0	-0.55	3.09	2.0243	0.155575	0.43662	0.635789	5.3182	3.05133	LOC106016065	nw_004676347:570342-571428	-
IL17C	5	0	3.64	1.08	0.114198	0.10093	4.19223	3.29977	0.394309	1.97956	IL17C	nw_004676336:53290-54168	-	Uncharacterized protein
IL17D	0	0	-5.05	-8.51	11.4687	8.87771	5.15486	5.08365	2.35871	0.967337	IL17D	nw_004678443:132701-143400	+	Uncharacterized protein
FH	1	0	-37.26	-29.98	63.9276	62.9303	25.9855	26.3498	26.1736	40.7219	FH	nw_004677600:120939-135295	+
LAPTM4B	3	0	0.54	-2.72	2.74539	4.09026	3.76156	4.15531	0.361122	1.04245	LAPTM4B	nw_004678003:882859-944677	+	Uncharacterized protein
APCDD1L	2	0	-36.55	-14.43	45.4095	53.2209	13.4015	12.1253	45.2879	24.4785	APCDD1L	nw_004676394:1868878-1874158	+	adenomatosis polyposis coli down-regulated 1-like
GK	7	0	3.3	5.25	3.31458	1.90021	5.36846	6.45283	7.6711	8.04394	GK	nw_004677266:923546-953812	-	ADP-dependent glucokinase
KCNAB1	1	0	-3.43	-4.3	6.73182	4.71873	1.8809	2.71494	1.46945	1.37483	KCNAB1	nw_004676527:156988-197794	-	Uncharacterized protein
LOC101798330	3	0	0.3	-8.16	12.0155	18.8992	13.9824	17.5277	6.22318	8.36663	LOC101798330	nw_004677826:20012-46880	+	caseinolytic peptidase B protein homolog
LOC101798331	0	0	-0.45	-0.85	1.00033	0.884108	0.487225	0.488001	0.1413	0.0472915	LOC101798331	nw_004677948:1153543-1182972	+
LOC106020552	4	0	-0.16	6.05	2.90356	2.56622	2.16062	2.99639	9.81674	7.7595	LOC106020552	nw_004683335:4-305	-
KDELR2	1	0	-147.89	-91.9	234.081	203.521	70.998	70.8251	118.523	135.28	KDELR2	nw_004677060:4947-11456	+	ER lumen protein-retaining receptor
HYAL2	7	0	12.68	42.3	22.6712	27.0652	37.0978	38.0041	43.327	91.0146	HYAL2	nw_004677655:319916-321693	+	Hyaluronidase
AR	2	0	-6.61	4.59	8.78834	11.5535	3.81284	3.31567	15.254	14.265	AR	nw_004677125:529651-585675	+	Uncharacterized protein
CNPY3	1	0	-50.27	-58.31	88.2603	94.5434	44.3684	37.8902	26.9197	39.2688	CNPY3	nw_004678559:66782-67516	-
CNPY2	1	0	-24	-23.94	30.7687	44.4992	15.3369	11.9262	9.14987	18.2466	CNPY2	nw_004680885:18799-20302	+	Uncharacterized protein
LOC101798345	6	0	3.97	2.01	0.138854	1.84083	6.33727	3.58234	2.1575	3.85115	LOC101798345	nw_004680338:8137-11025	+	nipped-B-like protein-like
IL12A	0	0	-2.91	-5.1	7.43775	5.63453	3.55797	3.70071	1.49045	1.38139	IL12A	nw_004678123:564248-572591	+	Uncharacterized protein
IL12B	4	0	-0.27	0.43	0.586226	0.259059	0.109057	0.189053	0.980452	0.730391	IL12B	nw_004676329:315372-403983	+	Interleukin-12 subunit beta
C9	7	0	0.39	1.27	0.295327	0.163135	0.622656	0.609538	1.62518	1.37583	C9	nw_004676528:341695-361823	-	Uncharacterized protein
KIAA1958	5	0	4.08	-0.37	1.23962	1.48689	6.50099	4.38603	0.382166	1.61162	KIAA1958	nw_004676706:278198-284188	+	KIAA1958 ortholog
LOC106020525	5	0	3.68	0.48	1.62406	0.888568	5.33279	4.54911	1.33516	2.14495	LOC106020525	nw_004682016:1850-5803	-
SCAF11	6	0	13.65	14.57	13.1806	7.39155	20.7289	27.1399	16.7051	32.9995	SCAF11	nw_004676366:924091-970516	+	Uncharacterized protein
LRRTM4	0	0	-0.33	-0.5	0.686976	0.348371	0.100563	0.278927	0.0194429	0.00976099	LRRTM4	nw_004680442:28797-269083	-	Uncharacterized protein
EXOC4	0	0	-8.3	-11.59	18.1629	19.1428	10.5491	10.1582	8.18748	5.93637	EXOC4	nw_004676637:178789-554406	+	Exocyst complex component 4
EXOC6	6	0	5.82	2.95	5.0193	2.87045	9.46564	10.0739	6.30795	7.48517	EXOC6	nw_004676586:1033176-1157129	-	Uncharacterized protein
NBEAL2	7	0	2.05	3.13	2.92973	4.11036	5.85423	5.28566	6.349	6.96081	NBEAL2	nw_004677386:110560-128415	-	Uncharacterized protein
EXOC2	6	0	5.76	3.13	8.32224	4.01871	12.6443	11.2143	8.64227	9.96095	EXOC2	nw_004677319:1087366-1216784	+	Uncharacterized protein
NBEAL1	4	0	3.55	14.42	1.72288	0.738484	4.70266	4.85316	16.5701	14.7276	NBEAL1	nw_004676788:884452-963784	+	neurobeachin-like 1
IL6	4	0	1.05	18.56	0.359387	0.0794082	1.248	1.29807	15.4339	22.1158	IL6	nw_004677092:1054871-1058138	+	Uncharacterized protein
CS	1	0	-64.19	-59.07	73.5358	139.938	49.0781	36.0064	43.2713	52.0602	CS	nw_004681150:5291-6081	-
NTNG1	0	0	-0.67	-1.34	2.1026	1.40782	0.948244	1.22738	0.403333	0.423381	NTNG1	nw_004678380:927043-1086783	+	Netrin-G1
LOC101798325	7	0	0.18	0.63	0.982627	0.351521	0.959458	0.740413	1.48102	1.12204	LOC101798325	nw_004677445:213111-244122	-	uncharacterized LOC101798325
LOC106020517	5	0	0.5	0.05	0	0	0.382024	0.614085	0.0604312	0.0455078	LOC106020517	nw_004681744:19049-23662	+
LOC106020520	1	0	-15.54	-17.17	17.7733	30.435	9.76175	7.36938	6.0273	7.83985	LOC106020520	nw_004681777:9229-10101	+
CP	4	0	0.48	4.96	5.91882	2.71674	5.14247	4.4545	11.0935	7.46826	CP	nw_004677440:49396-69239	-	Uncharacterized protein
IDE	7	0	16.81	29.47	12.1355	6.40759	27.4854	24.669	45.5956	31.8808	IDE	nw_004676586:1226350-1287899	+	Uncharacterized protein
KNTC1	5	0	0.55	-0.16	0.649973	0.296205	1.13862	0.901325	0.385734	0.237663	KNTC1	nw_004678268:593596-631708	+	Uncharacterized protein
CXCL12	2	0	-22.22	2.23	38.8916	32.6112	14.5277	12.5389	21.9263	54.0407	CXCL12	nw_004678687:62831-76202	-	Uncharacterized protein
IDS	1	0	-4.04	-4.41	6.94504	7.64794	3.47311	3.03445	3.23927	2.52428	IDS	nw_004677091:1587714-1609086	+	Iduronate 2-sulfatase
CYGB	1	0	-52.57	-28.59	68.0539	78.8965	25.0047	16.8131	42.4841	47.2903	CYGB	nw_004676618:136774-143999	-	Cytoglobin
MB	1	0	-3.02	-2.65	2.82834	3.382	0	0.171692	0.335103	0.576799	MB	nw_004676699:266638-272372	+	Myoglobin
BEND2	6	0	1.81	1.46	1.71303	1.01341	3.34441	2.99385	2.76663	2.88564	BEND2	nw_004676616:739601-764513	-
BEND3	4	0	-2.22	2.86	8.0451	6.1195	4.40443	5.31598	6.89234	13.0003	BEND3	nw_004676763:182332-192910	-	BEN domain containing 3
BEND6	4	0	1.23	7.09	1.35355	0.715309	1.84136	2.69285	5.42044	10.8245	BEND6	nw_004677001:569716-590640	+	BEN domain containing 6
BEND5	1	0	-7.67	-9.28	15.9836	11.0722	6.30665	5.41331	3.03648	5.4558	BEND5	nw_004678127:1126734-1149662	-	Uncharacterized protein
BST1	4	0	1.26	8.56	3.68971	2.24461	3.20915	5.24173	8.54162	14.5154	BST1	nw_004676793:568936-622395	+	Uncharacterized protein
LOC106017191	5	0	17.83	7.65	5.29922	5.43999	24.5902	21.7994	12.5284	13.5106	LOC106017191	nw_004677028:1615346-1619436	+
ABCA4	5	0	1.42	0.06	1.57532	0.882249	2.59982	2.70412	1.13769	1.44649	ABCA4	nw_004678025:41094-112664	-	Uncharacterized protein
KDELC1	1	0	-19.41	-15.98	36.3867	29.9754	14.2056	13.3434	17.5017	16.8981	KDELC1	nw_004676659:1553722-1562671	-	Uncharacterized protein
LOC106017197	6	0	15.62	14.61	9.87216	7.13682	24.1574	24.0848	19.02	27.2057	LOC106017197	nw_004677031:391573-412498	-
LOC106017199	7	0	1.26	1.86	2.3125	0.7759	2.63431	2.98305	2.5322	4.26844	LOC106017199	nw_004677031:383311-386771	-
ABCB9	5	0	2.2	0.51	1.25514	1.84886	4.07778	3.42865	2.10318	2.02641	ABCB9	nw_004676755:1628000-1639014	+	Uncharacterized protein
RBM12B	4	0	0.96	4.78	5.43551	4.18927	6.28751	5.26369	7.43829	11.7443	RBM12B	nw_004679184:330146-335912	+	Uncharacterized protein
ABCB6	0	0	-2.02	-4.1	7.07098	7.86665	6.18482	4.70468	3.23929	3.49438	ABCB6	nw_004677096:189119-193561	+	Uncharacterized protein
CXCL14	1	0	-230.35	-211.67	287.732	204.831	14.0863	17.7738	17.6801	51.5413	CXCL14	nw_004676932:973967-981687	+	Uncharacterized protein
FREM2	5	0	2.28	-0.32	0.76292	0.630308	3.17588	2.78126	0.622773	0.136561	FREM2	nw_004676907:129313-252271	-	Uncharacterized protein
FREM1	5	0	1.02	-0.73	1.30137	0.917931	2.13542	2.13069	0.496874	0.271138	FREM1	nw_004676945:458687-508759	+	Uncharacterized protein
LRRFIP2	4	0	4.05	18.21	15.8155	6.36653	14.1829	16.0899	22.9932	35.6013	LRRFIP2	nw_004676605:1978903-2035319	+	Uncharacterized protein
LRRFIP1	7	0	19.07	32.93	18.815	10.2485	31.0014	36.1953	53.7075	41.2063	LRRFIP1	nw_004678020:77250-140128	-	Uncharacterized protein
IL	4	0	-6.72	81.22	15.6985	42.0621	10.4384	33.8788	112.784	107.419	IL	nw_004676534:2233441-2236710	+
AVL9	6	0	4.87	4.67	5.71953	2.75459	8.99978	9.21095	8.09043	9.73057	AVL9	nw_004676605:959700-1002952	-	Uncharacterized protein
LOC106017184	5	0	4.13	-0.24	1.98086	0.773575	6.74161	4.27855	0.676012	1.59708	LOC106017184	nw_004677028:104266-110412	-
LOC106017183	5	0	1.09	-0.19	0.504461	0.399409	1.62666	1.46416	0.127009	0.391685	LOC106017183	nw_004677028:112455-126525	-
LOC106017188	4	0	0.77	6.67	4.00729	1.68913	3.03393	4.19903	12.4104	6.62585	LOC106017188	nw_004677028:700299-706286	+
LOC106017186	0	0	-0.44	-1.63	2.99245	1.27516	2.38581	0.99261	0.645782	0.370519	LOC106017186	nw_004677028:301908-420437	+
TXNRD3	5	0	21.23	10.51	27.5304	21.3426	43.2053	48.1209	25.5465	44.3385	TXNRD3	nw_004677624:479729-499414	+	Uncharacterized protein
TXNRD1	5	0	43.01	-0.83	9.95151	8.21859	47.3608	56.8368	6.84408	9.67159	TXNRD1	nw_004678419:98072-123088	+	Uncharacterized protein
LOC106017152	0	0	-0.46	-0.72	0.735489	0.827323	0.331695	0.310502	0.0288585	0.0869275	LOC106017152	nw_004677024:328871-337248	+
LOC106017162	4	0	0.89	3.82	0.0921042	0.0814034	0.822446	1.14059	2.22616	5.58804	LOC106017162	nw_004677025:1120838-1123994	+
KY	0	0	-0.09	-0.28	0.29326	0.314729	0.187048	0.237785	0.0180819	0.0363109	KY	nw_004677000:569852-595085	-	Uncharacterized protein
ZBED1	4	0	2.39	10.76	8.26641	6.78177	9.87377	9.94924	20.5619	16.0104	ZBED1	nw_004676396:1923411-1933270	-	Uncharacterized protein
ZBED4	6	0	6.19	6.24	4.92719	2.01062	9.8628	9.45737	8.37617	11.0361	ZBED4	nw_004677119:419506-432360	+	Uncharacterized protein
LOC106017146	5	0	3.71	0.98	3.64474	1.36431	5.75188	6.68178	2.45773	4.51921	LOC106017146	nw_004677023:390716-409183	+
PRKX	5	0	22.42	7.89	8.79431	4.0915	29.0704	28.6641	19.2916	9.38318	PRKX	nw_004676485:364212-422446	+	Uncharacterized protein
LOC106017145	7	0	0.17	0.45	0.122141	0.0134938	0.257516	0.22058	0.382197	0.648408	LOC106017145	nw_004677023:353856-368620	-
NSMAF	5	0	8.87	2.48	6.87451	3.74298	15.2244	13.1316	7.97459	7.59728	NSMAF	nw_004676497:1068864-1103313	-	neutral sphingomyelinase (N-SMase) activation associated factor
GTPBP2	3	0	0.33	-13.47	14.8669	23.0235	19.0582	19.4833	5.2242	5.73008	GTPBP2	nw_004676724:717118-723256	+	Uncharacterized protein
LOC106017138	2	0	-3.58	2.71	11.3856	7.2199	5.33199	6.12275	13.299	10.7352	LOC106017138	nw_004677021:1768782-1777129	+
LOC106017135	4	0	0.12	0.89	0.282859	0.0576914	0.302232	0.269449	1.02363	1.10323	LOC106017135	nw_004677021:975718-982496	+
RAB40C	5	0	25.24	-6.6	35.9083	34.8262	55.2989	65.9181	29.7033	27.833	RAB40C	nw_004678328:50583-66200	-	Uncharacterized protein
LOC106017122	5	0	1.97	0.22	0.623578	0.314931	2.29801	2.57406	0.384487	1.00373	LOC106017122	nw_004677018:102628-115200	-
LOC106017124	1	0	-1.3	-1.16	2.26482	1.89554	0.834145	0.725958	0.740541	1.10046	LOC106017124	nw_004677018:299872-304805	-
EPHB2	1	0	-9.88	-12.97	19.0559	15.8845	8.31955	6.86138	4.25327	4.74651	EPHB2	nw_004676672:663877-753226	-	Receptor protein-tyrosine kinase
EPHB6	5	0	3.49	-0.65	1.2606	0.954979	4.94336	4.25375	0.604539	0.31217	EPHB6	nw_004676762:488510-562638	-
XG	5	0	107.74	17.75	14.839	5.61168	107.66	128.274	35.9849	19.9722	XG	nw_004676396:2058396-2082009	+	Xg blood group
LOC106018525	1	0	-9.36	-6.82	12.4036	18.0117	6.44895	5.24311	9.08995	7.67547	LOC106018525	nw_004677496:145096-148026	+
UTS2B	6	0	4.38	2.87	0.698792	0.566138	3.06216	6.97096	0.603208	6.40992	UTS2B	nw_004678814:941735-950221	-	Uncharacterized protein
CELSR1	5	0	12.39	-1.17	3.4127	2.68937	15.7768	15.1122	2.27099	1.49268	LOC101803029	nw_004676386:2002113-2154121	-	Uncharacterized protein
EPHA1	5	0	13.8	-0.45	5.98455	6.28751	21.0746	18.7886	6.37377	4.99702	EPHA1	nw_004676762:40054-74501	+	Receptor protein-tyrosine kinase
EPHA2	6	0	10.07	11.46	4.57042	6.17794	16.6181	14.2606	22.9289	10.7421	EPHA2	nw_004676531:797312-804142	-	Uncharacterized protein
EPHA3	1	0	-2.66	-2.6	2.47209	4.45102	0.902039	0.706305	0.767164	0.956215	EPHA3	nw_004676858:1345774-1555635	-	Uncharacterized protein
EPHA6	2	0	-0.59	-0.17	0.975674	0.387163	0.0790232	0.102742	0.63596	0.379676	EPHA6	nw_004676846:387-471293	+	Receptor protein-tyrosine kinase
LOC106017100	1	0	-0.64	-0.78	0.85556	0.75616	0.130594	0.203749	0	0.0570413	LOC106017100	nw_004677012:24650-26010	-
LOC106018591	5	0	1.13	0.12	0.228467	0.0605769	1.11072	1.4382	0.256381	0.277225	LOC106018591	nw_004677525:1283369-1287455	+
PRG4	4	0	2.52	71.17	2.34666	1.5845	5.35072	3.62501	39.6705	106.597	PRG4	nw_004678578:137655-157707	+	Uncharacterized protein
LOC106018583	7	0	4.13	10.17	9.56614	4.77974	12.0855	10.5301	16.8566	17.8317	LOC106018583	nw_004677524:1729719-1777194	-
MBD4	1	0	-49.31	-51.15	65.2849	74.8369	20.1446	21.357	20.006	17.824	MBD4	nw_004676494:987916-991103	-	Uncharacterized protein
EFHC1	0	0	-1.02	-1.71	2.47021	2.11499	1.49349	1.05552	0.383151	0.786146	EFHC1	nw_004676608:41786-55495	-	Uncharacterized protein
PLA2G6	3	0	-0.84	-6.59	9.94101	10.0216	9.18507	9.10472	2.33302	4.4427	PLA2G6	nw_004676738:225690-236779	+	Uncharacterized protein
LOC106018572	6	0	0.92	1.19	0.630452	0.689175	1.76132	1.40394	2.37737	1.32293	LOC106018572	nw_004677518:126844-131943	+
TXLNG	5	0	7.63	2.17	4.01446	1.92437	10.2051	11.0007	5.33507	4.93412	TXLNG	nw_004676616:1233942-1254124	-	Uncharacterized protein
LARP1B	6	0	17.59	16.6	11.5371	6.7468	26.7976	26.6707	26.0456	25.4285	LARP1B	nw_004676716:2554845-2582113	+	Uncharacterized protein
MOGAT1	5	0	24.88	-3.66	10.7993	11.5754	38.5274	33.5978	11.8548	3.20171	MOGAT1	nw_004677892:760112-782514	-	Uncharacterized protein
BIRC7	1	0	-0.65	-0.73	1.04424	0.840268	0.355663	0.225175	0.188353	0.229645	BIRC7	nw_004676322:45524-53793	+	Uncharacterized protein
BIRC6	6	0	11.97	15.1	10.0855	6.71253	19.8705	20.8583	22.1252	24.872	BIRC6	nw_004677460:489724-607063	-	Uncharacterized protein
BIRC2	4	0	6.94	49.47	25.1467	19.9361	26.5091	32.4612	57.7643	86.2602	BIRC2	nw_004676396:585513-594079	+
HYI	3	0	-5.97	-23.23	24.5365	40.6825	27.7525	25.5235	10.4207	8.33643	HYI	nw_004676388:1499420-1505586	-	Putative hydroxypyruvate isomerase
TMTC1	4	0	-1.99	14.28	10.0624	7.88386	6.85593	7.11918	24.4313	22.0657	TMTC1	nw_004677834:87280-182086	-
TMTC3	6	0	17.09	14.62	15.5919	5.92827	27.6247	28.0668	21.314	29.452	TMTC3	nw_004677615:1062218-1098612	-	Uncharacterized protein
SLC22A16	2	0	-1.17	0.31	2.09733	1.18513	0.477585	0.47309	1.57301	2.32442	SLC22A16	nw_004676763:1548667-1581375	-	Uncharacterized protein
SLC22A18	5	0	0.69	-0.31	0.488534	0.370093	0.86555	1.36841	0.120489	0.120979	SLC22A18	nw_004677025:1648706-1705843	+	Uncharacterized protein
LOC106020580	5	0	0.88	-0.02	0.0875402	0.0386848	0.890261	0.993729	0.0755661	0.0189684	LOC106020580	nw_004685070:73329-82498	+
LOC106020585	1	0	-3.98	-5.35	7.33149	3.59984	2.6941	0.280218	0	0.235348	LOC106020585	nw_004685425:4-352	+
LOC106020586	1	0	-1050.77	-656.92	1245.03	1196.25	184.321	155.426	625.421	502.026	LOC106020586	nw_004685468:196-514	-
LOC106020590	4	0	1.37	7.43	0.086729	0.178856	1.60626	1.4022	9.13364	5.98857	LOC106020590	nw_004686053:1249-6294	+
PLXNB2	6	0	17.24	13.87	9.24849	4.99616	25.4202	23.2949	18.8881	23.0978	PLXNB2	nw_004677119:2245763-2423003	-	Uncharacterized protein
LOC106020594	1	0	-7.02	-7.23	9.32329	8.80192	1.8921	2.18667	2.56073	1.10192	LOC106020594	nw_004686319:5-349	+
LOC106020597	4	0	0.42	1.84	0.755824	0.389673	0.968628	1.00749	1.84858	2.97521	LOC106020597	nw_004676428:1373118-1376588	-
LOC101798378	6	0	1.94	1.45	0.0231643	0.0818921	1.72372	2.27096	1.25973	1.74671	LOC101798378	nw_004676944:799-19580	-	uncharacterized LOC101798378
PLXNC1	7	0	10.67	19.8	6.07566	4.59696	16.2743	15.7292	22.1887	28.0806	PLXNC1	nw_004676510:1263868-1331837	+	Uncharacterized protein
PEAK1	7	0	19.63	34.88	15.5875	14.0003	34.8793	33.9671	50.0218	49.3193	PEAK1	nw_004677617:253716-367555	-	Uncharacterized protein
LOC101798362	5	0	0.59	0.07	0.118969	0.0525737	0.944303	0.399013	0.282415	0.0257785	LOC101798362	nw_004676555:177049-196138	-	monocarboxylate transporter 2-like
COMMD8	1	0	-8.27	-10.15	21.7566	14.4062	10.8972	8.73543	7.60889	8.24617	COMMD8	nw_004678248:329440-334099	+	COMM domain containing 8
MTCH1	1	0	-13.3	-18.14	29.4297	34.0887	20.1951	16.7239	16.9827	10.2536	MTCH1	nw_004677468:3262-14875	+	Uncharacterized protein
HTT	7	0	5.68	9.72	4.73722	2.36689	8.96094	9.5021	13.2808	13.2655	HTT	nw_004676748:3403249-3487216	+	Uncharacterized protein
LOC106020576	1	0	-28.28	-21.48	37.8351	30.3995	6.26884	5.40145	16.1686	9.10549	LOC106020576	nw_004684864:2155-4187	-
LOC106020578	1	0	-21.83	-22.76	39.806	30.7422	14.4292	12.4551	12.8773	12.15	LOC106020578	nw_004684931:432-2275	+
MUSTN1	4	0	-51.38	83.14	79.6263	87.1745	25.5576	38.4732	146.528	186.561	MUSTN1	nw_004677655:858728-862841	+
LOC106020574	5	0	37.07	-1.4	1.16306	2.05586	33.2967	44.0598	0.164286	0.256595	LOC106020574	nw_004684346:18183-25963	+
LOC106020569	5	0	32.41	-4.17	8.43704	18.2563	53.9783	37.5292	11.05	7.31261	LOC106020569	nw_004684056:5-256	+
PPIP5K2	5	0	5.46	2.13	9.40399	3.34055	12.2371	11.4216	9.72559	7.2886	PPIP5K2	nw_004677487:290686-339273	+	Uncharacterized protein
LOC106016054	1	0	-0.41	-0.52	0.876274	0.433702	0.220251	0.265258	0.171454	0.0911388	LOC106016054	nw_004676768:332845-440603	+
LOC106016056	0	0	-0.24	-0.37	0.506493	0.223824	0.125632	0.130672	0	0	LOC106016056	nw_004676768:426636-499290	-
SRD5A3	2	0	-16.27	-8.12	24.1955	25.6041	7.14562	10.1046	9.56983	23.9868	SRD5A3	nw_004676534:803073-806518	+	Uncharacterized protein
SRD5A2	5	0	9.72	0.04	0.152739	0.202491	11.5931	8.19638	0.164809	0.264767	SRD5A2	nw_004678851:134721-163406	-	Uncharacterized protein
COMMD1	1	0	-13.26	-11.83	20.4574	21.8765	8.18615	7.62032	9.82146	8.84914	COMMD1	nw_004676976:332187-406292	-	Uncharacterized protein
PRNP	4	0	9.58	60.61	35.309	50.6503	48.0397	57.0792	96.7621	110.423	PRNP	nw_004676548:20452-25983	+	Major prion protein
LOC106016038	7	0	0.36	1.12	0.201969	0	0.400776	0.521067	1.30757	1.13784	LOC106016038	nw_004676766:291508-293750	+
MTCL1	6	0	10.72	6.54	7.87257	7.05991	18.8149	17.5585	19.535	8.4792	SOGA2	nw_004676439:727070-780604	-	Uncharacterized protein
IRF7	4	0	1.14	5.34	2.43291	5.16888	5.05983	4.82827	11.0661	7.21815	IRF7	nw_004676799:385094-387655	-	Uncharacterized protein
IRF8	4	0	-1.47	8.94	5.44365	6.49393	5.56065	3.4315	17.4999	12.3183	IRF8	nw_004676766:62579-69039	+	Interferon regulatory factor 8
IRF1	4	0	-5.34	34.75	14.82	16.7848	10.9549	9.97645	59.9401	41.1718	IRF1	nw_004680142:80189-87098	-	Interferon regulatory factor
SLC5A9	5	0	1.24	-0.24	0.295724	0.217805	1.61375	1.37331	0.0212728	0.0213593	SLC5A9	nw_004678127:692174-715268	+	Uncharacterized protein
IRF4	4	0	-0.5	0.76	0.96953	0.77528	0.412259	0.333509	1.91295	1.36051	IRF4	nw_004677319:1243118-1255590	-	Interferon regulatory factor 4
IGFBP1	1	0	-3.4	-3.16	4.02405	4.43349	1.25792	0.398205	0.808927	1.33777	IGFBP1	nw_004676635:330791-334855	-	Uncharacterized protein
IGFBP3	1	0	-36.51	-21.63	54.5218	47.2539	13.8399	14.9213	32.0992	26.4214	IGFBP3	nw_004676635:115354-322568	+	Uncharacterized protein
XRCC2	3	0	0.2	-2.07	4.07931	3.48586	4.58404	3.37244	1.16729	2.26594	XRCC2	nw_004678839:255374-267430	-	Uncharacterized protein
PLEKHM1	5	0	7.94	-2.57	7.00461	10.2992	16.9111	16.2752	5.13036	7.02774	PLEKHM1	nw_004677199:196655-215942	-	Uncharacterized protein
XRCC6	1	0	-15.38	-18.82	23.2553	28.0375	11.2432	9.28468	6.98706	6.6647	LOC101794332	nw_004678369:111518-126422	-	Uncharacterized protein
LOC106020601	3	0	0.29	-2.78	4.76518	2.08041	3.70255	3.73259	0.346912	0.945447	LOC106020601	nw_004687368:7-1438	+
ANKLE2	7	0	5.02	15.52	18.4161	12.1009	20.7831	19.776	30.3376	31.2131	ANKLE2	nw_004676884:3808227-3825693	+	Uncharacterized protein
LOC106020607	5	0	2.67	0.06	1.34161	0.592869	3.40606	3.86846	1.05591	0.991806	LOC106020607	nw_004687953:13769-20494	-
NMRK2	1	0	-11.42	-14.7	27.083	23.5674	13.9681	13.8513	10.7108	10.5476	NMRK2	nw_004676931:175932-182512	+	Uncharacterized protein
CDCA8	3	0	1.79	-2.47	5.29629	2.89273	5.72716	6.04903	2.26024	0.979981	CDCA8	nw_004678282:295993-301170	-	Uncharacterized protein
CDCA7	1	0	-10.51	-12.92	17.9168	11.6048	4.48953	4.02183	1.82883	1.85894	CDCA7	nw_004677023:655986-663318	-	Uncharacterized protein
tRNA-Met	4	0	-9.32	21.67	9.56282	18.7818	4.21686	5.48253	35.7707	35.9162	tRNA-Met	chrm:4981-5049	+
CDCA3	0	0	-5.46	-7.82	8.27541	9.82813	3.84872	3.33593	1.78587	0.672423	CDCA3	nw_004676785:349766-350694	-	cell division cycle associated 3
LOC106016180	2	0	-4.11	3.24	12.633	5.12063	4.62464	4.90007	12.2963	11.931	LOC106016180	nw_004676790:725099-732801	-
WNT10A	3	0	-1.89	-9.91	11.0274	20.5584	13.8473	13.9582	6.46996	5.30156	WNT10A	nw_004677140:14054-23485	-	Protein Wnt
MGAT5B	0	0	-0.36	-0.7	0.630214	0.835493	0.547119	0.189689	0.0453343	0.0227593	LOC101789960	nw_004677020:285208-337913	-	Uncharacterized protein
GGCT	3	0	19.72	-21.67	55.1742	45.4401	71.2043	68.8556	30.6694	26.6141	GGCT	nw_004678014:354728-358833	-	Uncharacterized protein
NIFK	1	0	-39.56	-22.52	67.8093	78.253	30.7128	36.2351	37.3415	63.6901	NIFK	nw_004676844:2901496-2904873	-	Uncharacterized protein
DIDO1	7	0	1.71	2.66	3.40291	1.82178	4.2294	4.41795	5.19053	5.35964	DIDO1	nw_004677748:1203891-1239365	+	Uncharacterized protein
HADHB	3	0	7.56	-20.23	38.9073	44.5835	48.6393	49.9621	20.7646	22.2565	HADHB	nw_004677912:9620-23697	-	Uncharacterized protein
TCF4	1	0	-66.3	-55.68	130.917	101.497	55.8657	43.9487	65.8674	55.1943	TCF4	nw_004676479:416094-583231	-	Uncharacterized protein
MGAT4A	4	0	1.71	11.56	3.54419	1.70859	3.63268	5.04796	10.7964	17.5679	MGAT4A	nw_004676574:86573-153728	-	Uncharacterized protein
TCF7	5	0	99.1	-9.45	16.2487	11.0302	125.33	100.155	4.68946	3.69047	TCF7	nw_004676446:320724-383550	-	Uncharacterized protein
MGAT4D	6	0	16.31	8.73	3.40806	1.57952	18.5563	19.0434	15.3194	7.13249	LOC101798874	nw_004677272:404104-442351	-	Uncharacterized protein
LOC106020616	3	0	0.26	-0.69	0.647531	1.01742	1.54666	0.643485	0.18632	0.103932	LOC106020616	nw_004688635:2890-7316	-
LOC106020618	1	0	-14.85	-18.35	31.0656	12.4469	7.39737	6.41177	2.86041	3.94906	LOC106020618	nw_004688898:1-285	+
LOC106020614	2	0	-10.5	3.22	10.0049	14.641	1.79004	1.86185	11.3265	19.7598	LOC106020614	nw_004688514:4-580	+
LOC106015006	6	0	0.49	0.39	0.272606	0.0992081	0.763683	0.579191	0.664426	0.486448	LOC106015006	nw_004676545:650389-656968	+
LOC106020620	5	0	6.49	1.82	0.721604	0	7.5891	6.10633	2.86534	1.50104	LOC106020620	nw_004689356:6792-8059	+
LOC106020649	5	0	31.64	-1.11	4.97817	7.79965	36.5949	39.4641	5.85987	4.70696	LOC106020649	nw_004736821:6-329	-
CREG1	4	0	4.39	83.5	23.4388	19.5846	31.3457	20.4524	101.195	108.833	CREG1	nw_004676846:859818-865922	+	Uncharacterized protein
LOC106020650	3	0	-1.9	-14.53	22.8543	24.7989	24.4714	19.3818	8.20382	10.3945	LOC106020650	nw_004736933:7-330	-
LOC106020655	3	0	2.94	-13.49	10.1625	22.4544	20.5259	17.9784	4.3862	1.2583	LOC106020655	nw_004739555:7-300	+
LOC106020634	5	0	44.83	20.62	7.88333	13.9349	70.3943	41.0836	34.0251	29.0389	LOC106020634	nw_004725833:5-190	-
LOC106020636	4	0	-2.98	6.38	4.44333	5.04912	1.57448	1.96517	7.39714	14.8544	LOC106020636	nw_004730532:5-235	-
LOC101798205	7	0	5.49	11.21	2.21917	1.01699	7.42087	6.78556	13.4803	12.1816	LOC101798205	nw_004677559:2642847-2663863	-	inactive N-acetylated-alpha-linked acidic dipeptidase-like protein 2-like
PLEKHH1	5	0	0.84	-0.04	0.184894	0.0700341	0.829876	1.0994	0.114003	0.0534176	PLEKHH1	nw_004677271:87402-131329	-	Uncharacterized protein
JMY	5	0	32.93	14.29	8.1906	4.40775	38.9348	39.52	24.2588	16.9114	JMY	nw_004676363:1760489-1807733	-	Uncharacterized protein
PLEKHH2	7	0	2.37	5.12	2.53178	0.822264	4.11598	3.98205	7.72816	5.85604	PLEKHH2	nw_004676696:1102797-1164317	-	Uncharacterized protein
LOC101798211	3	0	-1.01	-4.15	4.14439	5.50294	4.71039	2.9115	0.822995	0.522788	LOC101798211	nw_004677772:107039-112530	+	uncharacterized LOC101798211
LOC106020674	7	0	11.34	16.09	3.70277	4.03618	16.6545	13.7562	24.0787	15.8325	LOC106020674	nw_004746993:5-598	+
LOC101798228	5	0	6.3	0.35	0.146264	0.258542	5.80475	7.20741	0.347208	0.760627	LOC101798228	nw_004676347:107466-120602	+	Pantetheinase
LOC106020656	5	0	78.38	-5.78	5.94964	14.5878	98.0668	79.224	2.81642	6.15479	LOC106020656	nw_004739610:8-389	-
LOC101798226	5	0	19.94	-3.46	8.13346	8.19389	25.338	30.874	3.63321	5.76777	LOC101798226	nw_004676309:26-5346	+	Uncharacterized protein
NID2	1	0	-62.16	-60.15	96.574	120.626	53.9724	38.9116	42.2398	54.6578	NID2	nw_004676836:9378-20822	+	Uncharacterized protein
CPT1A	5	0	39.17	18.5	13.3114	5.7923	44.3023	53.1323	29.5411	26.5669	CPT1A	nw_004677317:213644-249304	-	Putative carnitine palmitoyltransferase 1A
PLEKHF2	5	0	16.72	2.04	17.0839	16.1949	32.4942	34.2242	19.5381	17.8264	PLEKHF2	nw_004676320:240254-257013	+	Uncharacterized protein
LOC106020664	6	0	595.06	786.74	420.176	634.579	1357.99	886.891	1585.68	1042.55	LOC106020664	nw_004742426:7-456	+
LOC101798223	6	0	1.77	1.48	0.386546	0.398576	1.53408	2.79233	1.3903	2.34521	LOC101798223	nw_004680136:4212-22575	+	unconventional myosin-Va-like
NR5A2	4	0	0.31	8.22	1.42224	1.1497	1.01531	2.18367	10.4954	8.50861	NR5A2	nw_004678071:1062967-1143118	+	Uncharacterized protein
LOC106020662	6	0	34.67	47.17	56.6254	28.9743	63.2786	91.6519	90.5565	89.3749	LOC106020662	nw_004741288:1-431	+
UNC50	4	0	-2.18	8.91	8.90812	7.69747	5.69501	6.55172	13.2021	21.2244	UNC50	nw_004676574:76641-86260	+	Uncharacterized protein
ROMO1	0	0	-52.52	-80.51	82.6189	151.796	73.2947	56.0721	34.0527	39.3521	ROMO1	nw_004676882:939697-941850	-	Uncharacterized protein
LOC106015054	5	0	2.71	-0.01	0.0573669	0.0338013	2.50438	2.99952	0.0165067	0.0497215	LOC106015054	nw_004676563:397578-407722	-
UNC5B	5	0	26.64	8.4	9.43164	14.0261	43.3475	33.3919	16.6317	23.6179	UNC5B	nw_004678345:20049-54189	-	Uncharacterized protein
HHEX	2	0	-8.76	-1.45	14.4268	15.7909	7.02957	5.66912	11.9216	15.3965	HHEX	nw_004676586:1173083-1185731	-	Uncharacterized protein
LOC106015064	7	0	1.94	5.47	0.0712903	0.0504061	1.9805	2.03052	10.8308	0.222441	LOC106015064	nw_004676565:358341-395246	+
LOC106018497	1	0	-0.74	-0.6	0.858042	0.905811	0.141887	0.147579	0.349763	0.20658	LOC106018497	nw_004677489:6558-10716	-
UGGT2	7	0	4.64	8.81	6.18643	3.28563	8.15114	10.6013	14.6611	12.4333	UGGT2	nw_004678409:35511-121352	-	Uncharacterized protein
UGGT1	7	0	5.64	12.47	15.0923	8.22545	16.8962	17.7091	22.2594	26.003	UGGT1	nw_004678870:247670-289125	-	Uncharacterized protein
NTMT1	0	0	-8.03	-13.26	20.0286	26.5851	16.0587	14.4911	6.76248	13.3237	NTMT1	nw_004676566:319844-322077	+	Uncharacterized protein
HERPUD1	4	0	3.04	29.46	25.165	25.3848	23.7537	32.8763	61.801	47.6663	HERPUD1	nw_004677054:187318-192941	-	Uncharacterized protein
CCPG1	6	0	33.18	42.31	16.9444	7.51235	45.9025	44.9154	63.7885	45.2823	CCPG1	nw_004676487:151542-168829	-	Uncharacterized protein
HDDC2	1	0	-13.07	-13.22	20.5282	18.2096	7.08757	5.50952	5.19275	7.1039	HDDC2	nw_004676347:3589586-3600831	+	Uncharacterized protein
SLC6A15	5	0	20.51	-1.81	4.98557	2.9888	22.2402	26.7618	2.60219	1.7586	SLC6A15	nw_004676908:392839-430738	-	Transporter
LOC106015085	5	0	5.95	1.15	5.62565	3.26124	9.54273	11.2365	6.8926	4.29918	LOC106015085	nw_004676567:1569677-1594113	+
ARMC7	1	0	-20.9	-22.75	24.8202	32.3985	6.94574	8.47222	5.82325	5.90209	ARMC7	nw_004676490:530522-531982	+	armadillo repeat containing 7
CORIN	5	0	0.22	-0.2	0.480148	0.130573	0.549679	0.495499	0.116902	0.0960363	CORIN	nw_004678248:156488-270509	+	Uncharacterized protein
FIGNL1	0	0	-1.13	-2.15	2.53792	2.67794	1.67014	1.28281	0.156484	0.763157	FIGNL1	nw_004677315:489011-493490	-	Fidgetin-like protein 1
RAB3IP	5	0	17.59	0.28	3.4424	2.13696	20.2894	20.4689	3.07766	3.05466	RAB3IP	nw_004676299:91691-120644	-	RAB3A interacting protein
HMOX1	7	0	18.4	54.37	25.2235	36.1285	53.8983	44.261	106.155	63.9268	HMOX1	nw_004676699:368459-374875	-	Heme oxygenase-1
RASL10B	2	0	-0.74	0.44	1.07948	1.31184	0.535515	0.371332	2.25192	1.01359	RASL10B	nw_004676404:1105882-1108779	-	Uncharacterized protein
LOC106017274	6	0	2.46	1.29	1.05405	0.517549	3.95078	2.53808	2.72961	1.42111	LOC106017274	nw_004676363:120833-151301	+
PCYOX1L	3	0	8.7	-9.37	11.6992	22.3343	24.6081	26.8294	6.46331	8.83307	PCYOX1L	nw_004676329:820268-822608	-	Uncharacterized protein
ADRB1	1	0	-3.29	-3.57	3.28544	5.84725	1.42892	1.11468	0.893549	1.09222	ADRB1	nw_004676629:417644-419900	-	Uncharacterized protein
HHAT	1	0	-6.17	-7.19	9.95767	10.7838	4.17661	4.2339	4.02113	2.33359	HHAT	nw_004678389:281586-446525	-	Uncharacterized protein
TRAPPC10	7	0	4.52	6.45	7.28402	3.66844	9.64943	10.3445	11.5099	12.3444	TRAPPC10	nw_004676520:158488-188144	+	trafficking protein particle complex 10
LOC106015025	0	0	-0.76	-2	3.50386	1.68559	2.15626	1.51043	0.650861	0.538183	LOC106015025	nw_004676554:835770-845826	-
LOC106017293	1	0	-2.28	-2.72	3.29311	2.14458	0.343928	0.536588	0	0	LOC106017293	nw_004677064:118936-120822	+
PLEKHO1	2	0	-8.17	3.69	17.5033	18.423	10.2224	9.35987	17.4785	25.8245	PLEKHO1	nw_004679209:23724-37660	+	pleckstrin homology domain containing, family O member 1
PLEKHO2	4	0	4.7	60.47	22.0824	20.5441	23.3743	28.6557	73.1294	90.4427	PLEKHO2	nw_004677704:117-4862	+	pleckstrin homology domain containing, family O member 2
DMGDH	1	0	-6.15	-7.52	10.9516	6.7665	2.56555	2.8516	1.40053	1.2744	DMGDH	nw_004676363:1876187-1922939	+	Uncharacterized protein
CREB5	7	0	5.47	16.75	6.35802	4.51698	7.12317	14.6923	31.7746	12.6033	CREB5	nw_004677031:663851-875990	-	Uncharacterized protein
RASL11B	0	0	-11.88	-16.81	18.5297	21.4569	9.13248	7.09303	3.53905	2.82186	RASL11B	nw_004676593:48669-52599	-	Uncharacterized protein
RASL11A	3	0	2.99	-6.39	7.0665	11.9891	13.8971	11.134	2.88657	3.39047	RASL11A	nw_004677808:223758-226888	+	Uncharacterized protein
APAF1	7	0	0.53	1.22	1.13961	0.383699	1.52104	1.06404	1.56928	2.39877	APAF1	nw_004677540:253461-268714	+	Uncharacterized protein
LOC106018413	3	0	1.59	-3	4.30473	3.56681	4.93837	6.10824	0.348367	1.51573	LOC106018413	nw_004677461:15731-16852	+
RNF217	6	0	7.36	5.01	6.24998	7.97355	13.858	15.0869	13.4173	10.834	RNF217	nw_004676347:3686376-3730945	-	Uncharacterized protein
GGT1	5	0	3.82	0.62	0.59943	0.305647	4.27753	4.25879	0.318423	1.8184	GGT1	nw_004677433:463870-497336	-	Uncharacterized protein
LOC106019949	5	0	1.2	-0.09	0	0.174655	1.7646	0.81573	0	0	LOC106019949	nw_004678591:385564-405190	-
DNASE1L3	0	0	-1.47	-2.85	3.11858	3.55808	1.85649	1.87246	0.636292	0.344012	DNASE1L3	nw_004677877:28671-33491	-	Uncharacterized protein
CD2AP	7	0	13.77	20.48	10.5296	4.8027	19.0735	23.7917	39.2485	17.048	CD2AP	nw_004676544:3738405-3804566	-	Uncharacterized protein
PITX3	1	0	-1.63	-1.74	3.33959	1.48959	0.805135	0.773016	0.727432	0.622185	PITX3	nw_004677643:230718-238669	-	Uncharacterized protein
PITX2	1	0	-1.82	-0.99	2.72884	1.32649	0.315872	0.0938697	1.33483	0.748968	PITX2	nw_004676927:1266255-1270270	+	Uncharacterized protein
LOC106018401	4	0	0.13	0.51	0.271502	0.198586	0.39942	0.338151	0.509138	0.981845	LOC106018401	nw_004677458:94044-103100	-
LOC106019930	6	0	0.53	0.67	0.440277	0.28017	0.821239	0.951113	0.820917	1.2313	LOC106019930	nw_004676405:2409997-2424570	+
LOC106019935	2	0	-7.37	-3.65	12.6202	11.6248	4.75704	4.73935	11.338	5.61244	LOC106019935	nw_004678582:396049-404374	-
TC2N	4	0	-0.01	6.57	2.83343	1.42741	2.20682	2.03219	8.75618	8.64444	TC2N	nw_004677172:145183-178588	-	Uncharacterized protein
RNF223	5	0	56.08	-6.47	8.58603	14.7052	67.091	68.3593	5.95232	4.39564	RNF223	nw_004676297:35559-39915	-
XXYLT1	0	0	-48.65	-67.18	72.9338	118.521	51.1407	43.016	31.5816	25.5167	XXYLT1	nw_004676626:431142-466143	-	xyloside xylosyltransferase 1
LOC106019963	5	0	0.96	0.08	0.328766	0.108964	1.34554	1.01783	0.319271	0.284951	LOC106019963	nw_004678596:171759-177981	+
PFKFB3	7	0	3.52	12.05	1.94291	1.47186	4.8389	5.60588	12.1508	15.3619	PFKFB3	nw_004677748:959361-996424	+	Uncharacterized protein
LOC106017265	7	0	1.35	1.95	1.55669	0.57696	2.34166	2.48742	3.51111	2.52435	LOC106017265	nw_004676363:8-2811	+
LOC106017266	5	0	2.27	-0.82	1.40375	1.04476	3.27419	3.71052	0.403912	0.405555	LOC106017266	nw_004677060:1719394-1729101	-
TCTEX1D2	1	0	-9.64	-12.33	19.8578	21.7628	9.14186	13.1973	11.382	5.57645	TCTEX1D2	nw_004677954:62096-67353	-	Tctex1 domain containing 2
OSBPL2	5	0	44.31	15.81	20.6743	11.609	57.5144	63.3834	38.5129	25.3828	OSBPL2	nw_004676394:120625-155821	-	Oxysterol-binding protein
OSBPL3	4	0	2.07	9.78	8.00122	3.43105	7.99737	7.58424	16.96	14.0239	OSBPL3	nw_004677092:1776985-1805260	-	Oxysterol-binding protein
SMYD1	3	0	-0.06	-0.74	1.14718	0.430137	1.24166	0.215246	0.0600158	0.0301299	SMYD1	nw_004677379:706513-729448	-	SET and MYND domain-containing protein 1
CDC20	3	0	2.87	-5.29	10.3087	9.63296	13.2643	12.4113	5.53845	3.8159	CDC20	nw_004676388:1396981-1407453	+	Uncharacterized protein
SMYD2	1	0	-51.84	-36.88	83.3744	81.2224	32.8179	28.0935	47.6857	43.1508	SMYD2	nw_004676649:775046-799692	-	Uncharacterized protein
DONSON	0	0	-2.55	-6.71	9.05228	11.1329	7.28679	7.79944	2.65384	4.10797	DONSON	nw_004676597:635301-640057	+	downstream neighbor of SON
MCAM	1	0	-40.43	-34.71	69.2485	82.8198	36.9044	34.3119	43.929	38.7173	MCAM	nw_004678015:22526-25434	+	melanoma cell adhesion molecule
ABCG4	1	0	-1.44	-1.45	1.27953	2.12287	0.31181	0.208491	0.232529	0.272387	ABCG4	nw_004678015:80755-87531	-	ATP-binding cassette, sub-family G (WHITE), member 4
LOC106018428	0	0	-1.5	-2.19	3.4882	2.63935	1.58105	1.54089	0.55239	1.1854	LOC106018428	nw_004677468:19282-43107	+
BTLA	7	0	1.83	4.15	1.32381	0.800534	3.50829	2.28289	4.97692	5.45008	BTLA	nw_004676858:1968399-1983292	+	B and T lymphocyte associated
DZIP1L	5	0	0.59	-0.44	0.684202	0.883808	1.33158	1.41216	0.567899	0.114042	DZIP1L	nw_004677000:1021693-1032630	+	Uncharacterized protein
SLC46A1	3	0	0.27	-6.81	7.92594	9.82494	9.9298	8.35264	1.88439	2.24136	SLC46A1	nw_004677611:769363-774777	-	Uncharacterized protein
LOC106019906	1	0	-1.14	-1.05	1.69446	1.52621	0.546118	0.40096	0.680101	0.449008	LOC106019906	nw_004678539:202072-221294	+
LOC106018453	7	0	0.49	0.68	0.143825	0.0317789	0.178374	0.983306	0.63628	0.903765	LOC106018453	nw_004677477:877723-884031	+
LOC106017201	7	0	0.13	0.19	0.0882674	0	0.140122	0.200397	0.24382	0.229511	LOC106017201	nw_004677035:156203-161144	-
LOC106018456	1	0	-6.41	-7.27	13.7275	9.4814	5.44799	4.932	3.6866	4.97952	LOC106018456	nw_004676386:1947876-1949421	+
LOC106017203	7	0	0.19	0.32	0.0606243	0.0357206	0.180449	0.291958	0.540762	0.192664	LOC106017203	nw_004677036:303111-305619	+
HHIP	3	0	1.27	-2.89	6.46475	3.2258	6.28001	5.94111	2.85545	1.05447	HHIP	nw_004676648:799833-864224	+	Uncharacterized protein
RBM41	0	0	-5.12	-8.01	10.8501	13.1613	7.01694	6.75445	2.88183	5.1018	RBM41	nw_004676352:70753-75413	+	Uncharacterized protein
FLOT2	1	0	-27.36	-19.47	34.6341	49.0507	14.9132	14.0471	19.054	25.6909	FLOT2	nw_004676362:217333-230439	+	Uncharacterized protein
LOC106018440	5	0	1.59	-0.08	0.165124	0	1.72022	1.61883	0	0	LOC106018440	nw_004677476:146614-152905	-
RBM38	4	0	-7.14	17.1	23.7986	21.0336	17.6034	12.9399	44.0687	34.9695	RBM38	nw_004676394:2429001-2442297	-	Uncharacterized protein
RBM34	1	0	-31.55	-20	52.4749	49.426	18.148	20.6554	22.0662	39.8287	RBM34	nw_004677458:137946-145571	-	Uncharacterized protein
RBM33	6	0	7.72	9.97	11.816	7.38781	17.6914	16.9432	20.187	18.9519	RBM33	nw_004677811:800086-889955	-	Uncharacterized protein
LOC106017228	7	0	0.1	0.17	0.0685507	0.00757329	0.153031	0.132642	0.103555	0.3045	LOC106017228	nw_004677054:306900-315556	-
PDAP1	1	0	-106.86	-143.36	280.388	209.918	148.243	128.342	74.6226	128.972	PDAP1	nw_004676902:7448-12046	-	Uncharacterized protein
LOC106018473	5	0	15.96	-3.76	7.0339	5.46523	23.3139	21.0984	3.23606	1.74185	LOC106018473	nw_004676386:1995751-2000408	-
CYLD	7	0	2.73	5.72	4.3522	2.29472	6.07872	6.03344	8.96493	9.11472	CYLD	nw_004677188:7233-29107	-	Putative ubiquitin carboxyl-terminal hydrolase CYLD
ABCD3	5	0	41.22	13.66	26.322	13.3669	62.6338	59.4989	37.4328	29.5679	ABCD3	nw_004676936:87869-110322	+	Uncharacterized protein
UGT8	5	0	54.44	26.92	16.9188	15.7038	74.3925	67.1044	42.2302	44.2276	UGT8	nw_004677547:280164-318365	+	2-hydroxyacylsphingosine 1-beta-galactosyltransferase
RBM24	2	0	-5.91	-2.77	11.1911	4.43897	2.10698	1.7045	5.90675	4.17784	RBM24	nw_004677351:110856-120729	-	Uncharacterized protein
LOC106019916	6	0	0.31	0.16	0.0359211	0.0105826	0.261358	0.407765	0.206718	0.155669	LOC106019916	nw_004678553:149139-173759	+
TBX2	1	0	-7.6	-5.45	11.7859	8.06772	2.80875	1.84825	3.19176	5.75852	TBX2	nw_004676627:833642-839649	+	T-box 2
MCF2	5	0	12.49	4.29	4.05613	2.26349	15.0536	16.2432	7.81523	7.07911	MCF2	nw_004676781:1895-53782	-	Uncharacterized protein
TBX5	1	0	-2.64	-1.77	3.58538	2.8046	0.776883	0.340231	1.95658	0.892974	LOC101789741	nw_004677936:55238-89300	-	Uncharacterized protein
RBM20	4	0	-0.38	0.46	0.952647	0.807601	0.453304	0.541711	1.77894	0.909938	RBM20	nw_004676629:2071330-2111861	-	Uncharacterized protein
LOC106017217	0	0	-1.78	-2.51	1.80468	4.48595	1.34291	1.39678	0.681548	0.58656	LOC106017217	nw_004677051:180384-186157	+
TBX4	0	0	-0.34	-0.46	0.366391	0.712412	0.218113	0.189053	0.063255	0.0952684	TBX4	nw_004676627:862254-895606	+	Uncharacterized protein
TBX1	5	0	11.68	-3.02	8.13291	8.4997	23.3831	16.6021	3.94581	6.63739	TBX1	nw_004677518:275077-292344	+	Uncharacterized protein
LOC106017210	5	0	81.69	-73.35	68.5759	116.126	169.913	178.168	5.29394	32.6982	LOC106017210	nw_004677042:22328-23171	+
ABCC9	4	0	-0.84	1.59	3.83504	2.36144	2.26244	2.25812	4.83149	4.55169	ABCC9	nw_004677350:1047356-1122497	-	Uncharacterized protein
ABCC4	7	0	4.75	10.94	2.39344	1.18758	6.49918	6.58657	10.7169	14.7396	ABCC4	nw_004676654:129260-273016	+	Uncharacterized protein
ABCC1	7	0	8.23	13	9.4862	6.11866	16.0196	16.0363	24.7338	16.8803	ABCC1	nw_004676920:893799-983695	+	Uncharacterized protein
ABCC8	1	0	-10.61	-10.07	17.9466	13.6531	5.68743	4.68697	6.55958	4.89192	ABCC8	nw_004676681:169068-240440	+	Uncharacterized protein
ABCC5	5	0	7.82	1.69	6.34689	3.32688	14.2401	11.0831	6.26328	6.78109	ABCC5	nw_004677274:424628-476232	-	Multidrug resistance-associated protein 5
SLC6A1	4	0	0.49	24.56	3.34085	1.8602	2.55231	3.62004	28.8387	25.4813	SLC6A1	nw_004676594:760904-780050	-	Transporter
TBK1	6	0	2.63	3.21	4.8476	1.92975	6.20086	5.82946	5.82721	7.37875	TBK1	nw_004678714:49020-72637	+	Uncharacterized protein
LOC106020681	5	0	13.67	2.8	0.260907	0.230595	11.1312	16.6934	4.7296	1.35681	LOC106020681	nw_004748719:206-620	+
LOC106016117	3	0	0.13	-0.43	0.747349	0.286226	0.617914	0.668411	0.150529	0.0215916	LOC106016117	nw_004676779:974927-982166	-
LOC106020679	4	0	3.36	75.79	7.8394	15.0282	15.3369	14.243	74.3427	100.101	LOC106020679	nw_004748585:4-667	-
RBM12	7	0	5.4	11.82	7.87158	5.34398	12.22	11.7877	16.6228	20.2415	RBM12	nw_004676882:962900-973202	+	Uncharacterized protein
LOC106020695	7	0	4.28	6.19	1.18729	1.57402	7.95143	3.36943	7.94285	7.20337	LOC106020695	nw_004751130:1-843	+
SGOL1	5	0	0.96	0.33	1.04183	0.415842	1.56719	1.80347	1.34899	0.771908	SGOL1	nw_004679056:381193-387510	+	Uncharacterized protein
PSMA2	1	0	-72.28	-58.16	142.246	126.733	56.078	68.3506	65.8484	86.8104	PSMA2	nw_004676665:1362894-1366999	+	Proteasome subunit alpha type
ABHD17B	6	0	7.03	3.69	4.10498	4.35367	8.96023	13.5559	9.28393	6.54653	ABHD17B	nw_004676728:181528-196957	-	Uncharacterized protein
PSMA6	1	0	-66.27	-86.77	167.138	142.291	83.9468	92.9378	53.0239	82.8648	PSMA6	nw_004676645:758251-764461	+	Uncharacterized protein
LOC106016103	3	0	-0.29	-1.27	2.2876	1.40542	1.66075	1.44907	0.650205	0.507772	LOC106016103	nw_004676776:64657-72608	+
MCL1	4	0	-41.66	82.05	106.202	148.58	86.4465	85.01	241.55	177.341	MCL1	nw_004679034:21779-24499	+	Uncharacterized protein
LOC101798267	2	0	-1918.17	18.05	2762.64	4105.25	1527.08	1504.46	3404.53	3499.46	LOC101798267	nw_004677496:108239-110599	+
LOC101798264	5	0	0.44	0.11	0.0403346	0.0237657	0.440207	0.513365	0.185693	0.104877	LOC101798264	nw_004677257:847696-869535	-	vitellogenin-2-like
PSMB7	1	0	-77.55	-73.23	151.847	138.181	66.3146	68.6036	68.6446	74.9274	PSMB7	nw_004677525:718825-744822	+	Proteasome subunit beta type
PSMB1	1	0	-54.56	-49.94	96.5197	87.0739	34.6338	39.8422	26.8515	56.8689	PSMB1	nw_004677068:836057-841678	-	Proteasome subunit beta type
IVD	1	0	-12.7	-15.27	24.8232	22.668	12.2735	9.81552	9.51553	7.43372	IVD	nw_004676977:87945-103313	-	Uncharacterized protein
BTF3	1	0	-51.42	-46.55	99.1818	82.3829	37.6612	41.0675	36.9943	51.472	BTF3	nw_004676469:1559961-1563639	-	basic transcription factor 3
LOC101798269	5	0	8320.21	-872.11	998.467	745.747	8662.15	9722.49	0	0	LOC101798269	nw_004677537:3885-4721	+	Feather keratin 1
CLASP2	7	0	16.35	24.6	23.0284	13.4335	32.2648	36.9068	43.1212	42.5415	CLASP2	nw_004676633:294483-417432	-	Uncharacterized protein
LOC106016138	1	0	-19.33	-20.59	21.6725	20.3585	2.15028	1.21412	0.641418	0.214676	LOC106016138	nw_004676785:538347-540994	+
ITK	7	0	0.37	0.96	0.15546	0.082439	0.339334	0.641721	1.42247	0.727603	ITK	nw_004678961:38744-66520	-	Non-specific protein-tyrosine kinase
TBL2	1	0	-20.8	-24.34	37.0761	42.3877	19.2235	18.637	13.4729	17.3113	TBL2	nw_004676726:224431-228489	-	Uncharacterized protein
EPHX4	1	0	-3.11	-3.08	4.53787	4.63732	2.04012	0.914639	1.34652	1.65927	EPHX4	nw_004677935:752889-768869	+	Abhydrolase domain-containing protein 7
EPHX1	4	0	-0.88	3.19	3.48047	4.54786	2.85783	3.40597	6.9153	7.50254	EPHX1	nw_004676714:971644-995254	+	Uncharacterized protein
MALT1	6	0	3.95	4.08	4.06191	2.30468	7.36364	6.90867	4.95644	9.56203	MALT1	nw_004677402:255671-284190	+	Uncharacterized protein
RAB33B	4	0	0.81	8.43	8.71944	4.46748	7.10482	7.69413	12.8537	17.1958	RAB33B	nw_004677272:32954-42282	+	Uncharacterized protein
PSMC5	0	0	-50.55	-71.92	111.814	115.701	61.653	64.76	34.2405	49.4409	PSMC5	nw_004677663:363503-366257	-	Uncharacterized protein
PSMC3	0	0	-40.05	-60.63	97.2429	118.669	74.1473	61.674	37.5412	57.1061	PSMC3	nw_004676986:2575-8708	-	26S protease regulatory subunit 6A
CD274	7	0	2.18	3.41	1.1044	0.412959	3.2451	2.63009	2.78666	5.55918	CD274	nw_004676555:316421-326330	-	Uncharacterized protein
LOC106016150	4	0	0.31	1.23	0.127504	0.281726	0.379517	0.657904	1.87108	0.994602	LOC106016150	nw_004676786:1324035-1330986	+
ATP8B1	6	0	9.14	11.5	9.12774	5.19891	12.9695	19.6299	17.7039	19.6316	ATP8B1	nw_004680303:176739-191152	-	Uncharacterized protein
ATP8B2	0	0	-7.36	-10.43	13.7015	19.5561	10.204	8.33164	5.29196	7.09916	ATP8B2	nw_004679752:88460-100018	+	Phospholipid-translocating ATPase
ATP8B3	5	0	6.67	2.18	1.24997	1.82651	7.87102	8.54796	1.53937	5.8936	ATP8B3	nw_004677226:353913-377138	+	Phospholipid-translocating ATPase
MMEL1	5	0	0.24	-0.22	0.454646	0.0688842	0.48975	0.509398	0.0448523	0.0450347	MMEL1	nw_004676437:1066089-1095213	+	Uncharacterized protein
IGFALS	5	0	0.61	-0.09	0.170302	0.037629	0.591389	0.834797	0.0367518	0	IGFALS	nw_004676309:145541-147571	+	Uncharacterized protein
MCM2	1	0	-23.75	-24.78	26.3999	33.5905	6.95376	5.54579	4.16266	6.26939	MCM2	nw_004676484:190512-201950	+	Uncharacterized protein
MCM3	1	0	-8.78	-11.24	12.8452	14.2598	5.23301	4.3182	3.14165	1.48444	MCM3	nw_004676608:80563-91659	+	Uncharacterized protein
MCM5	1	0	-16	-20.63	18.6388	28.1396	7.41609	7.35254	3.56931	1.95732	MCM5	nw_004676699:357842-366861	-	Uncharacterized protein
MCM6	1	0	-17.64	-17.51	33.9393	23.036	11.5438	10.1455	11.2276	10.7228	MCM6	nw_004677073:2305424-2317237	-	Uncharacterized protein
BTG1	1	0	-321.53	-162.19	576.651	603.083	257.335	279.336	485.911	369.442	BTG1	nw_004676510:550856-553004	-	Uncharacterized protein
PSME3	1	0	-40.36	-50.53	72.3561	97.3912	44.1275	44.9082	22.4114	46.2836	PSME3	nw_004677830:280278-284803	-	Uncharacterized protein
PSME4	7	0	4.22	12.86	9.11523	4.76049	10.3825	11.9283	16.5438	23.0567	PSME4	nw_004676955:2505889-2560377	+	Proteasome activator complex subunit 4
LACTB	5	0	18.53	3.68	15.732	5.70428	29.6166	28.8794	12.3613	16.4323	LACTB	nw_004678221:955796-963750	-	Uncharacterized protein
LOC106016176	5	0	1.83	-0.3	0.779157	0.434495	2.36518	2.50793	0.408352	0.209026	LOC106016176	nw_004676790:357781-589781	-
IPP	5	0	3.86	1.08	3.43242	2.28375	6.23711	7.20372	3.06279	4.81343	IPP	nw_004676521:52299-62281	-	Uncharacterized protein
RACGAP1	3	0	1.3	-5.98	10.0582	8.42663	11.4868	9.5959	4.43165	2.08862	RACGAP1	nw_004677184:102537-109440	+	Uncharacterized protein
MGST3	0	0	-11.49	-17.8	17.2439	31.3892	15.4093	10.2528	5.42175	7.62132	MGST3	nw_004678264:223532-228127	+	Uncharacterized protein
PSMG3	1	0	-11.34	-14.18	20.5734	20.4429	9.61618	8.71336	6.26194	6.39048	PSMG3	nw_004677060:2161226-2164199	-	Proteasome assembly chaperone 3
SLC6A6	2	0	-40.05	3.57	93.6558	54.9296	33.0353	35.4532	97.0811	58.6348	SLC6A6	nw_004677806:496000-550735	-	Transporter
ATP8A2	0	0	-0.24	-0.37	0.518409	0.299579	0.178044	0.16461	0.0688459	0	ATP8A2	nw_004677295:222817-492705	+	Phospholipid-translocating ATPase
MGST1	2	0	-30.81	4.84	59.6213	67.3128	34.3477	30.9622	52.9934	83.6141	MGST1	nw_004676802:2578582-2587187	-	Microsomal glutathione S-transferase 1
ATP8A1	4	0	0.24	1.4	1.35039	0.676317	1.33982	1.17292	2.82677	2.00922	ATP8A1	nw_004676708:629983-727268	-	Phospholipid-translocating ATPase
BTD	5	0	1.97	0.49	1.3037	1.20024	3.12593	3.32608	1.8131	1.67923	BTD	nw_004677031:99134-108863	-	Biotinidase
VPS50	6	0	3.94	4.05	4.40851	2.14205	7.60783	6.8134	7.03385	7.62383	VPS50	nw_004676428:566266-651160	+
USP53	6	0	12.95	16.73	5.08625	2.06856	13.6917	19.3643	25.9758	14.6302	USP53	nw_004676579:552470-584389	+	Uncharacterized protein
GATM	0	0	-1.32	-2.27	3.6745	0.958811	0.937471	1.04731	0.0604168	0.0303313	LOC101796257	nw_004677992:218338-241802	+	Uncharacterized protein
VPS45	0	0	-5.34	-8.57	13.8364	16.3581	9.86518	9.64281	6.15287	6.9047	VPS45	nw_004679209:43-17346	+
MIIP	1	0	-5.88	-6.47	11.3174	10.68	4.69729	5.53715	2.60775	6.44819	MIIP	nw_004677161:704934-712117	+	migration and invasion inhibitory protein
MARK1	5	0	22.17	5.64	24.4383	12.2647	41.4896	39.5595	25.7906	22.1984	MARK1	nw_004677787:609753-646413	+	Uncharacterized protein
FAAP100	0	0	-1.73	-4.54	6.32144	9.86835	6.81732	5.92083	2.69873	4.40699	FAAP100	nw_004679138:7923-16485	-
GATC	1	0	-33.4	-39.42	62.5824	71.3345	37.3417	29.7846	27.7935	27.278	GATC	nw_004677948:613854-615651	+	Uncharacterized protein
UPK1B	1	0	-1.39	-1.2	1.67548	1.30133	0.151124	0.0523954	0.394446	0.176022	UPK1B	nw_004676821:852133-863412	+	Tetraspanin
LOC101802072	4	0	0.38	1.61	0.538167	0.51223	0.862539	0.939863	1.50087	2.76278	LOC101802072	nw_004676298:683946-688986	-	uncharacterized LOC101802072
ACER2	5	0	9.32	-0.56	5.85563	2.74609	12.6867	14.5522	5.4673	2.01974	ACER2	nw_004676570:1529734-1551114	-	Uncharacterized protein
GARS	0	0	-38.35	-108.46	184.894	200.516	140.3	168.419	71.3492	97.144	GARS	nw_004676514:714-6671	+
GAS8	1	0	-4	-5.29	8.21264	8.54384	3.94685	4.81145	2.47386	3.70735	LOC101803735	nw_004679705:9092-15664	-	Uncharacterized protein
GAS7	4	0	-3.12	9.84	18.3737	12.5465	12.3018	12.378	24.0815	26.5156	GAS7	nw_004676639:38955-106788	+	Uncharacterized protein
FOXI3	5	0	9.56	-1.17	1.42152	0.910866	11.0716	10.3788	0	0	FOXI3	nw_004677379:602686-605964	+	Forkhead box protein I1
PKP3	5	0	16.43	-14.45	30.4903	54.3294	63.3356	54.3446	30.3244	25.5955	PKP3	nw_004679227:26458-32611	-	Uncharacterized protein
PKP4	6	0	27.36	14.34	24.2352	15.6868	47.1548	47.4846	31.4736	37.1383	PKP4	nw_004678124:339689-427185	-	Uncharacterized protein
LOC101802019	0	0	-3.77	-6.83	9.03051	11.0098	6.83495	5.67258	4.46765	1.91808	LOC101802019	nw_004676537:928614-937932	+	Uncharacterized protein
USP12	5	0	15.9	7.56	11.7094	7.94333	25.2541	26.1977	21.2855	13.4773	USP12	nw_004677808:163455-193298	-	Ubiquitin carboxyl-terminal hydrolase
USP15	7	0	8.11	14.01	8.4939	3.48939	12.8752	15.3233	20.8013	19.2091	USP15	nw_004676435:317113-375920	-	Ubiquitin carboxyl-terminal hydrolase
EGFL7	1	0	-9.89	-11.79	14.5209	19.5486	7.70069	6.58067	3.06682	7.42189	EGFL7	nw_004677314:340011-357293	-	Uncharacterized protein
EGFL6	3	0	1.87	-4.31	4.93726	4.27398	5.09991	7.85206	0.408677	0.17586	EGFL6	nw_004676689:356710-401835	+	Uncharacterized protein
C8G	1	0	-19.03	-13.39	18.2427	28.2917	3.98424	4.49928	10.6963	9.0493	C8G	nw_004676651:694409-697353	+	Uncharacterized protein
USP25	7	0	32.31	46.52	25.8238	18.8998	53.0683	56.2742	63.2866	74.4745	LOC101803241	nw_004677207:246909-340182	-	Ubiquitin carboxyl-terminal hydrolase
USP24	7	0	6.35	9.77	8.93779	4.70186	12.5158	13.8239	16.1619	17.026	USP24	nw_004677116:312148-371180	-	Ubiquitin carboxyl-terminal hydrolase
APC2	5	0	3.12	-2.01	2.40613	3.82786	7.11413	5.36342	1.57853	0.625638	APC2	nw_004678730:4052-7794	-	Uncharacterized protein
NECAB3	0	0	-1.51	-2.43	3.41305	3.88667	2.99559	1.28695	1.30313	1.13776	NECAB3	nw_004676972:97827-120995	-	Uncharacterized protein
NECAB1	1	0	-1.24	-1.53	1.75692	1.6822	0.399475	0.566592	0.221171	0.158622	NECAB1	nw_004676946:1131768-1192248	-	Uncharacterized protein
LOC101802039	5	0	91.64	-1.52	6.74286	3.59121	96.7117	96.8969	3.62125	3.67405	LOC101802039	nw_004676846:4019243-4033554	-	protein-glutamine gamma-glutamyltransferase 5-like
USP34	6	0	3.98	4.34	4.27898	2.43769	7.34007	7.33659	7.84129	7.547	USP34	nw_004676790:780063-866556	+	Ubiquitin carboxyl-terminal hydrolase
USP33	7	0	10.02	15.92	13.0364	5.05582	18.7644	19.3766	23.0606	26.8645	USP33	nw_004676388:644585-679531	+	Ubiquitin carboxyl-terminal hydrolase
USP32	6	0	6.8	6.33	2.68392	2.00981	8.52129	9.77966	9.73899	7.62156	USP32	nw_004676627:300960-357795	-	Ubiquitin carboxyl-terminal hydrolase
TXNL4B	1	0	-8.69	-9.62	13.9276	14.5744	6.30126	4.82929	3.75103	5.50457	TXNL4B	nw_004676355:86312-87765	-
USP40	6	0	3.55	2.19	2.5664	1.05787	5.54195	5.18563	3.61159	4.38331	USP40	nw_004677281:297051-348761	-	Ubiquitin carboxyl-terminal hydrolase
MID2	3	0	1.1	-8.89	13.0327	17.8712	17.7894	15.3242	8.30458	4.81954	MID2	nw_004677101:342964-391855	-	Uncharacterized protein
USP47	6	0	8.23	11	9.11222	3.97352	13.2256	16.3199	18.1882	16.9044	USP47	nw_004676849:324926-377960	+	Ubiquitin carboxyl-terminal hydrolase
USP49	4	0	0.57	2.81	2.90665	1.72753	3.15138	2.61702	5.76721	4.49087	USP49	nw_004677408:146674-170218	+	Ubiquitin carboxyl-terminal hydrolase
GAMT	1	0	-9.93	-13.2	14.0705	17.2356	7.021	4.41556	2.62806	2.28216	GAMT	nw_004677352:34953-36368	+	Guanidinoacetate N-methyltransferase
USP42	7	0	3.14	7.17	3.4057	1.23667	4.88519	6.03473	10.1072	8.87831	USP42	nw_004677060:127218-143521	-	Uncharacterized protein
USP45	6	0	6.39	4.48	9.57642	4.75744	12.2339	14.8777	11.5443	11.754	USP45	nw_004677167:2106738-2152508	-	Ubiquitin carboxyl-terminal hydrolase
NFXL1	5	0	6.29	2.16	5.8664	2.4187	9.55576	11.3122	5.25975	7.33855	NFXL1	nw_004678248:96903-138603	+	Uncharacterized protein
MARCO	5	0	2.99	0.93	2.42066	1.50395	4.73208	5.16924	3.47569	2.30578	MARCO	nw_004678971:391264-402297	+	Uncharacterized protein
MINOS1	1	0	-81.92	-85.33	118.98	145.517	52.8798	47.771	42.3351	51.5075	MINOS1	nw_004676672:545749-582250	+	Uncharacterized protein
PKIG	4	0	-1.8	51.89	19.608	27.7279	16.8447	26.8977	63.1628	87.9585	PKIG	nw_004676760:433618-449013	-	protein kinase (cAMP-dependent, catalytic) inhibitor gamma
TACC3	5	0	23.8	10.42	10.3409	5.19653	32.315	30.8171	17.1628	19.2219	TACC3	nw_004676748:1637970-1653917	+	Uncharacterized protein
PKIA	4	0	-2.12	10.65	11.4751	8.38826	6.13556	9.48723	25.092	16.0795	PKIA	nw_004676739:716806-724134	+	Uncharacterized protein
TACC1	2	0	-20.27	17.88	38.6952	52.7401	30.0072	20.8959	64.916	62.2798	TACC1	nw_004676580:83675-93830	+	transforming, acidic coiled-coil containing protein 1
TACC2	6	0	7.41	9.94	11.9656	11.3447	20.2679	17.8656	27.1165	16.0698	TACC2	nw_004677141:1905487-2031790	+	Uncharacterized protein
SNTG1	5	0	0.45	-0.36	0.541292	0.239202	0.745907	0.930996	0.0259584	0.026064	SNTG1	nw_004676381:1621757-1943826	+	Uncharacterized protein
LOC101803127	6	0	3.55	2.31	1.02439	0.490411	4.08664	4.52955	3.00283	3.13836	LOC101803127	nw_004677499:340093-397171	-	chromosome unknown open reading frame, human C5orf42
HACD2	5	0	17.68	8.04	15.2967	11.5399	34.7443	27.456	19.7594	23.1543	HACD2	nw_004676844:3849979-3865822	-
BMPR2	6	0	32.46	34.78	16.8139	9.10756	43.2634	47.571	42.9762	52.5052	BMPR2	nw_004676788:2816995-2922589	-	Receptor protein serine/threonine kinase
SEC11C	1	0	-48.25	-45.93	101.92	76.4287	38.815	43.0388	31.5396	54.9499	SEC11C	nw_004677402:367085-371815	+	Signal peptidase I
SEC11A	1	0	-35.22	-35.76	66.6002	57.1374	27.3456	25.9448	22.0391	30.1817	SEC11A	nw_004676814:1535601-1544333	-	Signal peptidase I
HACE1	6	0	7.68	10.27	8.93411	4.39578	14.4385	14.2573	15.6626	18.201	HACE1	nw_004677461:408-13193	-	HECT domain and ankyrin repeat containing E3 ubiquitin protein ligase 1
LOC106017822	6	0	4.86	4.28	3.13003	0.602929	7.24621	6.21174	7.1704	5.11274	LOC106017822	nw_004677216:3199321-3201204	+
LOC106017823	0	0	-1.83	-2.9	4.55491	2.86862	2.43552	1.32291	1.24784	0.378238	LOC106017823	nw_004677216:3086941-3091200	-
PKN2	7	0	8.87	14.97	12.1668	8.97711	18.5006	20.3854	28.5338	22.5597	PKN2	nw_004678637:785782-839023	+	Uncharacterized protein
SLC7A14	5	0	0.77	-0.23	0.254566	0.365609	0.978718	1.18217	0.0549363	0.110319	SLC7A14	nw_004677018:219174-227720	-	Uncharacterized protein
SLC7A11	5	0	16.69	4.1	2.6999	1.26562	13.009	24.3371	2.27909	9.89037	SLC7A11	nw_004678021:323858-385506	+	Uncharacterized protein
CA4	1	0	-18.64	-19.62	23.2552	18.5206	2.62002	1.87536	1.69124	0.836753	CA4	nw_004676627:263524-281365	+	Uncharacterized protein
CA2	5	0	53.55	18.6	7.33561	6.77474	60.3107	60.9014	33.1552	18.1452	CA2	nw_004676782:1330322-1339309	-	Uncharacterized protein
HS3ST6	1	0	-5.48	-5.93	7.32048	9.58335	3.33122	2.61285	4.79876	0.238529	HS3ST6	nw_004677392:45937-77375	-	Sulfotransferase
PHLPP2	4	0	1.21	9.58	9.6896	7.59991	9.3973	10.3074	18.5618	17.8811	PHLPP2	nw_004678473:101724-132634	-	PH domain leucine-rich repeat protein phosphatase-like
CD109	4	0	3.1	22.15	29.3457	17.104	26.1324	26.5091	38.5523	52.1976	CD109	nw_004676356:414202-496377	-	Uncharacterized protein
SEC16A	7	0	10.28	15.75	12.669	10.9722	22.8673	21.3417	29.2205	25.9108	SEC16A	nw_004677314:465124-492582	+	Uncharacterized protein
FIBIN	1	0	-22.1	-13.44	35.2112	31.9561	11.4244	11.5383	26.6495	13.6441	FIBIN	nw_004677232:27754-29071	+	Uncharacterized protein
CD7	3	0	-0.19	-0.98	1.29611	1.02101	1.00641	0.930471	0.0972892	0.268633	CD7	nw_004676874:407446-416637	+	CD7 molecule
CEBPA	5	0	44.9	20.98	40.4454	55.8335	101.716	84.3597	70.7755	67.4626	CEBPA	nw_004677054:990457-992227	-
CBL	7	0	1.26	3.99	3.03828	4.24976	4.82317	4.9894	7.52598	7.73978	CBL	nw_004678015:33599-62432	-
SDF2L1	1	0	-18.24	-16.43	30.7597	28.9834	11.5013	11.7528	9.26039	17.6266	SDF2L1	nw_004677143:518133-521542	+	Uncharacterized protein
APIP	1	0	-4.56	-5.49	9.1215	8.2739	4.7632	3.50338	2.39767	4.01237	APIP	nw_004676452:194818-213393	-	Uncharacterized protein
HIBADH	1	0	-23.54	-18.15	41.787	29.5604	10.9235	13.3415	18.8636	16.1932	HIBADH	nw_004677234:72043-149884	+	3-hydroxyisobutyrate dehydrogenase
APOD	5	0	31.2	1.78	5.76279	7.37512	31.258	44.2824	7.68279	9.01702	APOD	nw_004676626:548879-559978	-	Uncharacterized protein
BCR	6	0	7.09	3.66	2.46207	2.14148	8.62731	10.1631	7.45541	4.47111	BCR	nw_004677948:1299962-1388155	+	Uncharacterized protein
PLD4	7	0	0.37	0.88	0.388384	0.184833	0.533551	0.770772	1.26367	1.06166	PLD4	nw_004677565:353726-370091	+	Uncharacterized protein
VTI1B	1	0	-24.17	-16.33	48.6473	39.1736	19.5991	19.8782	27.4016	27.7686	VTI1B	nw_004677271:51455-58378	+	Uncharacterized protein
UBR3	6	0	16.07	11.87	9.89047	4.64786	22.9481	23.7293	17.9581	20.3143	UBR3	nw_004676960:1180899-1281235	-	Uncharacterized protein
UBR2	6	0	21.1	13.52	7.68174	3.49433	24.5703	28.8156	18.6039	19.6107	UBR2	nw_004676696:3413776-3461535	-	Uncharacterized protein
UBR1	7	0	5.55	7.73	5.51124	2.41271	9.69946	9.32315	10.4485	12.9284	UBR1	nw_004677190:2459067-2512575	+	Uncharacterized protein
TANK	7	0	5.35	7.83	6.83854	2.32791	10.1415	9.72544	10.0332	14.7864	TANK	nw_004677987:666104-693546	+	Uncharacterized protein
UBR5	7	0	11.91	19.16	13.604	9.71077	22.0834	25.0538	28.4796	33.1514	UBR5	nw_004676400:1766241-1827817	+	Uncharacterized protein
FBXL4	7	0	2.06	3.02	2.09284	1.00577	3.73762	3.48261	4.13254	4.99963	FBXL4	nw_004677167:1834638-1886118	-	Uncharacterized protein
FBXL7	1	0	-19.37	-19.55	26.3284	33.4927	10.7639	10.318	12.7258	7.99419	FBXL7	nw_004676405:2676982-2862901	+	F-box/LRR-repeat protein 7
FBXL2	6	0	4.62	3.55	5.5171	1.80969	8.52123	8.04133	6.44813	7.9697	FBXL2	nw_004676633:189526-243666	+	Uncharacterized protein
LAMTOR5	0	0	-12.65	-37.03	46.5171	77.4213	54.9319	43.6996	21.823	28.047	LAMTOR5	nw_004678970:112903-116213	-	Uncharacterized protein
CNKSR2	3	0	0.7	-1.83	3.51209	1.70723	2.97435	3.65027	1.14771	0.402246	CNKSR2	nw_004676419:824967-1028125	-	Uncharacterized protein
LAMTOR3	1	0	-30.12	-38.15	55.3135	62.8879	28.5118	29.4529	20.3986	21.5028	LAMTOR3	nw_004678060:151748-154765	-	Uncharacterized protein
PLB1	6	0	1.19	0.71	0.50345	0.482038	1.41527	1.9483	0.905388	1.50906	PLB1	nw_004676359:1448062-1499867	-	Uncharacterized protein
CNKSR3	6	0	26.98	24.94	20.8045	21.55	43.8839	52.4288	55.6362	36.6045	CNKSR3	nw_004676393:229688-272641	+	Uncharacterized protein
FBXO2	4	0	-0.52	2.23	1.84698	2.15386	1.37439	1.58836	2.90082	5.55843	FBXO2	nw_004677161:517878-523048	-	Uncharacterized protein
FDXR	0	0	-2.76	-4.62	5.50008	9.1533	4.29595	4.83058	2.27286	3.14424	FDXR	nw_004676490:370408-376930	-	Uncharacterized protein
SEMA6D	5	0	6.08	-1.44	7.18583	4.10882	12.6092	10.8478	4.20164	4.20821	SEMA6D	nw_004677012:1021972-1227162	-	Semaphorin-6D
PLAU	7	0	4.32	6.49	4.84782	3.49223	8.03839	8.94338	10.5478	10.7633	PLAU	nw_004676723:1076082-1084696	+	Uncharacterized protein
VPS37A	4	0	1.17	12.28	10.2221	8.28874	10.3574	10.4992	22.5593	20.5196	VPS37A	nw_004677216:3359467-3372256	-	Uncharacterized protein
CD151	2	0	-43.67	-1.55	73.2703	89.1182	37.4886	37.5646	63.2481	96.0414	CD151	nw_004676799:535755-557729	+	Tetraspanin
SAA2	6	0	40.4	35.4	6.00144	10.0349	18.668	78.1697	12.0413	74.7907	SAA2	nw_004678350:182859-184824	-
SEMA3F	2	0	-28.38	-5.24	34.2866	58.6362	21.1507	15.0147	41.3515	41.0981	SEMA3F	nw_004679364:4922-15820	+	Uncharacterized protein
CHST12	1	0	-2.78	-3.72	4.97167	6.88097	3.59679	2.69002	2.17562	2.22935	CHST12	nw_004677060:2728360-2736497	+	Carbohydrate sulfotransferase 12
CHST14	1	0	-19.72	-22.02	38.5963	33.2236	16.4931	15.895	10.2895	17.4886	CHST14	nw_004676977:11192-13320	-	Uncharacterized protein
SEMA3C	7	0	18.76	40.66	22.4012	12.2894	37.057	35.1595	80.0687	35.9338	SEMA3C	nw_004676779:301784-422191	+	Uncharacterized protein
GOLM1	5	0	11.51	5.46	6.99645	3.48371	14.7307	18.7791	9.58373	11.8149	GOLM1	nw_004676815:1051361-1083388	+	Uncharacterized protein
CD164	7	0	11.3	37.2	47.2	36.4528	51.1022	55.1455	73.1339	84.923	CD164	nw_004676763:1159286-1168902	-	Uncharacterized protein
MAP3K15	7	0	0.58	2.03	0.647168	0.277819	0.935632	1.1449	1.4844	3.49372	MAP3K15	nw_004676616:72996-132722	+	Uncharacterized protein
SEMA4D	5	0	9	-1.95	5.40482	2.34238	12.5568	13.1835	2.06928	1.78088	SEMA4D	nw_004676749:316401-364560	+	Uncharacterized protein
MAP3K14	4	0	0.82	5.69	3.903	3.6004	4.38048	4.75584	10.5003	8.37325	MAP3K14	nw_004677852:30004-55919	-	Mitogen-activated protein kinase kinase kinase 14
SEMA4A	5	0	10.14	1.74	4.8767	6.1504	17.1794	14.1366	4.87184	9.64083	SEMA4A	nw_004677191:250422-253001	+	Uncharacterized protein
LOC106017755	4	0	0.22	1	0.0613514	0	0.121742	0.379878	0.900312	1.16985	LOC106017755	nw_004677197:571614-585831	-
DCHS1	0	0	-2.08	-3.2	4.62969	5.41503	3.2375	2.64636	2.29976	1.34421	DCHS1	nw_004678891:81016-124272	-	Uncharacterized protein
LOC106017753	4	0	0.23	1.03	0.153298	0	0.247159	0.375724	1.20751	0.996508	LOC106017753	nw_004677197:562830-570184	+
MORC3	7	0	9.16	17.85	7.35136	2.5935	13.7536	14.5104	25.4096	20.2276	MORC3	nw_004676542:604746-632557	-	Uncharacterized protein
DLGAP1	0	0	-0.22	-0.5	0.570961	0.69386	0.548787	0.276195	0.107814	0.154646	DLGAP1	nw_004676333:201337-608221	+	Uncharacterized protein
LOC106017767	4	0	0.05	0.46	0	0	0.066068	0.0343592	0.402367	0.519433	LOC106017767	nw_004677204:902965-906850	+
DLGAP3	5	0	7.29	-0.12	0.352938	0.340291	8.27685	6.98645	0.360055	0.0834276	DLGAP3	nw_004677664:105329-111622	+	Uncharacterized protein
PLEK	7	0	2.21	5.38	2.66301	3.63212	5.0886	5.63201	5.50565	11.5405	PLEK	nw_004677637:49335-67219	-	Uncharacterized protein
DLGAP5	5	0	3.76	-0.37	4.53621	2.92562	7.94716	7.04294	4.30377	2.40858	DLGAP5	nw_004678684:420813-444115	-	Uncharacterized protein
FOXO1	7	0	5.76	13.31	9.42861	6.35018	13.6526	13.6381	23.5436	18.8508	FOXO1	nw_004676655:244699-308128	-	Forkhead box protein O1
LOC106016203	5	0	0.97	-0.1	0.22799	0.14393	0.904817	1.41167	0.0562298	0.112917	LOC106016203	nw_004676793:272009-281801	-
CSF3R	4	0	1.3	37.38	2.49435	7.98104	4.82433	8.24363	33.9055	51.3387	CSF3R	nw_004677660:422098-428161	+	colony stimulating factor 3 receptor (granulocyte)
SMIM12	1	0	-17.34	-17.91	27.3223	38.6368	17.0557	14.2154	14.7407	15.3926	SMIM12	nw_004677664:115216-115859	+	small integral membrane protein 12
ITCH	6	0	4.2	4.46	5.15324	2.22881	7.98964	7.79471	6.93019	9.36583	ITCH	nw_004676612:32006-74290	+	Uncharacterized protein
SMIM11	1	0	-14.84	-17.79	25.7245	24.3273	11.4854	8.89324	5.55146	8.91846	SMIM11	nw_004676597:214825-222919	-	small integral membrane protein 11
RBMS1	7	0	11.27	35.44	42.4196	22.9145	40.4478	47.4351	69.6918	66.513	RBMS1	nw_004677987:367139-722946	-	Uncharacterized protein
SMIM14	4	0	-2.17	27.45	25.9975	16.3331	18.584	19.4158	48.7222	48.5041	SMIM14	nw_004680547:143850-172981	-	Uncharacterized protein C4orf34
FOXN1	5	0	17.31	-1.68	2.45611	1.19392	20.3073	17.9537	0.0353359	0.248357	FOXN1	nw_004677611:824128-842691	+	Uncharacterized protein
ZDBF2	7	0	3.67	6.89	6.42028	1.6818	7.59795	7.8389	8.97417	12.8992	ZDBF2	nw_004676788:2166182-2202354	+	Uncharacterized protein
LOC106016212	1	0	-22.56	-16.55	34.9324	37.2266	13.6924	13.3516	17.1246	21.9289	LOC106016212	nw_004676795:69695-70892	+
SMIM20	3	0	1.45	-14.47	19.9272	25.6175	26.1148	22.3238	5.51918	11.0833	SMIM20	nw_004676987:1051425-1056245	-	small integral membrane protein 20
FOXQ1	5	0	9.2	-1.57	1.20683	5.33309	14.6679	10.2747	1.82307	1.56899	FOXQ1	nw_004677319:832876-833118	-	Uncharacterized protein
STAMBPL1	1	0	-64.92	-40.04	90.2503	71.3557	15.3364	16.4283	41.6506	39.8718	STAMBPL1	nw_004678687:266694-287947	+	Uncharacterized protein
RNFT1	0	0	-11.05	-16.03	33.079	23.0844	15.3485	18.7053	14.7336	9.37919	RNFT1	nw_004676627:1124610-1132534	+	RING finger and transmembrane domain-containing protein 1
BMF	3	0	0.63	-3.29	5.23369	5.13216	6.31922	5.31175	2.04421	1.73387	BMF	nw_004676358:477130-499510	+	Bcl-2-modifying factor
CSF1R	7	0	4	13.95	4.68757	5.00732	10.2051	7.48237	21.047	16.5437	CSF1R	nw_004676397:175-14986	-	Uncharacterized protein
CFLAR	7	0	3.95	8.46	5.53813	2.29553	7.64903	8.08352	11.6016	13.1614	CFLAR	nw_004676634:92328-111760	-	Uncharacterized protein
SACS	7	0	1.83	4.28	1.28872	0.398432	2.58643	2.75592	3.6165	6.62111	SACS	nw_004677295:1085222-1114519	+	Sacsin
FOXP4	4	0	1.25	13.04	13.9206	13.5453	15.6531	14.3109	19.0661	34.4723	FOXP4	nw_004677408:294346-329571	-	Uncharacterized protein
FOXP1	7	0	10.75	34.88	20.8548	13.2326	29.9386	25.6402	52.2543	51.587	FOXP1	nw_004676442:226031-435490	+	Uncharacterized protein
FOXP2	1	0	-0.96	-0.59	1.61639	1.20993	0.540033	0.357444	1.05359	0.58612	FOXP2	nw_004676430:1247663-1615366	-	Uncharacterized protein
BOC	1	0	-31.6	-29.46	52.3514	62.6709	29.5131	22.3036	33.4232	22.6707	BOC	nw_004677082:56-6008	+
UBN2	6	0	10.89	6.73	6.53436	4.22444	17.5136	15.0163	14.3234	9.89803	UBN2	nw_004676500:1010214-1051563	+	Uncharacterized protein
FOXM1	3	0	0.67	-2.57	4.30164	2.84681	4.74217	3.75292	1.0763	0.93659	FOXM1	nw_004676471:533230-541528	+	Uncharacterized protein
PLBD1	3	0	15.57	-45.57	61.7915	66.565	81.4559	78.0373	23.3102	13.9073	PLBD1	nw_004676500:847966-877719	-
UBL7	3	0	8.03	-18.7	24.3529	48.122	45.7301	42.8029	17.9238	17.1524	UBL7	nw_004678901:64532-69958	+	ubiquitin-like 7 (bone marrow stromal cell-derived)
KIAA0226L	6	0	10.13	8.73	6.78986	6.64233	16.3532	17.3301	17.986	12.9155	KIAA0226L	nw_004677568:207837-230392	+	KIAA0226-like ortholog
TGOLN2	4	0	4.06	35.23	39.0238	24.8483	34.8185	37.1672	62.8365	71.5044	TGOLN2	nw_004676891:55201-58021	-
KIAA0556	6	0	2.47	1.51	2.21012	0.999124	4.15878	3.99792	3.94719	2.28987	KIAA0556	nw_004678373:193224-276560	-	Uncharacterized protein
MAT1A	5	0	53.73	-4.39	7.39843	3.7365	37.9958	80.6035	1.45976	0.885524	MAT1A	nw_004676723:5513392-5530980	-	S-adenosylmethionine synthase
PLS3	6	0	135.53	110.43	95.4641	80.7745	213.321	233.98	160.688	236.414	PLS3	nw_004676770:2669-46056	-	Uncharacterized protein
RCOR1	6	0	16.22	11.1	13.2306	9.00582	27.3522	27.3209	23.1986	21.2468	RCOR1	nw_004677112:389301-456213	-	Uncharacterized protein
IL1R2	4	0	1.37	24.36	4.29745	3.17551	2.30664	7.90032	29.9	26.2969	IL1R2	nw_004676574:1498581-1511978	+	Uncharacterized protein
UBA6	6	0	6.72	4.09	6.78639	3.88007	11.706	12.4022	6.94763	11.8907	UBA6	nw_004676480:554041-585205	-	Uncharacterized protein
CLCC1	7	0	5.58	11.93	13.0556	7.23182	14.0719	17.376	16.9832	27.1701	CLCC1	nw_004678596:139755-148000	+	Uncharacterized protein
TGFBR1	7	0	3.74	11.06	3.35364	1.81735	5.95042	6.69436	11.2416	16.0398	TGFBR1	nw_004676998:15538-42217	+	Receptor protein serine/threonine kinase
TGFBR2	1	0	-57.3	-51.67	89.4331	76.0814	27.4007	23.5079	29.4185	32.7515	TGFBR2	nw_004676881:1085275-1136435	-	Serine/threonine-protein kinase receptor
TRPS1	5	0	19.62	2.54	14.6226	6.95848	29.3634	31.4511	9.83426	16.8265	TRPS1	nw_004676622:571016-763802	+	Uncharacterized protein
TGFBR3	4	0	-13.97	95.69	100.856	68.3638	70.503	70.7869	177.109	183.483	TGFBR3	nw_004677935:569838-696123	-	Uncharacterized protein
NKAP	1	0	-16.68	-10.91	37.6828	22.2787	11.6148	14.9907	18.3295	19.8112	NKAP	nw_004677091:775-5267	+	NFKB activating protein
TRPV2	2	0	-21.41	-9.75	37.3324	34.2913	15.2129	13.5873	32.6576	19.4576	TRPV2	nw_004677361:354383-369477	-	Uncharacterized protein
TRPV3	5	0	11.12	2.67	1.02676	0.212386	10.4039	13.0757	2.94181	3.63541	TRPV3	nw_004677361:228310-246015	-	Uncharacterized protein
MASTL	5	0	1.05	-0.16	0.833451	0.495313	1.73939	1.69054	0.645022	0.373642	MASTL	nw_004677489:274804-291577	-	Uncharacterized protein
MAST4	6	0	12.8	13.08	5.11757	2.25824	15.1372	17.8326	19.2065	14.3243	MAST4	nw_004676363:485451-729211	+	Uncharacterized protein
CCND2	1	0	-22.01	-20.78	33.6232	27.9251	10.004	7.51497	8.12813	11.8603	CCND2	nw_004676532:1375526-1414171	+	Uncharacterized protein
NKD1	0	0	-2.57	-5.38	9.98411	5.46481	5.5505	4.75113	2.88822	1.80958	NKD1	nw_004677188:102898-209906	-	Uncharacterized protein
FLRT3	5	0	33.4	16.09	24.0532	18.8636	57.7133	52.0074	49.1967	25.9092	FLRT3	nw_004677026:1430142-1434741	-	fibronectin leucine rich transmembrane protein 3
SHMT2	0	0	-17.55	-59.95	54.8306	81.6841	39.4349	61.9702	6.82057	9.79516	SHMT2	nw_004677467:119125-122147	+	Serine hydroxymethyltransferase
FEM1C	6	0	12.58	11.36	7.19211	4.92754	18.1437	19.1305	19.3469	15.4873	FEM1C	nw_004676702:180502-192757	-	fem-1 homolog c (C. elegans)
CCNB3	3	0	4.91	-6.49	7.05458	10.3139	14.4566	12.7232	1.93502	2.45719	LOC101804825	nw_004677101:492820-495577	+	Uncharacterized protein
CCNB2	3	0	-0.06	-19.59	37.4686	32.9304	34.7349	35.5343	18.2497	12.9719	CCNB2	nw_004677686:1310947-1316381	-	Uncharacterized protein
MYCBPAP	5	0	1.77	-1.17	1.90704	1.43577	3.36374	3.52298	0.589374	0.408118	MYCBPAP	nw_004676747:143115-154347	-	Uncharacterized protein
LOC101803006	4	0	12.99	53.02	29.7592	15.9977	31.8453	39.8886	78.2717	73.5253	LOC101803006	nw_004677125:300783-314502	-	heat shock factor protein 3-like
LOC101803001	0	0	-0.73	-1.62	2.52288	1.9399	1.77722	1.22366	0.653337	0.568529	LOC101803001	nw_004676976:929290-938916	+
RCBTB1	2	0	-19.53	-7.48	34.232	33.2511	15.1771	13.2545	21.9838	30.5298	RCBTB1	nw_004676693:403259-426574	+	Uncharacterized protein
GOLT1A	5	0	10.09	3.23	3.74458	8.36091	16.6209	15.6606	11.7386	6.83269	GOLT1A	nw_004678817:14390-18070	+	Uncharacterized protein
HES6	3	0	11.23	-16.71	26.2717	33.0562	48.4725	33.322	16.7014	9.1979	HES6	nw_004678392:873454-874639	-	Uncharacterized protein
ASTN1	5	0	0.46	-0.12	0.0637336	0.20654	0.611267	0.570018	0.0183386	0.0184132	ASTN1	nw_004676988:908134-934340	+	Uncharacterized protein
ASTN2	1	0	-2.06	-1.98	2.59354	2.73948	0.564855	0.652795	0.819067	0.548266	ASTN2	nw_004677267:4850-14088	+
ANKS4B	5	0	0.59	-0.05	0.166436	0	0.619246	0.729967	0.071835	0	ANKS4B	nw_004676920:2533445-2538386	+	Ankyrin repeat and SAM domain-containing protein 4B
SDR16C5	5	0	39.69	-11.6	18.4322	17.4613	47.9372	67.3441	3.40609	9.27929	SDR16C5	nw_004676497:258014-271333	-	Uncharacterized protein
SHANK2	5	0	0.42	-0.02	0.13168	0.0342298	0.514911	0.487606	0.0334319	0.100704	SHANK2	nw_004677317:1235052-1586287	-	Uncharacterized protein
SHANK3	2	0	-3.49	-0.62	5.10721	6.94199	3.07528	1.99916	3.86135	6.94512	SHANK3	nw_004676745:66960-261066	-	SH3 and multiple ankyrin repeat domains 3
PLK3	6	0	31.73	23.62	11.2838	18.0725	46.1146	46.7015	54.4739	22.1214	PLK3	nw_004678462:7890-13383	-	Serine/threonine-protein kinase PLK
LOXHD1	3	0	0.34	-0.61	1.36585	1.06458	1.7713	1.33183	0.770543	0.438106	LOXHD1	nw_004676540:31152-189336	-	Uncharacterized protein
PLK2	5	0	36.62	4.28	25.1962	18.1124	55.7762	60.7778	28.2558	23.6198	PLK2	nw_004676898:288303-293678	+	Uncharacterized protein
PLK1	3	0	3.42	-7.9	8.66518	10.8217	12.4848	13.841	1.65859	2.02453	PLK1	nw_004676924:305530-312403	+	Uncharacterized protein
USPL1	7	0	3.53	7.65	6.38235	2.36698	8.13435	7.66649	9.38006	14.6743	USPL1	nw_004676888:268026-281172	+	Ubiquitin-specific peptidase-like protein 1
LOC106017919	5	0	0.76	-0.07	0.106485	0.0705851	0.924448	0.769227	0	0.0461467	LOC106017919	nw_004677251:198070-202693	+
HEXB	3	0	9.21	-26.5	47.4754	48.8983	51.581	63.2192	19.637	23.7352	HEXB	nw_004676469:1018528-1032085	-	Uncharacterized protein
MFSD2A	4	0	8.59	58.3	6.12985	9.11545	15.3012	17.1199	94.279	37.5698	MFSD2A	nw_004676552:340872-362771	+	major facilitator superfamily domain containing 2A
LOC101803042	3	0	-1.14	-30.82	28.8023	65.6236	48.5248	43.6197	19.4542	13.3329	LOC101803042	nw_004676726:842038-843833	-	uncharacterized LOC101803042
FRMD1	5	0	10.73	-2.15	3.23592	2.03298	12.4748	14.2627	0.504812	0.473074	FRMD1	nw_004676820:218809-250267	+	Uncharacterized protein
DES	4	0	-147.27	574.32	199.982	322.725	107.873	120.294	797.186	874.168	DES	nw_004678978:13259-16240	+
LOC106017924	7	0	0.19	0.35	0.140409	0.057275	0.289334	0.27865	0.326316	0.580396	LOC106017924	nw_004677253:138456-145324	-
LOC106017920	7	0	0.24	0.51	0.193282	0.10789	0.373444	0.398923	0.869346	0.458483	LOC106017920	nw_004677251:411724-423849	+
DDC	5	0	3.94	0.05	0	0.0331443	3.60914	4.29572	0.129487	0	DDC	nw_004677315:496856-566063	-	Aromatic-L-amino-acid decarboxylase
TRPM7	7	0	6.15	14.43	6.53932	2.66668	9.95878	11.5492	13.3961	24.6612	TRPM7	nw_004677992:119738-146765	+	Uncharacterized protein
LOC101803034	0	0	-32.14	-89.04	48.3454	131.472	61.1445	54.3867	0.642038	1.10511	LOC101803034	nw_004676473:38330-40115	+	protein S100-A15A-like
CCNL1	4	0	12.87	80.71	98.7938	60.5096	92.4118	92.6365	176.168	144.564	CCNL1	nw_004676527:30736-42313	+	Uncharacterized protein
DDO	1	0	-1.65	-1.74	2.30114	3.43949	1.12477	1.30958	1.15385	1.09988	DDO	nw_004676763:1539732-1546358	-	D-aspartate oxidase
TRPM2	5	0	0.23	-0.06	0.083863	0.0576487	0.314335	0.288481	0	0.0161525	TRPM2	nw_004676626:2062249-2083566	+	Uncharacterized protein
TRPM1	6	0	0.44	0.47	0.178165	0.0715753	0.6428	0.493083	0.489347	0.70893	TRPM1	nw_004677686:4334-107246	+	Uncharacterized protein
DDT	0	0	-3.94	-9.79	12.0912	15.9448	11.2348	8.9127	4.47314	3.99229	DDT	nw_004677433:165080-167529	+
MFSD10	1	0	-11.44	-14.96	21.4602	24.9482	11.9566	11.5786	8.58341	7.89798	MFSD10	nw_004676748:3314668-3337280	-	Major facilitator superfamily domain-containing protein 10
MFSD11	7	0	4.21	6.38	5.94131	2.65412	9.0926	7.92121	11.6651	9.69316	MFSD11	nw_004676618:272352-292721	+	major facilitator superfamily domain containing 11
LOC106017912	5	0	5.84	0.14	2.12126	0.780028	7.12814	7.44605	1.77764	1.40911	LOC106017912	nw_004677250:849758-855742	-
LOC106017910	5	0	3.16	0.97	1.39848	0.355563	4.1816	3.89465	1.7033	1.9925	LOC106017910	nw_004677250:845156-849498	-
TAC1	1	0	-5.51	-5.34	5.58172	5.43209	0	0	0.108275	0.21743	TAC1	nw_004676428:2406137-2412581	+	Uncharacterized protein
SHISA2	1	0	-2.46	-1.39	3.54988	2.41845	0.68485	0.356162	1.25552	1.92299	SHISA2	nw_004677295:504717-512111	-	shisa homolog 2 (Xenopus laevis)
DCX	3	0	-0.47	-2.4	4.49895	2.84153	3.5215	2.88532	1.1037	1.43007	DCX	nw_004676692:590627-690581	+	Uncharacterized protein
RNF144A	7	0	2.39	4.31	7.14106	3.06008	7.29985	7.68202	9.71341	9.11523	RNF144A	nw_004676922:231260-273036	+	Putative E3 ubiquitin-protein ligase RNF144A
ALPK3	1	0	-0.96	-1.12	1.69645	0.573003	0.225137	0.133811	0	0.0280961	ALPK3	nw_004676814:1640094-1664504	+	Uncharacterized protein
ALPK2	6	0	0.89	0.57	0.517377	0.352321	1.36326	1.29541	1.22268	0.786581	ALPK2	nw_004677402:187557-257808	-	Uncharacterized protein
TAB1	5	0	9.81	-6.8	16.0601	20.9731	28.2246	28.4278	11.0658	12.3592	TAB1	nw_004678325:72600-81230	+	Uncharacterized protein
TAB2	7	0	8.58	15.17	18.5829	15.1999	26.4733	24.4779	32.5059	31.6201	TAB2	nw_004676301:390631-434078	+	Mitogen-activated protein kinase kinase kinase 7-interacting protein 2
DBI	3	0	-5.36	-146.75	235.41	230.502	194.923	260.275	85.5358	86.8766	DBI	nw_004677096:1657-2685	+	Acyl-CoA-binding protein
TAB3	6	0	13.8	10.91	8.65951	5.92301	19.4368	22.745	16.7947	19.6169	TAB3	nw_004677266:876298-894859	+	Uncharacterized protein
HEYL	3	0	4.4	-6.25	8.09422	11.4186	14.8262	13.4933	1.88113	5.12669	HEYL	nw_004676552:277905-282735	-	Uncharacterized protein
LOC106017938	7	0	0.17	0.44	0.0661448	0	0.157504	0.245735	0.456778	0.481568	LOC106017938	nw_004677257:692816-715599	-
AQP9	5	0	3.65	0.16	1.19978	0.378709	4.46393	4.42191	0.813738	1.07702	AQP9	nw_004676487:1073670-1099556	+	Uncharacterized protein
AQP8	5	0	0.38	-0.26	0.255275	0.293302	0.759827	0.553216	0.0220357	0	LOC101790185	nw_004679907:4738-12479	+	Uncharacterized protein
ATG101	3	0	-9.43	-37.81	49.6924	89.0607	63.2391	56.6618	33.71	29.4202	ATG101	nw_004683380:7-697	-
LOC106020009	5	0	496.03	-114.33	125.484	103.354	644.389	576.507	0.184375	0	LOC106020009	nw_004678668:60625-61997	+
LOC106017839	5	0	3.52	-0.16	0.304211	0.806603	5.33231	2.82544	0.5252	0.263668	LOC106017839	nw_004677223:861780-867182	+
AQP5	1	0	-3.92	-4.96	4.39191	6.57234	1.53503	1.59661	0.387733	0.64885	AQP5	nw_004679979:109562-113262	-	Aquaporin 5
GPCPD1	5	0	20.06	8.8	23.2519	11.1481	35.2159	39.3128	32.0569	19.9497	GPCPD1	nw_004676976:539811-582930	+	Uncharacterized protein
S1PR3	6	0	3.73	5.09	3.41864	1.74062	5.53022	7.09422	5.2926	10.0485	S1PR3	nw_004676749:508716-516187	-	Uncharacterized protein
S1PR1	4	0	-4.4	6.52	15.6298	10.6526	8.08709	9.39585	13.4171	25.9099	S1PR1	nw_004678344:37381-40762	+	Uncharacterized protein
GAB3	2	0	-2.9	0.89	5.64618	5.86321	3.02482	2.68053	5.53705	7.75804	GAB3	nw_004677238:2408165-2428662	+	Uncharacterized protein
MIS18A	1	0	-15.37	-10.41	24.4383	19.3576	6.46204	6.60231	11.0951	11.8895	MIS18A	nw_004676597:1237990-1240814	+	Protein yippee-like
S1PR4	4	0	-0.85	5.44	1.47392	2.49306	1.08418	1.18012	5.4183	9.42698	S1PR4	nw_004677013:154873-158522	+	Sphingosine 1-phosphate receptor 4
HRSP12	0	0	-5.42	-9.89	19.4468	13.2948	13.7145	8.18123	6.66791	6.28393	HRSP12	nw_004678003:1048905-1053139	-	Ribonuclease UK114
IFT27	0	0	-1.23	-2.14	3.52314	2.98202	2.29338	1.75056	1.15856	1.06634	IFT27	nw_004676738:811924-824667	+	Uncharacterized protein
LOC106020013	7	0	0.2	0.39	0.0702539	0	0.328603	0.145	0.554462	0.295756	LOC106020013	nw_004678673:68492-76335	-
LOC106017844	1	0	-9.17	-6.05	12.1074	8.52853	0.845179	1.45553	4.195	4.3331	LOC106017844	nw_004676377:577955-583897	+
LOC106017840	5	0	7.06	-2.03	3.39814	3.07842	11.0418	9.556	1.1	1.32537	LOC106017840	nw_004677223:871560-875648	+
LOC106020029	7	0	0.11	0.3	0.0192529	0.017016	0.152817	0.0993421	0.315768	0.317053	LOC106020029	nw_004678714:76933-84224	+
TDRD5	5	0	0.36	-0.34	0.573894	0.338145	0.61685	1.01175	0.123849	0.103627	TDRD5	nw_004676988:200141-216147	-	Uncharacterized protein
LOC106017856	6	0	0.81	0.68	0.243696	0.132543	1.09734	0.889878	0.453087	1.28355	LOC106017856	nw_004677232:1141042-1154186	-
AKAP12	7	0	18.72	44.62	27.2742	19.0342	42.7011	41.0572	61.3799	74.1783	AKAP12	nw_004676301:1179837-1200790	+	Uncharacterized protein
IGF2BP1	0	0	-9.32	-15.84	20.3068	15.5465	9.26527	7.95488	2.19847	1.97195	IGF2BP1	nw_004677837:76805-104968	-	Uncharacterized protein
AKAP13	4	0	2.42	15	20.887	11.3636	16.3348	20.7628	34.792	27.4661	AKAP13	nw_004676803:875814-1077524	-	Uncharacterized protein
LOC106017852	3	0	0.13	-0.35	0.56232	0.368457	0.682967	0.510263	0.142274	0.0840307	LOC106017852	nw_004677232:56376-74379	-
AKAP11	7	0	5.32	11	1.91088	1.0796	7.25968	6.36524	14.2818	10.713	AKAP11	nw_004676947:589449-612054	+	A kinase (PRKA) anchor protein 11
IGF2BP3	0	0	-16.23	-24.9	34.7837	17.6145	10.0052	9.93199	1.4116	1.18112	IGF2BP3	nw_004677092:1234428-1315740	-	Uncharacterized protein
AKAP14	1	0	-5.89	-6.65	10.3134	12.4838	4.07823	6.94119	4.12879	5.3763	AKAP14	nw_004677091:5687-9631	-	A kinase (PRKA) anchor protein 14
CDA	1	0	-2.66	-3.43	4.08543	3.54513	1.54768	0.766555	0.320601	0.450667	CDA	nw_004676672:1118438-1121252	+	Uncharacterized protein
UAP1	4	0	24.06	106.33	24.4815	28.8496	47.0373	54.4049	130.207	135.789	UAP1	nw_004678089:113177-117569	-	Uncharacterized protein
TRPC4	0	0	-1.02	-1.77	2.80131	0.979255	0.933372	0.798227	0.0721832	0.163073	TRPC4	nw_004676907:652025-811719	+	Short transient receptor potential channel 4
TRPC3	4	0	1.32	5.69	0.334009	0.210859	1.79899	1.37875	6.34308	5.58311	TRPC3	nw_004676716:103521-140959	-	Uncharacterized protein
PMF1	0	0	-26.54	-36.96	46.9408	67.0856	31.8195	29.126	22.6708	17.4409	PMF1	nw_004677191:262843-267351	+	polyamine-modulated factor 1
LOC106017860	2	0	-1.39	-0.39	2.11949	1.158	0.229406	0.258493	1.3805	1.11891	LOC106017860	nw_004677232:1163258-1171152	-
TMOD3	7	0	9.86	27.89	45.29	18.4757	40.3302	43.1637	54.1503	65.4031	TMOD3	nw_004680033:39840-61303	+	Uncharacterized protein
LOC106020024	1	0	-1.53	-1.9	3.10328	1.11424	0.865962	0.300234	0	0.420265	LOC106020024	nw_004676411:1193173-1194048	+
LOC106020021	5	0	0.33	0.08	0	0.0183405	0.226479	0.449713	0.071652	0.107915	LOC106020021	nw_004678687:182869-197313	-
TMOD1	1	0	-2.15	-2.48	4.4622	2.33875	1.49291	1.01735	1.03014	0.809478	TMOD1	nw_004676791:778771-797394	-	Uncharacterized protein
CCNT2	6	0	2.57	2.45	1.6085	0.892293	3.85393	3.7878	3.42689	3.96733	CCNT2	nw_004677073:2072605-2099858	+	Uncharacterized protein
LOC106017873	5	0	5.8	-0.11	0.229109	0	5.91019	5.91085	0	0	LOC106017873	nw_004677234:295025-297973	-
LOC106017878	1	0	-4.37	-5.33	10.6407	4.56965	3.45298	3.02388	2.50349	2.03695	LOC106017878	nw_004677234:354949-377381	-
ATP6V1C2	1	0	-3.53	-2.2	5.93472	4.12124	1.30382	1.68423	1.39051	4.26199	ATP6V1C2	nw_004676611:780049-801136	+	Uncharacterized protein
LCORL	7	0	2.05	3.17	1.49751	0.600591	3.28994	2.90896	5.44226	2.99942	LCORL	nw_004676543:501165-569356	+	Uncharacterized protein
SEC14L5	5	0	1.09	0.37	0.91703	0.279478	1.88245	1.48479	1.26928	0.671481	SEC14L5	nw_004677794:34351-69197	-	Uncharacterized protein
IFT46	1	0	-16.68	-15.93	25.9204	32.6076	12.4833	12.6912	14.8621	11.8069	IFT46	nw_004677946:38904-41430	-	Uncharacterized protein
CLEC2B	2	0	-0.94	0.62	1.55438	2.16245	0.97102	0.861448	1.96295	2.99383	CLEC2B	nw_004676532:1643092-1649326	+
CHM	7	0	2.66	4.46	5.27432	2.02387	6.12691	6.48893	6.6916	9.51696	CHM	nw_004676464:899142-954942	+
IFT43	1	0	-7.81	-8.02	11.0201	11.942	4.70082	2.6439	4.24132	2.67682	IFT43	nw_004676600:400487-444382	+	Uncharacterized protein
IFT57	0	0	-1.75	-4.96	8.69992	5.32634	5.61966	4.90988	3.36381	0.746191	IFT57	nw_004676857:199586-216062	-	Uncharacterized protein
IFT52	1	0	-14.31	-12.17	22.8263	23.4654	7.29327	10.3806	12.148	9.80825	IFT52	nw_004676474:1408051-1420120	-	Uncharacterized protein
CIT	5	0	0.97	-0.51	1.57103	1.40447	2.6158	2.29213	1.46526	0.493014	CIT	nw_004677948:253678-326510	-	Uncharacterized protein
CALM2	1	0	-371.45	-199.5	770.638	567.958	284.312	311.381	457.312	482.274	CALM2	nw_004676359:1300667-1309127	-	Uncharacterized protein
CALM1	2	0	-92.05	17.45	205.331	134.954	75.694	80.4858	154.585	220.6	CALM1	nw_004679293:238414-246516	+	Calmodulin
ANKRD9	5	0	31.52	4.21	7.03312	12.4948	36.159	46.4071	16.6802	11.268	ANKRD9	nw_004677112:517218-518538	+	ankyrin repeat domain 9
LOC106020090	7	0	1.05	1.57	0.412345	0.145775	1.39099	1.27659	2.63398	1.07217	LOC106020090	nw_004678843:5238-6160	-
HOXC6	3	0	1.95	-5.78	10.2353	6.63383	10.8321	9.93659	2.81419	2.49708	HOXC6	nw_004677825:71509-72475	-
HOXC8	1	0	-2.19	-2.79	3.37395	2.71331	0.99521	0.721458	0.367335	0.131725	HOXC8	nw_004677825:88236-92454	-	Uncharacterized protein
HOXC9	0	0	-0.78	-2.2	3.28614	2.003	1.96749	1.75407	0.489077	0.392853	HOXC9	nw_004678104:2721-5773	-	Uncharacterized protein
HOXC4	5	0	0.73	-0.48	0.788333	0.232248	0.912519	1.55928	0	0.0569391	HOXC4	nw_004677825:26422-46655	-	Uncharacterized protein
TBC1D22A	7	0	4.36	6.34	10.0465	2.51943	10.3959	10.8925	13.1681	12.0731	TBC1D22A	nw_004676386:2464643-2631368	+	Uncharacterized protein
HOXD9	1	0	-30.61	-34.19	48.9304	47.6701	23.7129	11.6655	13.8004	14.4164	HOXD9	nw_004676583:451888-452736	+	homeobox D9
HOXD8	1	0	-46.2	-26.09	60.4129	69.4199	20.1529	17.2729	40.3349	37.3255	HOXD8	nw_004676583:456622-459260	+	Uncharacterized protein
CPE	6	0	27.74	37.49	11.5964	6.65595	37.0523	36.6807	48.1961	45.0362	CPE	nw_004676768:3340441-3359609	+	Uncharacterized protein
LOC106016319	6	0	0.29	0.36	0.143066	0.0459798	0.361317	0.416077	0.190859	0.721451	LOC106016319	nw_004676819:200557-482768	-
VPS26B	0	0	-6.01	-13.2	22.4473	26.2214	18.3444	18.3075	9.7731	12.5017	VPS26B	nw_004676449:263396-273384	+	Uncharacterized protein
SNRPE	1	0	-89.61	-95.03	141.742	102.984	32.006	33.4917	17.5515	37.1097	SNRPE	nw_004678817:79975-81074	-	Uncharacterized protein
RNF20	1	0	-52.21	-38.81	102.377	90.5457	45.1446	43.3677	58.6386	56.6673	RNF20	nw_004676706:1112766-1132489	+	Uncharacterized protein
CLU	4	0	-25.85	211.54	104.349	130.657	102.935	80.376	363.937	294.158	CLU	nw_004677476:368-6822	+	Clusterin
GIPC2	7	0	1.71	2.7	1.44618	0.555721	2.4954	2.91994	3.41943	3.97831	GIPC2	nw_004676388:492267-508840	-
HOXA2	0	0	-1.67	-2.51	4.86551	3.27237	2.0958	2.69423	1.4956	1.62511	HOXA2	nw_004677234:402692-406361	+	Uncharacterized protein
GALM	1	0	-7.45	-6.58	7.71148	12.1165	2.73517	2.19134	4.43778	2.22792	GALM	nw_004676976:817903-826417	-	Aldose 1-epimerase
HOXA3	1	0	-6.63	-7.82	15.2956	11.7035	7.79868	5.94359	6.03118	5.3192	HOXA3	nw_004677234:357166-400127	+	Homeobox protein Hox-A3
GALC	5	0	10.49	1.99	3.73617	2.08347	13.3567	13.4488	5.4264	4.3819	GALC	nw_004676861:657221-698119	-	Uncharacterized protein
HOXA9	1	0	-21.91	-22.57	34.777	15.594	4.00789	2.53953	2.40481	2.81702	HOXA9	nw_004677234:338669-347477	+	Uncharacterized protein
LOC106016321	4	0	0.12	0.51	0.164799	0.0182065	0.204386	0.212585	0.462335	0.732033	LOC106016321	nw_004676819:562700-594664	-
RNF13	7	0	18.09	36.73	57.2965	29.2891	61.1911	61.5712	83.3558	76.6969	RNF13	nw_004677440:222161-242356	+	Uncharacterized protein
CKAP2	5	0	8.62	-1.16	9.75901	4.56487	17.9088	13.6618	7.88443	4.12317	CKAP2	nw_004676655:459733-471461	+	Uncharacterized protein
LSMEM1	4	0	-1.39	8.36	4.32576	3.35021	2.07957	2.8073	10.2398	14.1467	LSMEM1	nw_004676430:2298252-2308224	-	Coiled-coil domain-containing transmembrane protein C7orf53
CKAP4	1	0	-52.79	-46.7	104.238	83.6347	44.8175	37.4771	35.0892	59.3799	CKAP4	nw_004677022:367816-370928	-	Uncharacterized protein
HOXB3	1	0	-0.54	-0.49	0.624553	0.687174	0.0885232	0.144689	0.220051	0.12152	HOXB3	nw_004677837:273273-313906	+	Homeobox protein Hox-B3
HOXB4	1	0	-4.38	-3.54	7.51086	6.48962	3.28112	1.96667	4.20943	2.72054	HOXB4	nw_004677837:287055-289246	+	Uncharacterized protein
HOXB7	1	0	-6.91	-7.02	8.27319	10.6479	3.48006	1.61311	2.04044	2.8418	HOXB7	nw_004677837:249257-255345	+	Homeobox protein Hox-B7
HOXB8	1	0	-1.15	-0.97	1.10117	1.38302	0	0.179428	0.350203	0.20093	HOXB8	nw_004677837:239269-248812	+	Homeobox protein Hox-B8
HOXB5	1	0	-1.33	-1.76	2.24044	2.23293	1.18239	0.63951	0.699527	0.247896	HOXB5	nw_004677837:269247-271700	+	Homeobox protein Hox-B5
HOXB6	1	0	-8.18	-9.78	11.4297	11.062	3.79442	2.33211	1.27549	1.65734	HOXB6	nw_004677837:257123-266955	+	Homeobox protein Hox-B6
LOC106016335	4	0	0.63	2.37	0.479496	0	0.999056	0.742239	2.02815	3.20006	LOC106016335	nw_004676822:560233-561805	-
HABP4	7	0	8.54	12.14	14.3705	10.2282	17.9802	23.6885	27.3345	21.5488	HABP4	nw_004677058:447798-464163	-	Uncharacterized protein
PNLIP	4	0	0.09	0.78	0.0881189	0	0.131143	0.136404	0.798689	0.840125	PNLIP	nw_004677223:904794-928860	+
LOC106020057	2	0	-16.72	-5.28	25.3547	28.8437	9.49672	11.27	22.1064	21.5344	LOC106020057	nw_004678814:1000026-1003578	-
LOC106020055	5	0	7.12	-3.23	4.13875	4.70301	12.7101	10.3726	1.02075	1.36654	LOC106020055	nw_004678814:663738-665228	-
IL21R	4	0	0.05	1.08	0.214937	0.151972	0.27723	0.199628	1.2802	1.24815	IL21R	nw_004676924:840288-859341	+	interleukin 21 receptor
LOC106020050	5	0	1.18	-0.65	0.796036	0.984972	1.42164	2.71091	0.412291	0.0689946	LOC106020050	nw_004678772:499-1998	-
ARHGAP6	4	0	-1.9	7.14	11.0848	7.7344	7.84649	7.18013	20.2002	12.9036	ARHGAP6	nw_004676725:1704954-1820971	-
ARHGAP5	7	0	10.96	24.06	13.2947	6.09971	20.3801	20.9309	33.142	34.3671	ARHGAP5	nw_004677298:1105547-1150454	-	Uncharacterized protein
CAMSAP2	6	0	34.54	21.54	6.03873	2.59675	37.983	39.739	29.6467	22.0735	CAMSAP2	nw_004678596:28181-105523	+	Uncharacterized protein
CAMSAP1	6	0	7.37	7.68	5.11252	2.88717	12.4638	10.2779	13.4116	9.94422	CAMSAP1	nw_004677716:174919-200271	-	Uncharacterized protein
RAMP1	1	0	-1.41	-1.46	1.05052	2.15013	0.274287	0.114116	0.143182	0.143765	RAMP1	nw_004678020:53322-61452	-	Uncharacterized protein
RAMP3	1	0	-18.16	-20.33	38.7603	19.2884	10.9017	10.8308	10.0408	7.356	RAMP3	nw_004676450:1394612-1454806	+
SOX10	1	0	-12.79	-10.13	13.5168	19.2109	4.17105	2.97655	4.01949	8.44748	SOX10	nw_004676738:285538-296169	+	Uncharacterized protein
HMGCLL1	5	0	1.79	-0.18	0.621606	0.41204	2.12432	2.49464	0.44715	0.224484	HMGCLL1	nw_004676321:120789-175895	+	Uncharacterized protein
SOX11	1	0	-2.99	-3.7	5.34204	4.28724	2.13227	1.52078	1.3251	0.904731	SOX11	nw_004676526:2208132-2209385	+	Uncharacterized protein
LOC106020040	4	0	-0.09	0.91	0.575772	0.447196	0.380842	0.468142	1.29525	1.54248	LOC106020040	nw_004678737:66561-75320	+
CTH	5	0	31.72	-10.43	18.1093	17.4155	39.7739	59.1934	6.50771	8.15908	CTH	nw_004676984:254328-272998	+	Uncharacterized protein
DIS3L2	0	0	-1.86	-6.5	10.7594	11.8617	9.21434	9.68138	4.61125	5.0063	DIS3L2	nw_004677274:31296-219904	+	DIS3-like exonuclease 2
LOC106020079	5	0	0.32	0.02	0.0734864	0.0865982	0.340251	0.455015	0.126869	0.0636926	LOC106020079	nw_004678824:47232-72152	+
CPM	5	0	17.81	-16.48	35.8547	32.3985	45.948	57.9231	20.3434	14.9494	CPM	nw_004677957:55176-88011	+	Uncharacterized protein
USP9X	7	0	19.11	26.15	16.3343	10.6739	30.5869	34.6424	40.9911	38.3099	USP9X	nw_004676520:1961328-2046792	-	Ubiquitin carboxyl-terminal hydrolase
CALD1	4	0	-6.8	172.61	154.334	98.5182	115.098	124.159	326.6	271.48	CALD1	nw_004676802:3388727-3579809	-	Uncharacterized protein
LOC106020071	7	0	14.19	22.29	11.3751	6.14578	22.1333	23.7679	28.9717	33.1307	LOC106020071	nw_004678819:98072-101257	+
LOC106020070	5	0	2.56	1	0.666856	0.312025	2.52978	3.56233	1.76078	1.22396	LOC106020070	nw_004678818:26733-40422	-
CPZ	5	0	21.32	-18.07	25.2011	24.4727	46.1193	46.1983	7.1608	6.37176	CPZ	nw_004676748:4469347-4501872	-	Uncharacterized protein
MTHFR	2	0	-3.22	-1.45	4.70491	6.47799	2.3919	2.34741	3.75927	4.53284	MTHFR	nw_004677161:582565-591685	-	Methylenetetrahydrofolate reductase
CR1	4	0	0.49	19.78	8.82776	9.04386	9.17101	9.68391	20.9052	36.5211	CR1	nw_004676478:840445-905067	+	complement component (3b/4b) receptor 1 (Knops blood group)
NCEH1	7	0	5.03	8.99	8.37428	5.02065	11.4443	12.0135	19.2231	12.1587	NCEH1	nw_004676839:989424-1009090	+	Uncharacterized protein
RUFY1	5	0	5.35	-1.36	10.1805	3.69548	12.1364	12.4356	6.54612	4.61443	RUFY1	nw_004677500:248548-263549	-	RUN and FYVE domain-containing protein 1
PLAC9	2	0	-46.63	8.87	89.7021	116.415	59.4872	53.378	107.064	116.789	PLAC9	nw_004676723:4741270-4755510	-	placenta-specific 9
PLAC8	7	0	1.33	4.05	0.303372	0.625627	1.70565	1.87843	2.00771	7.01175	PLAC8	nw_004676579:278174-280814	-
RNF43	5	0	1.74	-0.57	1.94901	1.55299	3.70718	3.2723	0.924019	1.43543	RNF43	nw_004676726:663140-728734	-	Uncharacterized protein
CRH	0	0	-23.32	-36.52	14.3997	59.3428	14.2053	12.907	0.355144	0.356588	CRH	nw_004676991:74000-75021	-	Uncharacterized protein
CRK	7	0	18.1	48.67	29.6975	21.6889	43.5785	44.0104	79.1561	69.5764	CRK	nw_004677611:236139-244733	+	Uncharacterized protein
CTHRC1	1	0	-3.88	-4.9	7.70428	5.27163	2.52744	2.69295	0.911756	2.26174	CTHRC1	nw_004676400:1533175-1535893	-	Uncharacterized protein
GRIN3A	2	0	-1.42	0.73	1.55505	1.86044	0.413942	0.156563	3.17579	1.70941	GRIN3A	nw_004676706:1138667-1201485	-	Uncharacterized protein
LOC101803302	0	0	-0.37	-0.7	0.707762	1.06069	0.473235	0.555732	0.305476	0.0533423	LOC101803302	nw_004676845:55353-68470	+	bifunctional protein NCOAT-like
LOC101803306	7	0	18.98	34.99	22.8694	14.3994	36.8793	38.3588	55.4735	51.7766	LOC101803306	nw_004676960:1631-49805	-	mitogen-activated protein kinase kinase kinase MLT-like
MAPK1	7	0	11.47	41.27	22.9793	20.0946	33.8573	32.1624	62.447	63.1576	MAPK1	nw_004677143:670281-684856	+	Mitogen-activated protein kinase
MAPK6	7	0	48.19	68.79	37.9679	17.4686	69.3389	82.4764	69.5471	123.463	MAPK6	nw_004680136:182227-191973	-	Uncharacterized protein
MAPK9	7	0	8.06	15.16	2.81847	0.707325	9.66655	9.98253	21.9566	11.8825	MAPK9	nw_004677772:221838-241745	+	Mitogen-activated protein kinase
LOC101803324	2	0	-2.06	1.46	1.6631	4.40963	1.10005	0.858135	4.30684	4.68472	LOC101803324	nw_004677681:7-1218	-	potassium voltage-gated channel subfamily H member 2-like
SPATS2	1	0	-25.93	-22.7	42.7069	54.812	24.4457	21.2093	24.6576	27.4663	SPATS2	nw_004680135:9900-32514	-	Uncharacterized protein
GCSH	2	0	-24.13	-10.01	33.325	31.0971	7.99688	8.15773	14.9854	29.421	GCSH	nw_004676899:3157720-3164676	-	Uncharacterized protein
SGIP1	5	0	6.37	-1.03	2.74817	2.29977	9.2851	8.5081	1.63142	1.36109	SGIP1	nw_004678243:56064-96063	+	Uncharacterized protein
UNC119	5	0	2.53	0.34	0.155906	0.172241	2.08825	3.29826	0.538323	0.472949	UNC119	nw_004676362:392671-400666	+	Uncharacterized protein
LOC101803315	5	0	7.57	-0.76	1.07116	1.57785	9.56494	8.22914	0.616428	0.515779	LOC101803315	nw_004677223:867230-869158	+	pancreatic lipase-related protein 2-like
LOC101805107	3	0	-0.31	-1.48	2.46485	1.84073	2.06639	1.6169	0.725726	0.612752	LOC101805107	nw_004676474:1613750-1618911	+	protein FAM83D-like
LOC101803317	1	0	-5.13	-5.9	6.4896	7.05327	1.82722	1.44802	0.832719	0.912115	LOC101803317	nw_004677351:194543-202073	-	uncharacterized LOC101803317
ARF4	2	0	-91.07	-24.88	183.222	131.704	65.4194	67.3718	103.042	162.114	ARF4	nw_004677929:172904-177066	+	ADP-ribosylation factor 4
AREG	6	0	8.37	5	8.07469	10.2965	15.3453	19.775	16.9573	11.4205	AREG	nw_004676534:2393653-2400797	+	Uncharacterized protein
TAF1A	1	0	-6.08	-6.95	12.0505	9.45804	5.20229	4.14526	3.07037	4.54455	TAF1A	nw_004676714:88896-101435	-	Uncharacterized protein
PMVK	1	0	-36.63	-39.48	41.8497	68.8354	18.1337	19.2898	13.0876	18.6312	PMVK	nw_004678461:66831-67813	-	Uncharacterized protein
VPS8	3	0	2.74	-7.72	13.7352	14.9934	17.5835	16.6306	8.03515	5.25592	VPS8	nw_004677000:316349-394523	+	Uncharacterized protein
CARD11	4	0	0.03	0.76	0.678201	0.415915	0.659158	0.499917	1.44566	1.16363	CARD11	nw_004677060:3068332-3173903	-	Uncharacterized protein
TAF13	1	0	-41.89	-35.79	79.1054	76.4358	34.8415	36.9139	35.4728	48.4877	TAF13	nw_004678987:8407-9386	+
TAF15	0	0	-23.4	-40.14	65.5315	48.265	33.9208	33.0792	17.2666	16.2487	LOC101796784	nw_004676404:1059686-1078689	+	Uncharacterized protein
LMX1B	5	0	15.86	-4.17	8.6284	5.38026	24.527	21.1954	2.97013	2.70693	LOC101798816	nw_004677471:74541-199729	+	Uncharacterized protein
PQLC2L	0	0	-9.29	-16.22	27.7952	19.2255	15.2376	13.1987	7.38923	7.20107	PQLC2L	nw_004678123:55975-70455	+
IL17RA	4	0	0.1	6.31	6.80404	7.07709	6.43833	7.6483	12.4457	14.0559	IL17RA	nw_004677109:68669-86351	+	Uncharacterized protein
LOC101803381	4	0	0.77	3.05	1.48064	1.13482	2.91514	1.24148	5.13243	3.58926	LOC101803381	nw_004677240:89946-104099	-	spectrin beta chain, non-erythrocytic 1-like
EDA	0	0	-1.75	-3.6	5.70967	6.96576	5.52594	3.651	3.41681	2.0645	EDA	nw_004677014:262685-289227	-	Uncharacterized protein
ARPC5	1	0	-156.75	-113.2	257.605	256.086	101.598	98.5843	117.743	169.552	ARPC5	nw_004676361:492248-494236	+	Actin-related protein 2/3 complex subunit 5
TCP11	0	0	-0.44	-0.71	0.937265	1.16202	0.61995	0.591085	0.325872	0.361046	TCP11	nw_004677425:316675-321001	+	t-complex 11, testis-specific
P2RX5	1	0	-2.08	-2.46	3.84859	3.97488	1.9458	1.71952	1.4256	1.48252	P2RX5	nw_004677361:298177-312552	-	P2X purinoceptor
LOC101803396	2	0	-4.64	1.67	5.57794	8.59338	2.92791	1.95397	9.7919	7.71754	LOC101803396	nw_004679701:7-18637	-	Uncharacterized protein
USMG5	0	0	-16.33	-30.08	48.183	55.7425	31.2881	39.977	17.8253	25.9448	USMG5	nw_004677923:41490-43503	+	up-regulated during skeletal muscle growth 5 homolog (mouse)
P2RX1	4	0	-18.4	72.05	44.0851	83.3578	49.837	40.8073	124.636	146.911	P2RX1	nw_004678075:103210-112041	-	P2X purinoceptor
SLC5A11	5	0	0.55	-0.09	0.135068	0.0716254	0.750458	0.557546	0	0.0234134	SLC5A11	nw_004678363:43308-57441	+	Uncharacterized protein
MAD1L1	0	0	-4.74	-6.64	9.75892	9.74856	5.41081	4.61232	3.29175	2.93198	MAD1L1	nw_004677060:2312918-2659940	-	Mitotic spindle assembly checkpoint protein MAD1
CLDN3	5	0	2.96	-1.24	1.87987	1.07506	3.62058	5.24934	0.286365	0.191686	CLDN3	nw_004676726:829441-830103	-	Claudin
SLC1A4	5	0	37.03	3.36	19.6457	15.9028	51.175	58.4313	14.0935	28.167	SLC1A4	nw_004676885:758154-786518	-	Amino acid transporter
SLC1A3	5	0	2.39	-0.02	1.61348	0.695621	3.24073	3.85808	1.90234	0.375193	SLC1A3	nw_004677499:9327-69055	+	Amino acid transporter
ARL1	1	0	-107.21	-99.21	177.178	148.025	50.7569	60.0228	58.4346	68.3451	ARL1	nw_004677540:1305487-1309554	-	Uncharacterized protein
LOC101803331	4	0	-0.68	11.39	13.5863	9.96878	11.8691	10.3171	23.8247	22.5144	LOC101803331	nw_004678002:404291-405665	-	uncharacterized LOC101803331
LOC101803335	0	0	-5.23	-12	14.5701	22.9457	16.5819	10.4662	7.89156	5.63323	LOC101803335	nw_004678149:50116-55708	+
FKBP7	1	0	-100.19	-97.45	154.642	112.716	32.9947	33.9786	30.5064	41.9505	FKBP7	nw_004676583:1389310-1392072	-	Uncharacterized protein
FKBP6	0	0	-0.27	-0.59	0.656552	0.709222	0.289516	0.526978	0.157429	0.0316139	FKBP6	nw_004676726:349287-369073	-	Uncharacterized protein
FKBP5	1	0	-87.42	-50.34	160.012	152.088	59.1376	78.1159	119.77	91.6514	FKBP5	nw_004677425:121980-133733	+	Uncharacterized protein
FKBP3	1	0	-84.38	-87.48	137.65	129.393	50.0727	48.2106	32.9679	59.1107	FKBP3	nw_004677636:297659-301680	-	Peptidyl-prolyl cis-trans isomerase
GTF3C6	1	0	-11.52	-12.1	24.3158	16.8353	8.5077	9.60748	7.34907	9.60858	GTF3C6	nw_004677409:8388-12956	+	Uncharacterized protein
GTF3C1	7	0	4.44	6.74	8.38403	4.50606	10.5778	11.1892	10.4842	15.8885	GTF3C1	nw_004678373:276973-319240	+	Uncharacterized protein
RPP38	0	0	-5.96	-13.13	22.0381	21.4705	17.3192	14.2611	5.39945	11.8515	RPP38	nw_004676872:392270-394661	-	ribonuclease P/MRP 38kDa subunit
LOC106020111	5	0	1	-0.11	0.229762	0.0923035	1.22271	1.09932	0.0360607	0.0724148	LOC106020111	nw_004678870:648825-657037	+
LOC106017539	1	0	-7.13	-6.07	9.82295	6.78751	1.0632	1.29016	2.45387	2.02526	LOC106017539	nw_004677123:112225-119531	-
LOC106020109	6	0	0.12	0.15	0.154542	0.0182117	0.199332	0.217961	0.213446	0.258962	LOC106020109	nw_004678864:133349-149165	+
VPS13C	6	0	1.38	1.24	0.702957	0.274996	1.97802	1.75412	2.40732	1.05873	VPS13C	nw_004678221:1306861-1395195	+	Uncharacterized protein
LOC106018946	1	0	-2.54	-3.04	4.54302	1.79992	0.777145	0.484993	0.270456	0	LOC106018946	nw_004677699:4108-10542	+
VPS13D	6	0	5.83	5.03	3.99293	2.08203	8.57002	9.16276	8.49286	7.64219	VPS13D	nw_004677161:762618-866164	+	Uncharacterized protein
LOC106017538	4	0	-0.14	1.17	0.233487	0.128975	0.0579147	0.030119	1.83914	0.86007	LOC106017538	nw_004677123:55948-63010	-
LOC106018943	3	0	1.19	-1.81	3.22028	1.42307	4.26008	2.76936	0.555959	0.465183	LOC106018943	nw_004677692:99542-100453	-
LOC106017537	4	0	-1.39	5.44	3.16569	2.42206	1.51576	1.28401	7.34152	9.13232	LOC106017537	nw_004677123:58383-66617	+
ATRNL1	4	0	0.46	3.37	0.609265	0.407939	1.37385	0.571586	5.19553	2.56032	ATRNL1	nw_004677223:142157-548458	+	Uncharacterized protein
NKTR	7	0	10.65	16.71	13.9562	4.87316	21.0544	19.0794	27.371	24.8872	NKTR	nw_004677373:689694-719789	+	Uncharacterized protein
SCEL	5	0	94.99	26.01	19.7011	11.8417	107.618	113.908	64.9363	18.6262	SCEL	nw_004676354:2371518-2445435	-	Uncharacterized protein
LOC106018955	1	0	-23.34	-23.93	39.7539	31.604	11.5949	13.0909	11.5537	11.947	LOC106018955	nw_004677711:51853-53748	-
LOC106017541	4	0	-0.28	8.88	5.07933	4.01488	3.48015	5.06371	10.6884	16.1643	LOC106017541	nw_004677125:269015-273250	-
LOC106017540	4	0	0.04	0.37	0.0890284	0	0.0971644	0.0734999	0.537955	0.300937	LOC106017540	nw_004677125:119468-127735	-
CLCN3	7	0	4.69	6.42	8.85618	5.98427	11.8902	12.3292	14.1566	13.5232	CLCN3	nw_004676928:18609-71729	-	Chloride channel protein
DMD	4	0	0.1	13.02	16.0572	11.2146	13.0079	14.4547	29.35	23.9705	DMD	nw_004677266:9133-779316	+	Uncharacterized protein
TMED10	1	0	-153.91	-94.81	265.017	249.503	101.928	104.771	162.186	162.704	TMED10	nw_004676600:101442-112431	-
LOC106016463	7	0	7.83	11.87	3.19392	2.90838	10.371	11.3863	15.8739	13.9671	LOC106016463	nw_004676847:483859-488378	-
WSCD1	0	0	-1.36	-2.64	2.95296	2.87987	1.79326	1.31352	0.263694	0.286831	LOC101791281	nw_004677132:982388-1012434	+	Uncharacterized protein
LOC106018939	1	0	-8.28	-11.24	18.3287	9.5723	6.6128	4.72868	1.07875	4.33255	LOC106018939	nw_004677692:18393-18739	+
NTRK2	2	0	-2.73	2.49	9.14734	3.69827	3.10891	4.27803	9.59295	8.23188	NTRK2	nw_004677156:145201-323802	-	Tyrosine-protein kinase receptor
HEPH	4	0	-0.36	10.99	10.3291	10.4264	9.61767	10.4192	18.0565	24.6853	HEPH	nw_004677125:317694-343161	+	Uncharacterized protein
LOC106017521	1	0	-2.1	-2.37	2.59194	2.70732	0.534368	0.555805	0.261515	0.291754	LOC106017521	nw_004676367:117370-119696	+
LOC106018930	3	0	-0.25	-1.28	1.9677	1.03057	1.44614	1.05291	0.125818	0.315825	LOC106018930	nw_004676394:255263-256400	-
ARSB	1	0	-15.51	-7.92	22.5584	24.2661	7.95143	7.86199	14.3057	16.6792	ARSB	nw_004676363:1933742-1994622	+	Uncharacterized protein
TCEANC	1	0	-1.6	-1.38	2.30148	2.03409	0.735781	0.395844	0.640151	0.930885	TCEANC	nw_004676689:411797-424472	+	Uncharacterized protein
ARSG	1	0	-4.11	-3.96	6.2602	8.04606	3.45552	2.63874	3.88168	2.50279	ARSG	nw_004677827:460031-480094	-	Uncharacterized protein
LOC106020158	1	0	-2.97	-3.16	3.50909	4.31981	1.49212	0.387995	0.757276	0.760356	LOC106020158	nw_004676309:11761-13197	+
SHOC2	6	0	5.04	4.33	6.98652	4.06103	11.1024	10.022	10.6729	9.03285	SHOC2	nw_004676629:1973004-2032612	-	Uncharacterized protein
IL4I1	5	0	125.41	4.3	0.440992	1.03935	122.256	130.042	2.53781	7.54884	LOC101790142	nw_004676904:36373-41938	+	Uncharacterized protein
HELZ	6	0	5.85	6.14	6.79397	6.0903	12.7996	11.7762	13.1137	12.0596	HELZ	nw_004676747:446707-515161	+	Uncharacterized protein
ART5	1	0	-2.73	-2.19	2.94663	4.77452	1.25295	1.01361	1.81684	1.52019	ART5	nw_004678237:62697-64040	+	Uncharacterized protein
TIMM23B	1	0	-39.76	-53.81	79.8473	97.5949	47.6435	50.272	25.3146	44.5109	TIMM23B	nw_004677859:1418496-1435527	+
LOC106018988	1	0	-2.44	-2.99	3.86651	2.36582	0.885284	0.460399	0.256741	0	LOC106018988	nw_004677736:653560-695418	+
LOC106020141	1	0	-16.07	-16.94	29.543	22.0609	11.2461	8.21298	9.78444	7.943	LOC106020141	nw_004678932:9118-9855	+
DACT1	1	0	-15.65	-14.27	23.2248	22.6124	8.56947	5.95944	6.63209	10.6632	DACT1	nw_004676911:143478-189791	+	Uncharacterized protein
LOC106017509	1	0	-0.64	-0.51	0.658154	0.76538	0.0859211	0.0536208	0.119606	0.28522	LOC106017509	nw_004677116:497823-512727	-
PPFIA1	6	0	17.56	12.31	20.7378	10.3166	31.9104	34.2669	28.5026	27.1655	PPFIA1	nw_004677317:1139690-1197729	+	Uncharacterized protein
TSTA3	0	0	-5.08	-15.96	21.9414	24.7237	17.5604	18.9489	5.72212	9.02026	TSTA3	nw_004678318:11886-14500	+	Uncharacterized protein
LOC106020129	0	0	-0.64	-0.95	1.41301	1.15964	0.80111	0.499949	0.226521	0.454886	LOC106020129	nw_004678891:154701-158656	-
FYCO1	5	0	29.82	10.01	13.4988	8.77201	40.0971	41.8084	27.6208	14.6751	FYCO1	nw_004676771:103234-152586	+	Uncharacterized protein
LY75	6	0	41.01	26.89	10.1269	4.48807	49.2997	47.3447	38.9799	29.4235	LY75	nw_004677987:188704-243206	-	Uncharacterized protein
LOC106018971	6	0	2.29	1.8	0.65413	0.0925012	2.62199	2.70018	1.64879	2.69869	LOC106018971	nw_004677725:2134-78826	-
HELB	6	0	1.54	1.43	2.08559	1.14582	3.52333	2.79213	2.17335	3.92468	HELB	nw_004677957:993208-1006185	-	Uncharacterized protein
F2RL2	7	0	10.26	30.6	6.733	2.94995	13.9315	16.272	49.4768	21.3975	F2RL2	nw_004676469:239713-242635	+	Uncharacterized protein
LOC106016415	5	0	2.6	-0.47	0.753604	0.3806	2.67037	3.66629	0.185864	0	LOC106016415	nw_004676844:2611821-2648997	-
AXDND1	0	0	-8.63	-11.97	14.8944	15.1698	5.84551	6.9641	2.95805	3.16548	AXDND1	nw_004676988:227212-250572	-
LOC106016411	5	0	1.92	0.16	0.284903	0.167868	2.07292	2.22959	0.32791	0.45271	LOC106016411	nw_004676844:2183990-2191008	+
SERHL2	0	0	-2.9	-8.02	10.5925	14.6356	9.36222	10.0719	5.90941	3.28745	SERHL2	nw_004676500:1166846-1173124	-	Uncharacterized protein
ASB1	1	0	-2.87	-1.72	4.08291	5.9515	2.41882	1.86857	2.48243	4.10292	ASB1	nw_004677281:194656-208341	-	Uncharacterized protein
LOC106020186	3	0	0.12	-0.36	0.511639	0.372397	0.627076	0.496939	0.155878	0	LOC106020186	nw_004679094:47413-51316	+
LOC106020189	1	0	-17.03	-15.67	17.1183	24.7574	3.94585	3.86622	3.38325	7.14371	LOC106020189	nw_004679106:25490-27735	+
LOC106020188	4	0	0.63	4.81	1.26133	0.836091	1.56432	1.78978	7.34941	4.37292	LOC106020188	nw_004679106:20195-22859	+
ASB5	2	0	-2.95	-0.66	5.66072	4.24501	2.41675	1.59319	3.93876	4.63868	ASB5	nw_004678210:357474-382990	+	Ankyrin repeat and SOCS box protein 5
DST	7	0	20.9	68.29	20.7305	6.68993	33.9537	35.2764	84.8947	79.1002	DST	nw_004677001:269420-479263	-	Uncharacterized protein
DIAPH2	4	0	9.84	42.88	35.5399	15.4104	36.74	33.8803	54.5917	82.12	DIAPH2	nw_004676819:637416-808563	-	Uncharacterized protein
LOC106017594	4	0	0.01	0.35	0.133872	0.0887388	0.0929765	0.14506	0.55469	0.365496	LOC106017594	nw_004676371:64962-80261	-
LOC106020174	6	0	1.35	1.66	0.894084	0.182356	1.56945	2.20021	2.256	2.14595	LOC106020174	nw_004679056:389150-390255	+
CORO2B	1	0	-13.31	-12.47	12.2347	18.1728	2.30777	1.48822	3.29283	2.17727	CORO2B	nw_004677346:179731-198881	+	Coronin
LOC101805185	0	0	-7.42	-17.17	17.1485	23.6853	12.8123	13.183	3.29618	3.18924	LOC101805185	nw_004676621:80439-87029	+	Uncharacterized protein
LOC101805188	1	0	-78.54	-68.96	161.451	129.554	62.5706	71.3623	70.8263	82.2542	LOC101805188	nw_004676672:1063779-1074439	-	Uncharacterized protein
LOC106017590	6	0	1.48	1.89	2.0912	0.43488	2.56302	2.91972	3.04399	3.2696	LOC106017590	nw_004677141:629193-631118	-
HEG1	4	0	-0.15	14.34	7.02864	6.92266	6.98025	6.67253	19.4915	23.1307	HEG1	nw_004676844:4734313-4775381	-	Uncharacterized protein
LOC101805181	5	0	0.82	-0.05	0.0964036	0.0639025	1.05214	0.746143	0.0208043	0.0417778	LOC101805181	nw_004676544:135731-146190	+	Uncharacterized protein
CORO1C	4	0	-49.53	59.77	125.859	152.738	89.9483	89.5952	175.599	222.538	CORO1C	nw_004677880:83974-109967	+	Coronin
LOC101805173	4	0	-0.53	2.35	1.57924	1.22658	0.712214	1.0371	2.60252	4.89438	LOC101805173	nw_004676427:145322-148893	+	uncharacterized LOC101805173
EIF4E	7	0	30.75	46.71	41.0597	30.4714	61.0255	72.0076	72.911	92.0354	EIF4E	nw_004677524:65092-76995	+	Uncharacterized protein
LOC101805171	4	0	1.09	4.56	5.06893	2.47923	4.84613	4.87549	8.8255	7.84836	LOC101805171	nw_004676394:1938839-1963663	+	serine/threonine-protein phosphatase 4 regulatory subunit 1-like
THNSL2	0	0	-1.9	-3.78	3.63933	5.03228	2.44605	2.42302	0.912057	0.203504	THNSL2	nw_004677379:679586-687217	-	Uncharacterized protein
DUT	1	0	-19.8	-21.14	31.7422	23.2914	8.22594	7.21143	7.00345	5.74873	DUT	nw_004677012:774434-787602	-	Uncharacterized protein
HECW1	5	0	14.72	-1.77	2.95035	1.86915	16.7475	17.5136	0.969133	0.3055	HECW1	nw_004676665:1026671-1284085	-	Uncharacterized protein
MRVI1	4	0	4.1	25.67	8.96502	2.65385	10.5769	9.25165	37.9869	24.9668	MRVI1	nw_004676660:552751-654230	-	Uncharacterized protein
EVI2B	4	0	0.27	12.46	2.27717	4.50648	3.29077	4.03582	11.4095	20.2946	EVI2B	nw_004677132:192974-195916	+	ecotropic viral integration site 2B
LOC106017583	3	0	-0.09	-2.65	2.91523	2.65876	2.95394	2.43235	0.214168	0.0537597	LOC106017583	nw_004676369:153364-155882	+
CHST2	1	0	-7.86	-6.63	12.2817	13.4635	5.38545	4.6464	5.16053	7.32783	CHST2	nw_004676420:501394-504423	-	Sulfotransferase
CHST1	1	0	-1.17	-1.46	2.05249	2.00752	0.950328	0.76252	0.425218	0.711579	CHST1	nw_004676604:874530-877208	+	Sulfotransferase
CHST9	0	0	-0.41	-1.47	2.27759	1.94357	2.02599	1.37783	0.779642	0.51053	CHST9	nw_004676339:1224769-1318815	-	Uncharacterized protein
SCIN	7	0	9.09	19.95	6.32285	4.90635	15.8887	13.5161	31.9195	19.2133	SCIN	nw_004676688:599782-651018	+	Uncharacterized protein
LOC106017580	0	0	-0.62	-0.92	1.06924	1.22596	0.487424	0.566622	0.249455	0.200375	LOC106017580	nw_004677135:51508-66538	+
KIAA0825	5	0	1.61	0.77	0.822923	0.374677	2.22676	2.18742	1.59293	1.14552	KIAA0825	nw_004676721:577275-641305	-	KIAA0825 ortholog
LOC106016423	4	0	0.06	0.5	0	0	0.0409577	0.0852015	0.605784	0.393572	LOC106016423	nw_004676844:4554405-4560949	-
LOC106016428	1	0	-1.87	-1.94	2.92713	1.58042	0.395515	0.37612	0.344109	0.276407	LOC106016428	nw_004676844:4948767-4956907	-
MAP10	1	0	-1.08	-0.97	1.17636	1.68185	0.377607	0.321345	0.418128	0.509792	MAP10	nw_004680958:766-2884	+	Uncharacterized protein
GEMIN8	3	0	-0.98	-4.75	8.27933	8.04917	7.73296	6.629	2.36585	4.45402	GEMIN8	nw_004676689:602182-628002	-	Gem-associated protein 8
GEMIN6	1	0	-5.04	-6.3	7.27213	9.05061	2.65048	3.59916	1.28111	2.444	GEMIN6	nw_004676976:808354-812100	-	Gem-associated protein 6
GEMIN4	1	0	-6.38	-5.55	9.08676	13.5181	5.52509	4.31005	4.01124	7.4844	GEMIN4	nw_004676484:744273-748916	+	Uncharacterized protein
DPT	0	0	-24.17	-49.97	65.9979	84.2298	53.8225	48.0587	34.5369	15.7454	DPT	nw_004678754:142921-170268	+	Uncharacterized protein
SCG2	5	0	4.15	-0.64	1.77421	1.03696	4.7415	6.37874	0.419935	1.11611	SCG2	nw_004677892:532419-547451	+	Secretogranin-2
LOC106016430	1	0	-0.79	-0.96	1.59711	0.627358	0.251524	0.392422	0.0875334	0.219723	LOC106016430	nw_004676844:4945153-4948717	-
LOC106017562	1	0	-3	-1.52	3.69257	4.01669	1.15859	0.553681	2.83332	1.83274	LOC106017562	nw_004677129:1293400-1296900	+
LOC106016433	1	0	-1.98	-2.41	2.51145	2.73189	0.287513	0.996824	0.416908	0	LOC106016433	nw_004676845:68734-69789	+
LOC106017565	1	0	-5.09	-5.13	6.28414	4.49612	0.593803	0	0.516625	0	LOC106017565	nw_004677131:4946-5935	-
MAP1A	4	0	0.88	4.02	5.2397	2.64367	4.73897	4.90096	8.8813	7.04535	MAP1A	nw_004677698:80464-135958	-	Uncharacterized protein
MAP1B	4	0	0.65	15.08	7.76168	2.69381	5.64854	6.10183	24.8564	15.7551	MAP1B	nw_004676469:2166605-2228665	-	microtubule-associated protein 1B
CWF19L2	6	0	6.92	5.33	11.2556	5.42235	15.6626	14.8542	11.9159	15.4207	CWF19L2	nw_004677800:621428-693459	+	Uncharacterized protein
HTR1B	2	0	-3.34	-1.56	4.62203	5.63453	1.73945	1.84213	4.62267	2.51413	HTR1B	nw_004676868:809062-812365	+	Uncharacterized protein
WDR73	1	0	-19.01	-19.85	27.6895	37.4319	14.9378	12.1595	11.9227	13.5031	WDR73	nw_004679223:52940-56816	+
PHTF2	6	0	11.47	12.48	11.9809	5.94683	19.0563	21.8093	24.1852	18.6942	PHTF2	nw_004676590:739191-794756	+	Uncharacterized protein
FAU	0	0	-1039.05	-1868.38	2032.91	3944.41	2059.78	1839.44	1063.56	1177	FAU	nw_004680916:7666-8326	-	Uncharacterized protein
WDR90	1	0	-0.9	-1.06	1.4091	1.73175	0.670079	0.671147	0.63337	0.397466	WDR90	nw_004676309:15869-68149	+	WD repeat domain 90
WDR93	6	0	4.01	5.36	5.01104	3.64877	7.4012	9.28475	9.46227	9.92027	WDR93	nw_004680132:87053-98519	+	Uncharacterized protein
PITPNM3	7	0	3.2	4.79	5.13927	2.67918	7.66846	6.54661	8.8726	8.52589	PITPNM3	nw_004677132:1200152-1270857	+	Uncharacterized protein
WDR88	1	0	-0.81	-0.95	1.53379	0.753104	0.23672	0.422086	0.176532	0.206791	WDR88	nw_004677054:691833-705612	+	WD repeat domain 88
WDR54	3	0	1.37	-4.52	4.65292	6.66865	8.35958	5.71011	1.08553	1.19894	WDR54	nw_004683669:1546-2730	+
WDR53	0	0	-4.42	-9.4	16.0889	17.5363	13.1241	11.6659	5.62818	9.18807	WDR53	nw_004678247:90536-94683	-	WD repeat domain 53
PCDH10	5	0	5.61	-0.27	3.58982	3.07064	9.87454	8.00534	3.42648	2.69654	PCDH10	nw_004676348:1929174-1965522	-	Uncharacterized protein
PCDH12	1	0	-1.45	-1.62	2.37749	3.33731	1.51566	1.29891	0.687191	1.79023	PCDH12	nw_004677601:419816-432468	-	Uncharacterized protein
PCDH19	4	0	1.66	19.47	6.65565	6.51832	6.85849	9.62643	22.2934	29.8231	PCDH19	nw_004676819:38725-91545	+	Uncharacterized protein
PCDH18	2	0	-5.89	5.74	20.7839	15.0797	11.901	12.1883	26.9115	20.4254	PCDH18	nw_004676348:168434-177761	+	Protocadherin-18
WDR66	1	0	-0.46	-0.49	0.494169	0.698809	0.117672	0.16319	0.0682519	0.137059	WDR66	nw_004678268:362802-379790	+	WD repeat domain 66
LZIC	0	0	-5.46	-9.39	17.0939	13.9523	10.3298	9.79468	7.02256	5.24637	LZIC	nw_004677878:357292-365091	+	Uncharacterized protein
MTHFD2	6	0	19.77	13.37	20.0148	18.8237	34.5417	43.8456	30.7358	34.8368	MTHFD2	nw_004676910:85536-92033	+	Uncharacterized protein
SERTAD4	1	0	-28.4	-36.21	53.3466	36.2035	18.685	14.0655	11.291	5.84313	SERTAD4	nw_004678389:493498-498931	-	Uncharacterized protein
WDR34	0	0	-2.31	-3.68	4.13094	7.00598	3.39703	3.11085	1.54201	2.22565	WDR34	nw_004677314:70469-81969	+	Uncharacterized protein
SERTAD2	7	0	7.15	14.55	10.1268	9.40889	18.8163	15.0109	31.7444	16.887	SERTAD2	nw_004676885:900078-904457	+	Uncharacterized protein
GTF2H3	7	0	4.19	10.97	12.8176	10.369	15.6583	15.8987	18.9932	26.1269	GTF2H3	nw_004676755:1309290-1314159	-	Uncharacterized protein
GTF2H5	0	0	-11.99	-40.67	72.5803	77.5228	50.0002	76.1138	33.1018	35.656	GTF2H5	nw_004677733:273601-276819	+	Uncharacterized protein
WDR48	6	0	7.13	6.44	8.60026	3.6289	12.3681	14.124	13.2353	11.8784	WDR48	nw_004676969:300024-319510	+	Uncharacterized protein
WDR47	5	0	7.83	2.62	10.9207	6.17903	16.4722	16.2904	12.2755	10.0697	WDR47	nw_004678596:112578-134806	+	WD repeat domain 47
WDR41	3	0	1.18	-1.82	4.9195	2.36393	4.17016	5.4711	1.31933	2.31822	WDR41	nw_004678554:81687-98265	-	Uncharacterized protein
EZR	5	0	189.85	4.8	43.3837	44.7583	211.303	256.547	59.96	37.7863	EZR	nw_004676675:27724-62583	+	Uncharacterized protein
LOC106016613	7	0	0.38	0.56	0.230711	0.0226563	0.66128	0.343904	0.840871	0.533237	LOC106016613	nw_004676881:782294-797638	+
SUPT4H1	0	0	-35.07	-78.03	119.96	91.0315	62.6656	78.1924	23.4074	31.5302	SUPT4H1	nw_004676726:660050-662459	-	Uncharacterized protein
MNAT1	1	0	-20.61	-15.43	44.7005	28.9126	16.3437	16.0416	20.7617	21.9857	MNAT1	nw_004676696:222377-324407	-	Uncharacterized protein
WDR26	5	0	32.83	7.38	14.5474	8.20639	41.727	46.6853	20.5183	16.9876	WDR26	nw_004676714:633804-665533	-	Uncharacterized protein
WDR20	6	0	9.78	9.75	9.31127	5.35315	19.0149	15.2064	18.2212	15.9448	WDR20	nw_004677112:623582-667889	-	WD repeat domain 20
GTF2E1	0	0	-9.43	-13.37	16.0537	21.8039	10.0787	8.92307	4.59317	6.52473	GTF2E1	nw_004677254:1039-39604	-	Uncharacterized protein
ASPG	5	0	7.93	1.63	2.11913	1.7823	8.37622	11.3929	2.0653	5.09537	ASPG	nw_004679025:322638-367813	+	Uncharacterized protein
PITPNC1	7	0	9.12	16.42	5.88183	2.41545	14.0294	12.5076	25.6942	15.4483	PITPNC1	nw_004676747:330623-417303	-	Uncharacterized protein
ASPH	7	0	4.74	12.01	17.3352	5.73098	15.5391	16.999	24.4434	22.6393	ASPH	nw_004676533:596963-702788	-	Uncharacterized protein
ASPM	5	0	4.62	1.92	1.71492	0.665254	6.18235	5.44539	4.30708	1.91681	ASPM	nw_004678071:11536-39077	-	Uncharacterized protein
FBP1	5	0	59.39	-13.33	13.2455	16.7384	68.072	80.6949	1.90562	1.40985	FBP1	nw_004676815:411782-421563	+	Uncharacterized protein
CECR2	5	0	0.84	0.05	0.647273	0.804891	1.44869	1.68545	0.630202	0.926317	CECR2	nw_004677109:174056-247711	+	Uncharacterized protein
COL1A2	3	0	-246.06	-1670.7	2287.5	2537.68	2444.83	1888.23	948.007	535.775	COL1A2	nw_004676428:1265174-1301599	+	Uncharacterized protein
LOC101803274	4	0	-0.02	2.5	0.652932	0.370976	0.555273	0.433162	1.97267	4.04224	LOC101803274	nw_004680450:66002-69529	-	tyrosine-protein kinase SgK223-like
LOC106017703	6	0	1.38	1.56	0.434845	0.134514	1.01388	2.31105	2.12081	1.5641	LOC106017703	nw_004677175:1419574-1425695	-
LOC106017704	7	0	1.46	4	0.637521	1.12691	2.89156	1.78574	4.87425	4.89407	LOC106017704	nw_004677175:1476273-1478059	+
LOC101803266	6	0	1.94	2.16	1.21612	0.706319	2.82689	2.97616	3.26931	2.98145	LOC101803266	nw_004678419:452414-470086	+
DDX3X	7	0	80.49	254.73	163.345	105.575	189.063	240.845	458.727	319.652	DDX3X	nw_004676520:1903285-1918625	-	Uncharacterized protein
PRIMA1	0	0	-0.85	-2.48	4.92581	2.72645	2.86323	3.08078	0.987847	1.70342	PRIMA1	nw_004677172:1065831-1110886	-	Uncharacterized protein
GINS1	0	0	-12.59	-18.26	19.434	20.6765	6.85372	8.07916	1.74913	1.83607	GINS1	nw_004676976:941348-945930	-	Uncharacterized protein
GINS3	1	0	-11.44	-12.2	21.0266	23.4672	12.473	9.14643	7.42665	12.6638	GINS3	nw_004677054:265010-269887	-	Uncharacterized protein
GINS4	1	0	-14.46	-12.74	22.8797	29.3681	11.8142	11.5161	9.47147	17.2909	GINS4	nw_004678727:246034-249824	+	Uncharacterized protein
DDX58	7	0	1.03	2.2	1.49622	0.804156	2.16658	2.1909	3.87469	2.82145	DDX58	nw_004685070:114400-134620	+	Retinoic acid-inducible protein I
PNRC1	2	0	-280.57	-128.32	559.611	441.895	194.572	245.788	459.606	285.254	PNRC1	nw_004676509:206689-207786	+	proline-rich nuclear receptor coactivator 1
EAF2	5	0	43.6	20.86	16.3929	11.9401	54.8417	60.6972	33.8477	36.1987	EAF2	nw_004676844:2972558-2982805	+	Uncharacterized protein
DDX51	1	0	-14.52	-13.92	25.7025	22.8826	9.51633	10.0275	7.38659	13.3662	LOC101804393	nw_004677433:131360-141236	+	Uncharacterized protein
FER	7	0	6.39	12.38	3.22055	0.569277	7.85676	8.71935	10.9239	17.6347	FER	nw_004676498:37038-127147	+	fer (fps/fes related) tyrosine kinase
GTF2A1	7	0	5.42	9.7	12.6891	6.47279	13.9627	16.0317	20.8476	17.7077	GTF2A1	nw_004676600:2861097-2882098	-	Uncharacterized protein
DDX60	7	0	0.68	2.38	0.0937831	0.0310827	0.907225	0.568591	3.58226	1.31071	DDX60	nw_004676928:467160-511331	+	Uncharacterized protein
GTF2A2	1	0	-14.23	-14.5	30.1885	22.1941	11.5909	12.3375	9.99014	13.3901	GTF2A2	nw_004678221:2297934-2302245	+	Uncharacterized protein
OIT3	4	0	0.04	0.54	0.354791	0.31357	0.276581	0.470743	0.875031	0.87859	OIT3	nw_004678345:538834-565106	+	Uncharacterized protein
LOXL3	1	0	-15.8	-21.48	27.4241	34.5929	17.356	13.062	10.4497	8.60756	LOXL3	nw_004676845:78456-88138	+	Uncharacterized protein
SEC23A	7	0	7.14	14.63	22.8521	13.2854	25.6011	24.8199	33.116	32.2756	SEC23A	nw_004677171:673617-700539	-	Uncharacterized protein
NOS1AP	1	0	-5.36	-6.35	7.98426	11.1094	4.76375	3.61871	3.44607	2.94575	NOS1AP	nw_004678089:137393-163032	-	nitric oxide synthase 1 (neuronal) adaptor protein
LOC101803238	5	0	2.82	-1.87	3.71818	3.07554	5.06064	7.37896	1.31676	1.73527	LOC101803238	nw_004677145:246289-253299	+	Uncharacterized protein
XYLB	1	0	-0.87	-0.95	1.42896	1.48418	0.54848	0.624302	0.729295	0.280248	XYLB	nw_004677888:552548-634040	-	Uncharacterized protein
PUSL1	0	0	-2.04	-4.3	4.60073	6.49283	4.63833	2.37391	1.47327	1.02905	PUSL1	nw_004676297:433481-457327	+	tRNA pseudouridine synthase
VCAM1	4	0	0	3.11	0.269966	0.272686	0.229587	0.318396	5.39318	1.37049	VCAM1	nw_004676936:1890082-1898398	-	Uncharacterized protein
FBN3	0	0	-20.93	-37.28	38.527	36.7867	16.9707	16.4797	0.249725	0.495213	LOC101790805	nw_004676931:4583-70448	+	Uncharacterized protein
FBN2	5	0	4.73	-3.69	6.58172	2.40878	9.62697	8.82279	0.878574	0.725321	FBN2	nw_004677002:842381-987682	+	Uncharacterized protein
LOC101803228	3	0	-0.92	-6.6	7.18004	9.22131	6.51161	8.04636	1.84001	1.36131	LOC101803228	nw_004676811:504575-509838	+	Uncharacterized protein
TERF1	6	0	2.29	1.31	2.01809	0.469374	3.29323	3.78158	1.99418	3.10701	TERF1	nw_004677150:578599-601454	-	Uncharacterized protein
MORN5	2	0	-14.61	-6.95	17.6348	21.2142	5.50821	4.12838	8.73891	16.2044	MORN5	nw_004678737:109713-124432	-	MORN repeat containing 5
MORN4	0	0	-12.4	-29.84	42.2675	62.4878	39.0391	40.9224	20.0341	25.0446	MORN4	nw_004678346:16781-17547	-	MORN repeat containing 4
MORN3	1	0	-3.47	-2.34	6.57853	4.83351	2.08393	2.39246	2.78803	3.95003	MORN3	nw_004678268:239165-257642	-	Uncharacterized protein
LOC106018904	6	0	0.77	0.52	0.108134	0.063714	0.822536	0.892731	0.684516	0.531096	LOC106018904	nw_004677660:685868-688058	+
FBN1	7	0	45.21	70.41	22.7354	16.1028	73.8242	55.4322	101.009	78.6391	FBN1	nw_004677012:597935-750095	+	Uncharacterized protein
LOC101803211	2	0	-2.77	-0.47	4.39461	3.15775	0.248141	1.7698	3.54676	3.06572	LOC101803211	nw_004676500:1120940-1138659	+	uncharacterized LOC101803211
LOC106020212	7	0	2.47	9.21	2.19178	2.71199	5.43653	4.41061	9.08149	14.2475	LOC106020212	nw_004676418:886827-888258	+
LOC106020211	7	0	3.54	8.78	3.31286	1.30485	5.53773	6.16866	9.82248	12.3592	LOC106020211	nw_004679182:8934-11018	+
LOC106020210	7	0	1.93	4.25	4.54036	3.16805	5.35835	6.21449	5.77583	10.4388	LOC106020210	nw_004676418:881013-883309	+
GCAT	3	0	-7.76	-35.34	34.341	61.2655	43.0354	37.0526	14.8469	10.0887	GCAT	nw_004676738:348258-351770	-	Uncharacterized protein
POSTN	4	0	-101.46	274.26	463.642	91.0594	179.868	171.917	422.03	681.193	POSTN	nw_004676907:847642-882818	+	Uncharacterized protein
LOC106016582	5	0	0.68	0.12	0.354783	0.119892	0.900719	0.926084	0.306255	0.406986	LOC106016582	nw_004676872:2051109-2059640	-
HTRA2	1	0	-36.33	-39.5	53.4876	71.8609	27.1444	25.5369	20.2995	26.0437	HTRA2	nw_004676845:90949-97448	-	Uncharacterized protein
LOC106017631	3	0	-0.03	-0.34	0.610503	0.308328	0.562457	0.303761	0.178802	0.0661425	LOC106017631	nw_004677155:290787-297581	-
LOC106016586	3	0	2.32	-7.06	13.4744	11.3202	15.9613	13.4822	6.63382	4.04088	LOC106016586	nw_004676874:404888-406891	+
LOC106017632	5	0	2.95	-0.67	0.710318	0.98653	3.6748	3.92693	0.262782	0.0879502	LOC106017632	nw_004677155:289494-291038	+
GXYLT2	4	0	1.97	36.16	45.6489	30.1926	42.6659	37.1157	88.2586	59.8951	GXYLT2	nw_004677743:243354-264298	+	Glycosyltransferase 8 domain-containing protein 4
GXYLT1	6	0	5.13	6.9	10.2058	3.58961	11.3658	12.6815	17.26	10.3349	GXYLT1	nw_004676854:517169-540761	+	Uncharacterized protein
LOC106020208	6	0	0.25	0.28	0.0784117	0	0.155595	0.431566	0.293307	0.339808	LOC106020208	nw_004679172:1894-7667	+
CLNS1A	1	0	-62.45	-61	110.091	101.533	44.9351	41.7955	40.6259	48.9904	CLNS1A	nw_004677477:319555-326481	+	Uncharacterized protein
POLK	7	0	4.03	10.57	9.12696	2.83369	10.4552	9.57317	21.606	11.5046	POLK	nw_004676469:655661-688898	-	Uncharacterized protein
POLG	1	0	-4.2	-4.57	7.1238	8.51724	3.95644	3.27927	3.28086	3.2222	POLG	nw_004679073:38599-60026	+	Uncharacterized protein
POLE	0	0	-1.06	-1.99	2.12227	2.54831	1.24425	1.31629	0.407107	0.278702	POLE	nw_004676755:617770-647291	+	DNA polymerase
GCC2	7	0	4.9	7.45	3.65514	1.67917	7.61664	7.52409	10.9557	9.28669	GCC2	nw_004676513:689308-722477	+	Uncharacterized protein
LOC106017640	6	0	6.23	3.28	1.54347	1.29594	9.87744	5.41559	5.99557	3.41131	LOC106017640	nw_004677161:10359-58050	-
MAD2L1	0	0	-8.11	-11.92	14.7131	13.4464	6.83304	5.10423	3.08056	1.24809	MAD2L1	nw_004676579:772134-774641	-	Uncharacterized protein
LOC106018815	0	0	-0.36	-0.52	0.616092	0.427832	0.0873239	0.227068	0	0	LOC106018815	nw_004677620:13179-15956	-
LOC106020231	1	0	-1.42	-1.51	1.86738	1.29164	0.161109	0.167572	0	0.14074	LOC106020231	nw_004679223:38075-46876	+
TADA3	0	0	-18.04	-30.74	46.0015	67.4359	43.0081	34.3489	22.5274	29.4239	LOC101802011	nw_004684452:7-870	-	Uncharacterized protein
LOC106020235	2	0	-1.8	-0.72	1.93386	2.5258	0.298468	0.554359	1.16854	1.84374	LOC106020235	nw_004679227:90328-97408	+
POMK	0	0	-4.06	-9.48	14.1233	19.3326	12.3608	12.9752	6.39309	8.11094	POMK	nw_004677628:1280549-1283791	-	Uncharacterized protein
ELN	0	0	-59.42	-142.66	137.448	189.287	125.054	82.8399	15.8217	25.5855	ELN	nw_004676726:937381-956357	+	Uncharacterized protein
POMC	5	0	13.74	-2.17	3.08445	1.4679	13.4182	18.6087	0.204811	0	POMC	nw_004677476:162571-163188	+	proopiomelanocortin
TAGLN3	0	0	-0.69	-0.99	1.42721	0.959754	0.646448	0.3522	0.214259	0.188239	TAGLN3	nw_004678555:160514-174235	+	Transgelin
EMB	4	0	0.78	4.44	0.272546	0.103235	0.772606	1.16522	3.73065	5.53437	EMB	nw_004676657:387553-410212	+	embigin
POLQ	5	0	0.33	0.16	0.236588	0.144762	0.52364	0.516475	0.282775	0.418001	POLQ	nw_004676671:234116-288632	-	Uncharacterized protein
ATP13A3	7	0	10.57	20.9	6.96867	2.34336	13.4128	17.0471	21.7807	29.3228	ATP13A3	nw_004676626:297844-353079	-	Uncharacterized protein
ATP13A2	5	0	6.42	-0.46	1.8982	2.66148	7.76584	9.63723	0.748475	2.88421	ATP13A2	nw_004676531:910384-923786	-	Uncharacterized protein
ATP13A5	5	0	6.46	-2.49	2.57766	2.95474	9.08291	9.36668	0.350618	0.203103	ATP13A5	nw_004676626:7-31636	-	Uncharacterized protein
ATP13A4	5	0	11.3	-0.02	0.0146924	0.0389562	10.3353	12.3268	0.0126827	0	ATP13A4	nw_004676626:39409-79406	-	Uncharacterized protein
CSRNP3	6	0	1.28	0.82	0.386546	0.142349	1.53408	1.56238	1.16785	1.00509	CSRNP3	nw_004676960:2529032-2592881	-	Uncharacterized protein
LOC106020217	6	0	0.67	0.83	0.0426498	0.0376946	0.761684	0.6602	0.957215	0.776279	LOC106020217	nw_004679198:281620-283371	-
LOC106018839	2	0	-86.87	-34.78	88.2673	162.845	44.0273	33.3497	74.9447	106.603	LOC106018839	nw_004677628:1540387-1540866	-
ENG	2	0	-22.21	-6.09	29.5219	44.6407	16.1029	13.6446	24.6987	37.2897	ENG	nw_004676685:3314-8846	+	Uncharacterized protein
LOC106018835	4	0	0.2	0.93	0.801955	0.534155	0.795675	0.935542	1.82596	1.38008	LOC106018835	nw_004677628:1430203-1436586	+
LOC106020257	4	0	-0.01	0.54	0.245412	0.125942	0.157091	0.196071	0.724369	0.734177	LOC106020257	nw_004679293:320152-370652	+
FAR1	7	0	7.89	18.41	10.7932	5.46762	14.9204	17.1149	25.1101	27.9788	FAR1	nw_004678121:169522-204300	+	Uncharacterized protein
LOC106020249	1	0	-11.59	-9.63	23.5228	17.441	8.85606	8.92266	10.5587	11.1527	LOC106020249	nw_004679256:36739-41262	-
LOC101805095	0	0	-1.46	-3.23	4.39057	4.71677	3.56757	2.61701	1.14354	1.50905	LOC101805095	nw_004679721:1595-5169	-	uncharacterized LOC101805095
LOC101805099	1	0	-1.98	-2.26	2.85771	2.09023	0.586619	0.406768	0.255188	0.170817	LOC101805099	nw_004676314:138363-141784	+	guanine nucleotide-binding protein G(o) subunit alpha-like
LOC106017603	0	0	-1.4	-2.87	3.17947	4.62836	2.73706	2.26784	0.807227	1.25629	LOC106017603	nw_004677143:103051-105605	+
IL20RB	5	0	8.19	-1.52	5.07721	5.56429	14.172	12.8543	5.84364	1.76022	IL20RB	nw_004678373:103851-114699	+	Uncharacterized protein
LOC101803290	1	0	-15.79	-18.93	34.0794	27.4142	14.708	15.2149	11.7532	11.8709	LOC101803290	nw_004676574:62704-76400	-	Uncharacterized protein
LOC106020275	7	0	0.94	3.44	0.102252	0.271118	1.62323	0.633129	4.23676	3.01324	LOC106020275	nw_004679383:6-722	-
EHF	5	0	38.38	-0.97	2.13959	1.50802	41.3819	39.0173	0.865018	0.845063	EHF	nw_004676452:106138-138897	+	Uncharacterized protein
GCH1	4	0	1.71	6.59	1.68768	1.18451	3.00419	3.27838	8.56962	7.48589	GCH1	nw_004678684:308709-328180	-	Uncharacterized protein
PLCL2	4	0	-0.03	2.19	1.39919	0.722278	1.05653	1.00947	2.7897	3.71326	PLCL2	nw_004677780:92380-112624	+	Phosphoinositide phospholipase C
LOC106017617	0	0	-3.82	-6.19	5.97135	8.79598	4.27887	2.8529	0.19091	2.20439	LOC106017617	nw_004677144:13868-15963	-
PLCL1	6	0	0.4	0.55	0.529786	0.402517	0.885284	0.853657	1.09115	0.942527	PLCL1	nw_004677216:1385595-1420373	+	Phosphoinositide phospholipase C
LOC106017618	5	0	17.44	-1.7	1.80706	1.59711	21.771	16.5171	0	0	LOC106017618	nw_004677144:30562-31325	+
FAT4	1	0	-2.95	-3.96	7.50846	5.30243	3.32558	3.5864	3.56044	1.33564	FAT4	nw_004676716:1462747-1605856	+	Uncharacterized protein
FAT1	6	0	18.07	18.33	10.7517	11.4719	29.3614	29.0029	26.7964	32.0967	FAT1	nw_004677216:1797642-1906224	-	Protocadherin Fat 1
FAT2	5	0	9.06	-0.32	1.9744	1.81402	11.4493	10.4639	1.15548	1.98681	FAT2	nw_004676397:322516-376836	-	Uncharacterized protein
FASN	6	0	16.3	11.71	9.16437	5.95171	25.1647	22.5536	22.2907	16.246	FASN	nw_004676466:582261-619239	-	Fatty acid synthase
SPATA1	5	0	3.02	0.6	0.679182	0.17846	3.16898	3.7318	1.29932	0.763674	SPATA1	nw_004677257:821885-840756	+	spermatogenesis associated 1
LOC106020262	3	0	-1.06	-40.28	30.8459	82.9719	67.8619	43.8268	16.5934	16.6609	LOC106020262	nw_004679312:55581-74935	+
TECPR2	7	0	3.58	10.14	6.32827	4.33394	7.97486	9.84232	17.9672	12.9843	TECPR2	nw_004677112:535626-572812	-	tectonin beta-propeller repeat containing 2
LOC106020269	5	0	0.92	0	0	0	0.729124	1.11526	0	0	LOC106020269	nw_004679319:365839-386356	-
HYDIN	5	0	0.18	-0.03	0.0692303	0.0611871	0.317023	0.16487	0.0551638	0.0230784	HYDIN	nw_004680139:50497-124347	-	HYDIN, axonemal central pair apparatus protein
LOC106018873	0	0	-1.11	-1.53	1.47709	1.93312	0.450931	0.732845	0.220682	0.1231	LOC106018873	nw_004677648:381163-391184	-
GRPEL1	0	0	-32.1	-48.86	88.8756	75.9933	46.5145	54.145	27.8978	39.2503	GRPEL1	nw_004676748:5779160-5783544	+	GrpE protein homolog
LOC106016500	5	0	0.17	-0.12	0.195036	0.106709	0.267226	0.37379	0.0240512	0.0321986	LOC106016500	nw_004676855:1063701-1339296	-
LOC101805071	7	0	0.24	0.38	0.095791	0.0230896	0.319683	0.287574	0.375856	0.498148	LOC101805071	nw_004677005:1207745-1287391	-	myosin-J heavy chain-like
TSSC4	0	0	-34.09	-57.04	76.8222	79.8489	46.2409	42.2493	19.999	22.5941	TSSC4	nw_004677025:1192765-1196270	+	tumor suppressing subtransferable candidate 4
MCM10	3	0	-0.75	-2.85	3.3779	3.33857	3.27937	1.93036	0.485976	0.535174	MCM10	nw_004676952:684295-700101	-	Uncharacterized protein
IL31RA	4	0	0.26	7.03	8.03391	3.84126	6.99096	5.41392	10.6488	15.2962	IL31RA	nw_004677035:333034-358640	+	Uncharacterized protein
CASP8AP2	7	0	3.62	5.36	4.19405	1.83192	6.30608	6.95177	9.41436	7.34037	CASP8AP2	nw_004676509:580882-601552	+	Uncharacterized protein
LOC106020297	4	0	1.39	8.23	9.72787	3.89442	8.03747	8.35991	16.5019	13.5725	LOC106020297	nw_004679555:1209-3911	-
LOC101805061	6	0	2.46	2.94	0.590421	0.862146	3.03087	3.33789	4.38752	2.93691	LOC101805061	nw_004676726:500561-515898	+	Uncharacterized protein
LOC101805065	4	0	-0.16	6.48	3.06021	1.46743	2.39024	1.8142	9.3862	8.09819	LOC101805065	nw_004676773:4866-275701	-	Uncharacterized protein
PROKR2	0	0	-7.32	-18.4	24.615	22.4173	16.5534	15.8409	6.90916	3.32608	PROKR2	nw_004676418:984577-994534	+	Uncharacterized protein
KIAA0753	6	0	3.58	4.53	2.51882	0.883674	6.02835	4.5439	5.39422	7.066	KIAA0753	nw_004677132:1163528-1182970	+	Uncharacterized protein
LOC106016509	5	0	0.47	0.23	0.268681	0.185843	0.776551	0.614819	0.41344	0.506246	LOC106016509	nw_004676857:133138-140124	-
LOC106020286	3	0	1229.21	-1915.31	2689.5	1141.11	3711.31	2577.71	0	0	LOC106020286	nw_004679480:22795-23079	+
LOC106020285	5	0	325.1	-165.68	228.259	103.096	393.7	587.852	0	0	LOC106020285	nw_004679480:4817-5661	-
LOC106020288	3	0	562.82	-893.3	1194.19	593.647	1326.59	1586.89	0.477996	0.767904	LOC106020288	nw_004679480:8553-9214	+
LYST	5	0	12.99	6	4.06706	2.36458	16.189	16.215	10.4531	7.97105	LYST	nw_004677458:338132-419399	-	Uncharacterized protein
LOC106020287	3	0	13.47	-92.99	93.1427	158.075	155.847	122.315	24.1651	41.0661	LOC106020287	nw_004679480:53407-64099	+
LOC101805053	0	0	-0.73	-1.47	1.53933	2.11983	1.27865	0.923571	0.339918	0.372328	LOC101805053	nw_004676532:1698723-1710445	-	C-type lectin domain family 2 member L-like
LOC101805052	1	0	-0.94	-1.29	1.85683	1.08525	0.713145	0.339971	0.103409	0.259575	LOC101805052	nw_004676503:1310517-1317025	-	uncharacterized LOC101805052
CGNL1	7	0	11.58	17.76	6.31987	2.36846	15.6649	16.1781	27.5469	16.6554	CGNL1	nw_004676487:800383-854350	+	Cingulin-like protein 1
GCLC	7	0	5.79	18.27	11.9018	7.64381	15.3905	15.7418	24.7599	31.325	GCLC	nw_004676321:882296-912032	+	Uncharacterized protein
TRRAP	6	0	6.35	7.83	3.99397	2.99382	9.68328	10.0036	11.2917	11.3481	TRRAP	nw_004677060:578478-669918	+	Uncharacterized protein
LOC106016525	0	0	-2	-2.95	3.90497	2.5496	1.32637	1.12544	0.34923	0.21344	LOC106016525	nw_004676859:42794-86384	+
PLCH2	6	0	5.25	4.52	2.4435	1.87108	8.40185	6.42146	8.35168	4.99881	PLCH2	nw_004676437:1158653-1242843	-	Phosphoinositide phospholipase C
LOC101805045	7	0	3.88	11.17	10.4325	6.09059	10.2559	14.0255	12.9713	25.8822	LOC101805045	nw_004676305:152901-153666	+	uncharacterized LOC101805045
LOC101805040	4	0	0.51	2.85	1.63252	1.00562	1.76698	1.88892	4.01413	4.3306	LOC101805040	nw_004678823:306106-314494	-	Uncharacterized protein
HEATR1	4	0	4.02	15.02	6.13281	4.30279	8.4456	10.0276	11.6621	28.8123	HEATR1	nw_004677435:39238-77253	-	Uncharacterized protein
GCN1	1	0	-26.17	-33.43	40.8713	70.8596	30.4213	28.977	20.1702	24.7009	GCN1	nw_004677948:421605-469636	-
PLCG1	1	0	-8.69	-5.48	14.1598	18.4962	7.72109	7.54778	8.67055	13.0334	PLCG1	nw_004677462:286009-311145	-	Phosphoinositide phospholipase C
PLCG2	4	0	0.67	3.28	1.27689	0.783709	1.56602	1.83016	4.76104	3.85814	PLCG2	nw_004676899:3440940-3506043	+	Phosphoinositide phospholipase C
LOC101805033	4	0	-0.52	0.74	1.37471	0.583829	0.380842	0.534302	1.44866	1.99615	LOC101805033	nw_004678090:112990-253155	-	nebulette-like
TACR2	1	0	-0.66	-0.87	0.993482	1.559	0.643724	0.585855	0.210022	0.597482	TACR2	nw_004679235:305552-317964	+	Uncharacterized protein
TACR1	1	0	-1.4	-1.85	2.17927	2.78501	1.16876	1.00291	0.966014	0.306298	TACR1	nw_004676910:206416-229638	+
ESD	1	0	-25.31	-26.18	31.9118	37.5176	9.63946	9.17779	9.22527	7.83774	ESD	nw_004677568:22633-29941	+	Uncharacterized protein
LOC106017673	6	0	0.72	0.63	0.134031	0	0.975197	0.59937	0.578488	0.813178	LOC106017673	nw_004676374:507456-514652	+
SBDS	4	0	3.14	19.96	21.1298	13.4749	17.8679	23.0197	37.6717	36.8493	SBDS	nw_004678477:42881-45519	-	Uncharacterized protein
PLCB4	7	0	1.41	2.4	2.49504	1.30305	3.5905	3.03232	4.6724	3.93185	PLCB4	nw_004676418:580862-781880	+	Phosphoinositide phospholipase C
LOC101805022	3	0	-0.14	-0.85	1.08749	0.934445	1.07897	0.654651	0.208609	0.104728	LOC101805022	nw_004677386:37509-52158	+
NECAP2	1	0	-33.05	-40.87	56.6561	77.7423	35.6518	32.6388	26.5373	26.1221	NECAP2	nw_004676531:878275-882710	+	Uncharacterized protein
PLCB2	7	0	1.3	3.36	0.849754	0.417238	1.88917	1.9812	3.72194	4.25536	PLCB2	nw_004676977:220076-256219	+	Phosphoinositide phospholipase C
IFNAR1	4	0	0.33	11.46	7.28876	4.1967	6.50145	5.63522	16.3955	18.0055	IFNAR1	nw_004676597:793012-816110	-	Uncharacterized protein
ACVR2B	1	0	-6.15	-7.38	11.2226	6.48377	2.71523	2.68176	0.833763	2.11282	ACVR2B	nw_004677888:158145-258313	-	Serine/threonine-protein kinase receptor
SBF2	4	0	2.35	9.91	4.42692	2.30957	6.12357	5.3136	14.6029	11.9578	SBF2	nw_004676660:192226-401471	-	Uncharacterized protein
LOC101805019	0	0	-3.85	-5.55	6.76417	7.05825	3.20406	2.92728	1.43148	1.28601	LOC101805019	nw_004677285:10896-13286	-	uncharacterized LOC101805019
LOC106017698	2	0	-29.24	23.66	79.6585	50.8726	33.6362	38.4197	82.8561	95.0006	LOC106017698	nw_004677175:802512-803963	-
SPOCK1	5	0	1.36	-0.92	1.33742	0.680566	2.65389	2.09118	0.139937	0.0351266	SPOCK1	nw_004676932:154375-437277	-	Uncharacterized protein
LOC106017697	4	0	-1.03	38.24	50.0628	25.5914	32.5496	41.049	66.5688	85.5563	LOC106017697	nw_004677175:803777-805379	+
LOC106017694	5	0	0.98	0.15	0.0587459	0.103841	1.28229	0.848738	0.202842	0.254583	LOC106017694	nw_004676374:1092356-1096075	-
LOC106017690	5	0	2.02	-0.58	0.805659	0.400531	2.39805	2.858	0.0434661	0	LOC106017690	nw_004677172:1415715-1420118	-
THYN1	1	0	-130.64	-92.34	174.148	200.664	61.7134	51.8212	93.3983	96.7378	THYN1	nw_004676449:273832-278989	-	Uncharacterized protein
PLCD3	1	0	-13.88	-16.04	21.0968	28.6331	12.4776	9.49851	10.5019	7.14821	PLCD3	nw_004676916:479-6269	+	Phosphoinositide phospholipase C
PLCD1	5	0	62.1	-0.71	42.3476	44.278	99.0686	111.757	39.7824	45.4292	PLCD1	nw_004678069:274089-326451	+	Phosphoinositide phospholipase C
UCK1	1	0	-12.7	-8.41	22.1998	25.1154	11.3185	10.5923	14.7584	15.7335	UCK1	nw_004676566:1019283-1024191	-	Uncharacterized protein
ERG	2	0	-11.71	-3.84	26.7245	14.6316	9.17473	8.76179	11.8816	21.7894	ERG	nw_004676326:1228189-1338389	+	Uncharacterized protein
ERH	1	0	-118.52	-114.83	193.968	175.192	64.2993	67.8128	55.3953	84.0978	ERH	nw_004677271:993295-997700	-	Enhancer of rudimentary-like protein
EDA2R	4	0	6.38	63.54	19.5366	21.9704	23.3901	30.8802	64.3142	104.268	EDA2R	nw_004677125:434910-442934	-	Uncharacterized protein
OGN	5	0	197.61	47.68	76.3665	45.6242	245.102	272.114	161.762	55.5925	OGN	nw_004677729:214059-226203	+	Uncharacterized protein
OGT	7	0	18.65	47.48	69.4901	39.4763	70.588	75.6779	87.5092	116.426	OGT	nw_004676770:904589-924700	+	Uncharacterized protein
LOC101791883	0	0	-7.97	-13.17	13.9998	25.6149	13.4028	10.2653	7.20853	6.06702	LOC101791883	nw_004679913:64699-67785	+	COUP transcription factor 1-like
ESRRG	5	0	3.45	-0.87	3.57949	2.63	6.11879	6.98733	2.34533	2.13059	ESRRG	nw_004676345:107036-393959	-	Uncharacterized protein
UBE2G1	4	0	-10.57	23.54	49.7788	38.119	32.6925	34.0647	65.4199	69.5618	UBE2G1	nw_004678075:285322-307790	-	Uncharacterized protein
LOC101801388	6	0	3.27	3.92	1.4099	1.82122	4.84221	4.92455	3.65115	7.426	LOC101801388	nw_004677004:411082-412685	+	uncharacterized LOC101801388
EIF4A3	1	0	-185.7	-186.55	324.811	330.742	142.198	141.956	137.753	144.692	EIF4A3	nw_004676976:921969-929815	-
CBWD1	3	0	2.89	-7.87	18.5441	10.2099	17.8459	16.6795	6.25431	6.7628	CBWD1	nw_004676469:2470483-2497499	-	COBW domain containing 1
ESRP1	6	0	8.01	4.45	7.4346	6.67875	15.5873	14.5466	9.14634	13.8635	ESRP1	nw_004679184:6856-32675	-	Uncharacterized protein
ESRP2	5	0	84.14	12.72	37.5417	30.8355	127.296	109.361	58.0474	35.7609	ESRP2	nw_004677744:465385-511763	-	RNA-binding protein 35B
LOC101801364	6	0	35.31	19.33	27.3456	25.4533	53.8059	69.6139	43.1726	48.288	LOC101801364	nw_004679026:88325-118702	-	Uncharacterized protein
LOC101801362	6	0	5.46	5.25	3.0694	4.18546	11.8334	6.33508	10.144	7.60096	LOC101801362	nw_004678505:7-1100	-	interferon-induced guanylate-binding protein 2-like
ZNF750	5	0	70.18	10.27	7.08145	4.38616	74.1612	77.6681	14.5488	17.4535	ZNF750	nw_004676503:1683417-1692218	+	Uncharacterized protein
LYPLAL1	1	0	-1.94	-2.19	3.47901	3.21046	1.06599	1.74232	0.971602	1.3303	LYPLAL1	nw_004677787:72039-130878	+	Uncharacterized protein
MTMR6	7	0	4.7	8.43	5.28206	2.55205	8.87424	8.3581	16.2016	8.48474	MTMR6	nw_004677295:551320-576164	+	Uncharacterized protein
IGF1	5	0	1.76	0.25	0.430252	0.228159	1.96366	2.22004	1.03992	0.111873	IGF1	nw_004677293:89201-140977	-	Insulin-like growth factor-I
LOC101791863	5	0	1.03	-0.84	1.61756	0.811413	1.90852	2.57159	0.641546	0.113674	LOC101791863	nw_004677494:6093-17790	-
MEGF6	5	0	3.31	-1.72	2.60804	2.25625	6.3116	5.16924	1.29837	0.119601	MEGF6	nw_004676437:512347-585114	+	Uncharacterized protein
PSAT1	5	0	82.95	-18.02	48.1769	37.4597	102.164	149.371	32.4347	17.1585	PSAT1	nw_004676765:315029-329517	+	Phosphoserine aminotransferase
NCBP1	6	0	17.53	22.53	19.5891	13.3668	33.2121	34.812	32.4764	45.542	NCBP1	nw_004676791:733946-763048	-	Uncharacterized protein
ATOX1	0	0	-80.73	-129.03	149.635	235.819	120.738	103.256	50.9665	76.4351	ATOX1	nw_004676397:421086-424446	-
KIAA1328	7	0	1.59	3.13	3.52671	2.21785	4.44116	4.47935	4.36157	7.64174	KIAA1328	nw_004677514:256640-400951	+	KIAA1328 ortholog
EIF4EBP1	1	0	-174.07	-137.67	217.592	323.767	89.5744	103.648	123.473	142.545	EIF4EBP1	nw_004679194:88395-90235	-	Uncharacterized protein
MDFIC	4	0	-0.03	19.88	22.5718	13.131	18.6109	17.0318	41.5725	33.8982	MDFIC	nw_004676430:1099012-1149586	-	Uncharacterized protein
LOC101800296	4	0	12.21	122.1	73.256	42.7817	63.3926	77.0567	174.153	186.09	LOC101800296	nw_004676592:57551-77159	+
FBXO21	0	0	-4.35	-6.31	9.97935	11.7599	7.12886	5.90442	5.23751	3.87492	FBXO21	nw_004678023:112810-133661	-	F-box only protein 21
LOC101800290	4	0	0.47	2.49	0.340868	0.677846	0.986412	0.967356	2.74626	3.24983	LOC101800290	nw_004676464:2009063-2016362	-	Uncharacterized protein
LOC101790759	7	0	0.74	1.65	0	0.0749099	0.672747	0.87467	2.78022	0.58769	LOC101790759	nw_004678433:84716-86699	-	c-C motif chemokine 5-like
PPDPF	1	0	-363.99	-244.01	320.87	659.809	138.371	114.337	227.386	265.276	PPDPF	nw_004677983:267713-269405	-	Uncharacterized protein
MRTO4	1	0	-71.97	-64.5	115.738	111.268	35.5832	47.4915	28.0361	69.9626	MRTO4	nw_004676672:477839-479883	+	mRNA turnover 4 homolog (S. cerevisiae)
HIF1A	7	0	26.07	42.97	17.3337	12.3693	37.9943	43.8417	45.0998	70.5371	HIF1A	nw_004678993:274007-339788	-	Uncharacterized protein
ATP9B	7	0	2.3	4.76	3.58884	1.87573	5.11043	4.94632	7.72943	7.2545	ATP9B	nw_004677152:238206-404766	-	Phospholipid-translocating ATPase
ATP9A	5	0	3.24	1.59	3.39624	2.25125	6.20924	5.9267	5.22928	3.58856	ATP9A	nw_004676394:4362428-4415627	+	Phospholipid-translocating ATPase
LOC101800281	1	0	-3	-3.87	2.63182	6.89507	1.39886	2.13397	0.811367	0.9776	LOC101800281	nw_004751291:7-856	+	Uncharacterized protein
FBXO15	5	0	0.4	-0.3	0.535406	0.220827	0.495799	1.06821	0.0616228	0.0928102	LOC101789750	nw_004682090:578-24067	+	Uncharacterized protein
ADAMTSL3	4	0	-1.11	8.51	9.46927	3.59308	5.33673	5.49918	17.6546	12.4356	ADAMTSL3	nw_004678028:1190412-1252320	-	Uncharacterized protein
LOC101800273	7	0	0.82	1.46	0.586377	0.266978	1.05779	1.4303	1.62588	2.14072	LOC101800273	nw_004678192:953-16645	+	FERM and PDZ domain-containing protein 3-like
GIMD1	1	0	-2.86	-2.2	5.35697	3.64199	1.32875	1.94906	2.34175	2.26199	GIMD1	nw_004677028:280560-286568	-	Uncharacterized protein
MMAB	0	0	-13.41	-18.89	27.4382	30.5555	19.1652	12.0058	10.3267	9.89308	MMAB	nw_004677724:165006-168374	-	Cob(I)yrinic acid a,c-diamide adenosyltransferase, mitochondrial
MMAA	4	0	0.41	1.63	1.84462	0.880973	1.86427	1.69077	2.15604	3.8331	MMAA	nw_004676648:1112182-1130778	+	methylmalonic aciduria (cobalamin deficiency) cblA type
ATP7A	6	0	7.23	4.94	1.6733	0.847455	8.55281	8.43026	7.51422	4.88048	ATP7A	nw_004676692:271745-302435	+	Uncharacterized protein
FBXO38	6	0	4.85	4.86	7.12566	3.24852	9.8803	10.1856	8.57077	11.5195	FBXO38	nw_004676329:434574-458075	+	F-box protein 38
LOC101800263	5	0	7.41	-5.28	12.013	18.112	22.5234	22.4242	9.26425	10.2972	LOC101800263	nw_004677496:70759-74772	+
LOC101800264	1	0	-7.98	-5.43	16.0204	12.8621	6.55213	6.37327	7.12568	10.891	LOC101800264	nw_004677549:17994-23715	-
PDZD8	7	0	12.87	21.16	7.62896	4.18155	18.535	19.014	28.8652	25.2709	PDZD8	nw_004677223:1274271-1332140	-	Uncharacterized protein
LVRN	1	0	-8.41	-8.04	13.354	8.43037	2.50429	2.45331	3.47088	2.23854	LVRN	nw_004676939:133830-166684	+
FBXO30	5	0	18.63	8.34	14.7991	8.14087	29.6606	30.5445	18.1956	21.4192	FBXO30	nw_004677176:206582-222673	-	F-box only protein 30
FBXO31	2	0	-4.86	2.79	10.817	14.5335	8.19554	7.44186	15.8169	15.1142	FBXO31	nw_004676873:79008-97014	-	Uncharacterized protein
FBXO34	3	0	-0.66	-8.42	14.952	16.2341	17.4943	12.3658	6.10183	8.24478	FBXO34	nw_004678684:463744-486829	+	F-box protein 34
LOC101801392	1	0	-44.42	-38.09	74.0412	60.3036	21.8731	23.6324	22.7183	35.438	LOC101801392	nw_004677129:1330502-1333465	+	chromosome unknown open reading frame, human C11orf58
ATP7B	5	0	3.04	-0.68	1.19641	0.409626	3.52903	4.16002	0.102345	0.140129	ATP7B	nw_004676655:518095-562253	+	Uncharacterized protein
PREX1	7	0	2.01	6.63	4.0928	2.32212	5.44588	4.99322	10.9657	8.71804	PREX1	nw_004676760:1402721-1513449	-	Uncharacterized protein
PREX2	7	0	1.58	3.94	2.38072	1.89494	3.97823	3.46255	6.26136	5.90069	PREX2	nw_004676991:709058-884145	+	Uncharacterized protein
PIWIL1	5	0	0.29	-0.16	0.272785	0.0709095	0.429854	0.496776	0.0138513	0.0139076	PIWIL1	nw_004676884:1410732-1432793	+	Piwi-like protein
LOC101800257	5	0	0.25	0.04	0	0	0.237927	0.269969	0.0188185	0.0566851	LOC101800257	nw_004677350:2792373-2830580	-	Uncharacterized protein
LOC101800252	5	0	56.35	-12.41	26.8774	51.3651	61.9903	128.954	27.817	25.6128	LOC101800252	nw_004677191:188418-189187	+	Uncharacterized protein
TMEM38A	2	0	-3.09	1.22	9.13007	4.91655	4.15803	3.707	8.22575	8.25921	TMEM38A	nw_004678582:171967-179072	+	Uncharacterized protein
STXBP3	6	0	8.38	5.55	11.8323	5.12847	17.5719	16.142	15.7454	12.3108	STXBP3	nw_004678380:1415224-1437099	+	Uncharacterized protein
STXBP6	6	0	18.33	21.19	14.518	6.67995	27.1901	30.6751	20.8243	42.7606	STXBP6	nw_004679543:65099-171802	+	Uncharacterized protein
TNFSF13B	4	0	0.55	2.51	0.949792	0.959365	1.70521	1.30688	3.748	3.17524	TNFSF13B	nw_004677197:605017-617141	-	B-cell activating factor
STXBP5	7	0	4.37	9.54	6.22847	2.87491	9.14821	8.69072	12.9205	15.2554	STXBP5	nw_004677176:822836-935238	+	Uncharacterized protein
SLC41A2	4	0	-0.78	3.31	5.25067	2.38907	2.99067	3.09058	6.78191	7.4837	SLC41A2	nw_004678419:346670-396759	-	Solute carrier family 41 member 2
SLC41A1	4	0	0.95	6.54	4.972	5.42143	5.19577	7.08923	8.30446	15.1593	SLC41A1	nw_004676478:410032-429300	-	Solute carrier family 41 member 1
SNX13	6	0	8.03	5.81	7.2045	3.57226	13.8358	13.0047	11.131	11.2715	SNX13	nw_004676688:3004496-3068792	-	Uncharacterized protein
LOC101797935	0	0	-3.88	-7.71	10.1359	10.6933	7.03559	6.03618	1.90206	3.50707	LOC101797935	nw_004679235:155596-179812	-	collagen alpha-1(XIII) chain-like
SNX29	6	0	2.56	2.27	1.39555	0.625273	3.58656	3.55042	4.1243	2.44432	SNX29	nw_004676920:479756-612753	-	Uncharacterized protein
SNX25	5	0	5.93	1.95	3.83535	2.50399	8.71972	9.4872	5.65653	4.57704	SNX25	nw_004676306:542688-625059	-	Uncharacterized protein
FIG4	6	0	7.23	4.32	5.32432	2.38295	11.565	10.5956	9.32138	7.02242	FIG4	nw_004676763:1264662-1327267	+	Uncharacterized protein
SNX30	3	0	2.03	-2.76	7.85169	5.82113	9.46414	8.27014	3.93032	4.21815	SNX30	nw_004676706:343659-379059	+	Uncharacterized protein
LOC101803599	5	0	4.73	-0.03	2.01623	1.00721	5.50847	6.96581	1.69	1.26632	LOC101803599	nw_004754768:7-3139	+	protein FAM115C-like
LOC101802465	1	0	-73.54	-48.29	110.189	145.817	65.0584	43.8643	102.362	57.0676	LOC101802465	nw_004676575:26844-31406	-	protein HEXIM1-like
STAT5B	1	0	-31.99	-22.61	30.9726	53.4778	10.6323	9.8451	19.7418	19.4823	STAT5B	nw_004676491:86178-88245	+	signal transducer and activator of transcription 5B
LOC101800325	5	0	0.25	0	0.166099	0.0786436	0.388453	0.348941	0.1485	0.10283	LOC101800325	nw_004677585:878163-1072419	-	uncharacterized LOC101800325
CYHR1	1	0	-172.21	-215.76	305.219	411.301	188.043	184.05	122.085	162.916	CYHR1	nw_004734352:4-285	+
FHAD1	5	0	1.14	-0.1	0.574205	0.529088	1.61215	1.76508	0.21092	0.698868	FHAD1	nw_004676672:1164819-1193880	-
RPUSD4	1	0	-10.65	-10.57	14.0748	16.3014	5.04392	4.03225	3.98941	5.24375	LOC101801654	nw_004677136:165900-181228	-	Uncharacterized protein
LOC101800332	4	0	117.73	965.11	25.6263	53.2476	205.931	108.409	1423.07	586.017	LOC101800332	nw_004678373:460264-460788	+	hemoglobin subunit alpha-A-like
DCTN6	1	0	-32.89	-41.56	55.7193	81.6051	36.3263	35.2158	25.5448	28.6526	DCTN6	nw_004677628:1545076-1546799	-	Uncharacterized protein
LOC101800336	0	0	-0.18	-0.63	1.07193	0.705035	0.667801	0.746042	0.279744	0.237669	LOC101800336	nw_004679235:182271-257605	-	collagen alpha-1(XIII) chain-like
LOC101802444	5	0	1.83	-0.01	0.304572	0.346097	2.46067	1.84096	0.413147	0.226269	LOC101802444	nw_004677795:11-13274	-	general transcription factor II-I repeat domain-containing protein 1-like
LOC101802445	7	0	2.83	4.61	0.298271	0.579958	2.54504	4.00149	6.64278	3.46416	LOC101802445	nw_004677828:82940-88211	-
TMEM229B	5	0	46.94	-5.84	5.82398	6.88952	44.7157	61.8818	0.174024	0.854243	TMEM229B	nw_004677271:182347-198237	+	Transmembrane protein C14orf83-like protein
CRAMP1L	6	0	2.62	2.52	3.40829	2.34831	5.65418	5.35153	6.54853	4.25638	CRAMP1L	nw_004676319:52147-85328	+	Uncharacterized protein
LOC101803570	3	0	1.59	-1.79	3.08198	2.78801	3.92124	5.12625	1.15806	1.13135	LOC101803570	nw_004677145:262009-267116	+	Uncharacterized protein
PLAGL1	2	0	-3.29	0.7	7.13888	4.0714	2.51245	2.12673	5.81358	6.8062	PLAGL1	nw_004678100:90799-120007	+	Uncharacterized protein
FAM65B	4	0	4.03	22	3.19587	3.6185	7.6443	7.23787	24.3662	26.4417	FAM65B	nw_004677353:117003-175938	-	family with sequence similarity 65, member B
KRAS	7	0	13.31	31.87	16.3694	5.49421	22.409	26.0836	51.2166	34.3811	KRAS	nw_004677350:777803-802808	+	GTPase KRas
LOC101800311	4	0	0.48	2.7	0.559503	0.300232	0.911986	0.90733	2.22512	4.03537	LOC101800311	nw_004676935:1456354-1467008	+	uncharacterized LOC101800311
LOC101802452	0	0	-0.91	-1.32	2.17051	1.46539	0.717837	1.08884	0.390337	0.600951	LOC101802452	nw_004679985:435122-472235	-	Neuron-specific protein family member 2
TMEM39B	3	0	-1.8	-11.67	15.7158	23.7342	17.1066	18.7376	5.66353	10.4474	TMEM39B	nw_004677303:119360-125744	+	transmembrane protein 39B
LOC106019002	1	0	-4.05	-2.72	7.23387	4.29347	1.77388	1.66297	3.3608	2.7322	LOC106019002	nw_004677743:267888-276216	-
LOC106019006	1	0	-1.62	-1.99	2.93972	1.65339	0.618695	0.735445	0.538282	0.0772102	LOC106019006	nw_004677743:407235-421306	+
LOC101790701	5	0	7.04	-1.86	1.86552	3.29756	9.80983	9.4333	0.644139	0.808448	LOC101790701	nw_004680753:2855-5502	-	uncharacterized LOC101790701
LOC101797856	5	0	10.6	-0.73	4.40493	3.46651	15.7455	13.3259	3.04713	3.37332	LOC101797856	nw_004677690:1757-22090	-	rho GTPase-activating protein 39-like
ATP5E	0	0	-21.15	-53.72	57.1856	112.423	60.7386	66.5799	27.6879	34.4726	ATP5E	nw_004676394:1530899-1532310	+
PXDN	7	0	8.23	11.57	12.3414	5.95122	18.239	16.5088	16.7778	24.6514	PXDN	nw_004676526:396980-454285	-	Uncharacterized protein
ZMAT5	0	0	-4.1	-11.39	13.9567	20.955	11.3449	15.3574	7.25764	4.8824	ZMAT5	nw_004677542:91525-98838	-	Uncharacterized protein
LOC101790706	4	0	-8.41	9.69	12.3296	18.7478	6.18231	8.07211	25.5206	24.935	LOC101790706	nw_004746565:28-580	-	dnaJ homolog subfamily B member 5-like
SENP8	5	0	39.25	3.67	11.6406	16.5626	51.4805	55.2157	19.3758	16.1744	SENP8	nw_004676814:880110-886320	-	Uncharacterized protein
LOC101798990	0	0	-1.87	-2.88	3.91339	4.48554	2.00204	2.65027	1.95296	0.688968	LOC101798990	nw_004676835:26010-30849	-	uncharacterized LOC101798990
SENP7	7	0	3.67	5.74	3.81788	1.83583	6.64711	6.35523	9.02832	8.10148	SENP7	nw_004676355:42605-86382	-	Uncharacterized protein
SENP6	6	0	8.46	10.87	8.61703	4.46534	14.0914	15.9023	16.9362	17.8809	SENP6	nw_004678503:419771-501411	+	Uncharacterized protein
PTGES	1	0	-39.77	-31.18	53.2861	62.4917	23.9388	12.3054	27.9844	25.4338	PTGES	nw_004676566:355299-361500	-	Uncharacterized protein
GADL1	1	0	-1.02	-1.36	1.65943	1.31061	0.490427	0.43723	0.228582	0.0306015	GADL1	nw_004676881:993873-1072835	+	Uncharacterized protein
GNPAT	1	0	-8.59	-10.39	18.4429	18.1674	10.0274	9.39844	7.68903	8.14096	GNPAT	nw_004677068:857553-877195	-	Uncharacterized protein
ATP5O	0	0	-84.83	-190.91	268.482	346.784	228.213	217.403	105.966	127.48	ATP5O	nw_004676597:478297-482106	+	ATP synthase subunit O, mitochondrial
LOC101797871	0	0	-13.35	-21.5	32.2679	31.2424	22.1799	14.6398	12.7728	7.73514	LOC101797871	nw_004676297:770691-797964	-	uncharacterized LOC101797871
LOC101790722	0	0	-2.47	-5.79	7.46881	6.80828	4.187	5.14992	1.38774	1.3063	LOC101790722	nw_004676724:701210-711732	+	Uncharacterized protein
PTGDR	7	0	5.9	8.76	3.53155	4.7443	11.7731	8.30936	11.3404	14.4474	PTGDR	nw_004676836:6-524	-
LIMS2	4	0	-10.1	25.92	28.7552	24.413	17.5164	15.4515	54.3235	50.6786	LIMS2	nw_004678870:405742-436587	+	Uncharacterized protein
FAM69B	1	0	-7.67	-6.57	10.5706	12.5123	4.27006	3.46738	3.06331	6.87139	FAM69B	nw_004677314:308928-321085	-	family with sequence similarity 69, member B
FAM69A	6	0	1.95	2.09	2.21431	0.984835	3.55767	3.53822	3.74886	3.6279	FAM69A	nw_004677935:1009070-1039748	-	family with sequence similarity 69, member A
LOC101802403	5	0	11	3.18	2.41698	2.61087	6.9277	20.0926	5.33184	6.05181	LOC101802403	nw_004690037:361-1333	-	sestrin-2-like
LOC101790735	5	0	4.88	-0.31	0.788333	0.375169	5.44503	5.47573	0.41877	0.131398	LOC101790735	nw_004677106:6268-9299	-	Uncharacterized protein
NCAPH	3	0	-3.2	-13.23	21.36	18.8228	16.2062	17.5695	7.97184	5.74455	NCAPH	nw_004676910:242206-251506	+	Uncharacterized protein
LOC101802407	0	0	-2.07	-7.28	8.23407	7.88388	5.55113	6.42747	0.774566	0.777717	LOC101802407	nw_004676363:1857533-1872883	-
NCAPG	5	0	1.95	-0.26	1.76527	0.946064	3.81964	2.7907	1.28065	0.911492	NCAPG	nw_004676543:568490-598751	-	Uncharacterized protein
BCL11B	5	0	13.42	6.56	9.70837	5.50787	25.3711	16.6891	13.6043	14.731	BCL11B	nw_004677112:2394458-2484866	+	Uncharacterized protein
LOC106019034	1	0	-21.76	-21.84	32.0926	31.9095	12.764	7.70865	13.2544	7.07377	LOC106019034	nw_004677756:319-1840	-
LOC106019038	7	0	2.83	8.24	6.61448	2.69161	7.26242	7.69712	16.7879	8.99304	LOC106019038	nw_004677772:233064-252107	-
LOC101797893	2	0	-13	-6.2	22.4806	18.8883	8.12548	7.23928	11.8293	17.1374	LOC101797893	nw_004676716:419247-422902	-	Centrin-1
LOC101802417	4	0	-11.11	14.13	26.4231	29.3725	14.9543	18.6267	33.3459	50.7062	LOC101802417	nw_004676679:1039536-1046408	+
TP53RK	1	0	-14.63	-16.7	21.5961	23.411	8.52919	7.21248	4.52478	7.08737	TP53RK	nw_004676760:675026-695250	-	Uncharacterized protein
LOC101797899	0	0	-8.44	-14.74	22.6697	20.8352	12.5023	14.1238	8.63946	5.38243	LOC101797899	nw_004676805:528-2557	+	double zinc ribbon and ankyrin repeat-containing protein 1-like
LOC101790747	0	0	-6.79	-9.42	15.4947	18.3264	9.60834	10.6405	5.26159	9.72663	LOC101790747	nw_004677500:94715-99562	+	chromosome unknown open reading frame, human C5orf45
LOC101802415	5	0	2928.08	-479.56	563.174	396.115	3276.21	3539.25	0.166544	0	LOC101802415	nw_004676589:4242-4963	+	Uncharacterized protein
LOC101797896	7	0	0.36	1.01	0.688573	0.832785	1.04275	1.19678	1.81445	1.72759	LOC101797896	nw_004676779:983367-1019232	+	uncharacterized LOC101797896
MMP7	0	0	-0.33	-0.58	0.611467	0.594469	0.424675	0.126203	0	0.0529975	MMP7	nw_004676396:641766-646003	-	Uncharacterized protein
LOC101791800	2	0	-8.35	4.35	28.496	11.2478	10.7053	12.3338	22.9265	25.5135	LOC101791800	nw_004677863:470807-476573	-	uncharacterized LOC101791800
LOC101798957	1	0	-1.6	-1.6	2.1528	1.0453	0	0	0	0	LOC101798957	nw_004678949:19136-36777	-	Uncharacterized protein
MRPS30	1	0	-53.17	-56.11	92.7014	82.0428	36.2764	32.1274	22.7854	39.7355	MRPS30	nw_004677558:78848-92899	-
CEP70	0	0	-3.66	-7.04	12.7317	7.13148	6.13556	6.41582	2.39787	3.38214	CEP70	nw_004677096:114537-125860	-	Uncharacterized protein
CEP85	0	0	-1.2	-2.86	4.99139	5.18758	3.97407	3.79964	1.47611	2.99093	CEP85	nw_004677075:5003-17259	+	Uncharacterized protein
INADL	5	0	12.89	1.75	4.70668	3.35759	16.2026	17.6506	6.23217	5.33965	INADL	nw_004677327:865182-1011762	-	Uncharacterized protein
CEP89	6	0	5.35	4.11	5.74357	1.69209	8.54788	9.58811	9.04094	6.61307	CEP89	nw_004677054:611123-634190	-	Uncharacterized protein
LOC101791814	6	0	6.63	8.12	8.77625	5.90846	13.8943	14.0594	17.9139	13.0164	LOC101791814	nw_004685281:1454-7882	+	ras GTPase-activating protein 1-like
CHPT1	1	0	-4.58	-4.08	9.12411	5.62112	3.0353	2.54781	3.08094	3.51213	CHPT1	nw_004678778:139905-150951	-	Uncharacterized protein
LOC101803523	2	0	-5.94	-2.75	8.1967	6.88665	2.05823	1.14872	4.49863	5.08703	LOC101803523	nw_004678089:619635-622464	+	myomegalin-like
SLC37A1	5	0	1.76	0.77	1.8507	0.951913	3.59716	2.72391	1.70231	2.64274	SLC37A1	nw_004679652:91123-127781	-	Uncharacterized protein
LOC106019060	0	0	-0.74	-1.68	1.3009	2.62802	1.10632	1.34249	0.401056	0.161075	LOC106019060	nw_004677787:693720-695296	+
MRPS15	1	0	-60.58	-52.69	93.0807	111.234	41.3232	41.8362	44.7446	54.1916	MRPS15	nw_004677660:429244-435327	+	Uncharacterized protein
MRPS14	1	0	-29.99	-28.75	50.1915	51.453	21.8627	19.792	18.4341	25.7005	MRPS14	nw_004676988:1267037-1273557	+	Uncharacterized protein
MRPS11	1	0	-48.51	-38.02	61.85	103.373	33.1275	35.0792	38.2845	50.9049	MRPS11	nw_004676803:20984-24501	-	Uncharacterized protein
NEDD9	4	0	-2.46	7.45	10.9051	8.49851	6.98166	7.50886	20.2263	14.0819	NEDD9	nw_004676792:373849-469202	+	Uncharacterized protein
LOC101791820	1	0	-11.29	-13.68	8.25054	19.3837	3.2122	1.8322	0.270456	0	LOC101791820	nw_004752925:40-1079	+	Uncharacterized protein
LOC101791821	1	0	-461.63	-437.34	434.421	653.341	56.6655	107.845	89.3355	123.753	LOC101791821	nw_004754273:341-1402	-	uncharacterized LOC101791821
QTRTD1	3	0	-1.32	-6.91	9.87565	11.804	9.33173	9.70609	2.1515	5.70633	QTRTD1	nw_004677082:214713-226089	+	Queuine tRNA-ribosyltransferase subunit QTRTD1
LOC106019072	6	0	1.73	0.97	0.228111	0.0806435	2.30851	1.45951	0.827019	1.42351	LOC106019072	nw_004677794:127894-129533	+
MRPS23	1	0	-47.82	-47.44	96.8404	80.5288	37.5436	44.1879	37.929	44.5563	MRPS23	nw_004676531:470191-474126	+	28S ribosomal protein S23, mitochondrial
OMP	4	0	0	0.36	0.023282	0	0.0230997	0	0.462239	0.282508	OMP	nw_004677477:571438-574586	-
LIN7C	6	0	26.78	16.91	24.9622	18.7936	47.4237	49.8986	34.9553	42.6298	LIN7C	nw_004677232:259355-265367	-	Uncharacterized protein
LOC101791836	2	0	-12.84	12.73	20.9295	28.3181	11.2379	12.324	28.5082	46.2041	LOC101791836	nw_004676770:92253-102754	-	UAP56-interacting factor-like
LOC101803508	5	0	18.86	4.75	4.8929	1.14075	20.8012	22.9474	7.14246	8.40079	LOC101803508	nw_004677317:1650753-1698764	-	Uncharacterized protein
NEDD1	7	0	2.3	7.12	9.28016	4.73697	9.42085	9.2013	12.0804	16.1728	NEDD1	nw_004677077:48204-73202	-	Protein NEDD1
tRNA-Cys	0	0	-1783.89	-2664.97	1808.43	4256.97	1120.87	1376.76	259.859	475.617	tRNA-Cys	chrm:6312-6377	-
LOC106019083	5	0	0.76	0.02	0.0208518	0	0.599967	0.946813	0.0539988	0	LOC106019083	nw_004677800:396843-407469	-
OMG	4	0	0.46	3.55	0.226599	0.0910327	0.408771	0.829081	3.04074	4.37434	OMG	nw_004677132:196019-200315	+	Uncharacterized protein
CRYZL1	0	0	-11.48	-15.68	26.226	19.15	9.57816	12.8404	7.63884	6.36835	CRYZL1	nw_004676597:613086-633479	+	Uncharacterized protein
ARHGAP19	3	0	0	-3.49	4.6941	6.48432	6.22704	4.95183	1.87594	2.32055	ARHGAP19	nw_004677399:62441-83656	-	Uncharacterized protein
ARHGAP15	4	0	-0.4	5.18	2.13106	1.51802	1.00985	1.83813	5.7109	8.29794	ARHGAP15	nw_004676486:647902-980452	-	Uncharacterized protein
ARHGAP12	7	0	7.78	11.83	5.55774	2.7173	10.5885	13.2556	20.5937	11.338	ARHGAP12	nw_004678207:663924-740999	-	Uncharacterized protein
ARHGAP21	7	0	11.6	21.22	13.0432	8.53357	20.9346	23.8394	33.7864	30.2258	ARHGAP21	nw_004676357:551331-639599	-	Uncharacterized protein
ARHGAP22	5	0	9.77	0.28	1.57723	0.66468	10.7054	11.0702	1.46067	1.33987	ARHGAP22	nw_004677250:708449-855006	+	Uncharacterized protein
TP53I3	3	0	0.92	-0.95	2.24709	1.74769	2.52675	3.30834	0.801751	1.29841	TP53I3	nw_004676544:2792158-2798090	-	Uncharacterized protein
LOC106019096	7	0	0.82	1.23	0.49102	0.220543	1.22992	1.11312	1.35495	1.80697	LOC106019096	nw_004676394:3444236-3457383	+
LOC106019094	6	0	0.99	1.09	0.221774	0.24501	1.3569	1.08711	1.13268	1.50571	LOC106019094	nw_004677804:233148-237371	+
LOC101803552	5	0	1.38	0.3	1.2238	0.582408	2.44711	2.11783	0.926383	1.48498	LOC101803552	nw_004676651:972437-978014	+	kelch-like protein 13-like
KIAA0232	6	0	8.74	8.73	6.16459	2.15488	13.9122	11.8773	13.9054	11.8672	KIAA0232	nw_004676748:5868611-5919946	-	KIAA0232 ortholog
LOC101801426	0	0	-3.06	-7	8.97464	13.4727	9.00258	7.32073	3.81656	4.63282	LOC101801426	nw_004676341:14478-18107	-	rho guanine nucleotide exchange factor 10-like protein-like
LOC101798920	1	0	-8	-9.46	12.767	16.4515	6.11037	7.1053	4.27088	6.02754	LOC101798920	nw_004676814:1136392-1140095	-	chromosome unknown open reading frame, human C15orf43
LOC101801429	2	0	-4.36	-0.1	7.37893	7.40671	3.18993	2.88276	7.32505	7.26348	LOC101801429	nw_004676369:78817-110852	-	netrin-3-like
ARHGAP27	5	0	2.7	-1.66	3.62891	5.49823	8.52749	5.99753	2.11976	3.68919	ARHGAP27	nw_004677199:185643-196557	-	Uncharacterized protein
ARHGAP29	5	0	12.72	1.87	4.85494	2.19234	15.8064	16.6732	5.07255	5.71402	ARHGAP29	nw_004676936:4077-79980	-	Uncharacterized protein
ARHGAP31	4	0	-10.88	13.69	21.2124	23.8645	11.8793	11.4356	26.829	45.6275	ARHGAP31	nw_004676821:875059-929375	-	Uncharacterized protein
JOSD1	0	0	-7.09	-10.94	15.7979	19.7802	10.9449	10.447	6.70094	7.00361	JOSD1	nw_004676738:85865-95864	+	Uncharacterized protein
APITD1	1	0	-19.11	-19.12	20.3653	26.3727	4.04116	4.4774	4.20382	4.29766	APITD1	nw_004677878:184218-187227	-	apoptosis-inducing, TAF9-like domain 1
LOC101801420	7	0	32.52	71.82	3.43306	4.58502	35.3486	37.7114	104.512	47.1456	LOC101801420	nw_004680944:1296-26707	+	target of Nesh-SH3-like
LOC101803538	2	0	-24.64	-10.99	44.5999	36.8533	15.1543	17.0233	23.7325	35.7435	LOC101803538	nw_004751987:7-579	+	26S proteasome non-ATPase regulatory subunit 6-like
LOC101798932	4	0	6.02	113.88	2.4129	2.78874	5.52462	11.7223	121.51	111.451	LOC101798932	nw_004677319:15491-21869	+	heterochromatin-associated protein MENT-like
ARHGAP36	1	0	-3.31	-3.08	4.2348	5.68102	1.78194	1.52176	1.87673	1.88436	ARHGAP36	nw_004677101:96676-109401	+	Uncharacterized protein
ARHGAP40	5	0	5.71	1.64	7.5462	5.69277	11.0114	13.6525	10.1935	6.33525	ARHGAP40	nw_004676474:1477510-1516268	-	Uncharacterized protein
ARHGAP44	5	0	1.43	-0.51	0.538421	0.713799	2.44844	1.6669	0.193655	0.0388886	ARHGAP44	nw_004677770:283198-297692	+	Uncharacterized protein
ARHGAP42	7	0	6.19	8.49	3.03343	0.792971	8.13883	8.06852	9.03568	11.7756	ARHGAP42	nw_004677674:147051-253898	+	Uncharacterized protein
LOC101802480	3	0	9.4	-51.82	80.2368	100.463	99.6974	99.8095	27.5177	49.5456	LOC101802480	nw_004677038:25351-29754	+
FAM60A	4	0	6.54	30.71	7.43124	7.3613	12.3709	15.4921	50.6293	25.5905	FAM60A	nw_004679669:260689-268152	+	Uncharacterized protein
LOC101802494	4	0	3.7	19.96	20.1257	18.2256	22.2796	23.4804	32.3493	45.9287	LOC101802494	nw_004677351:7-3215	+	uncharacterized LOC101802494
LOC101802498	5	0	0.3	0.04	0	0.0153439	0.223924	0.39415	0.0149862	0.0752356	LOC101802498	nw_004677551:39361-49516	-	Uncharacterized protein
LOC101803545	1	0	-4.26	-3.17	4.91704	6.82614	1.79493	1.43611	1.34141	4.06071	LOC101803545	nw_004676520:690561-703187	+	chromosome unknown open reading frame, human CXorf36
FHIT	1	0	-3.45	-3.81	4.45232	3.86946	0.736243	0.689201	0.320276	0.385895	FHIT	nw_004677989:2089-529941	+	Uncharacterized protein
PTGS2	6	0	10.85	10.23	5.0887	2.33203	15.8634	13.2581	14.4795	13.3949	PTGS2	nw_004676700:1054720-1061547	+	Uncharacterized protein
LTBP2	4	0	-12.9	18.23	27.0165	43.4573	24.4001	20.2809	58.8223	48.1029	LTBP2	nw_004677171:1046200-1098457	-	Uncharacterized protein
PTGS1	2	0	-17.88	11.51	22.0585	33.3288	12.3051	7.32031	30.7742	47.6382	PTGS1	nw_004678737:52495-56839	-	Uncharacterized protein
NAA15	6	0	19.63	26.47	19.2765	9.0753	32.1428	35.4626	29.8639	51.4253	NAA15	nw_004677272:2047-24661	+	N(alpha)-acetyltransferase 15, NatA auxiliary subunit
NAA16	4	0	0.46	8.94	7.02625	2.9862	4.79987	6.14147	13.1909	14.7088	NAA16	nw_004676947:65427-126468	+	N(alpha)-acetyltransferase 16, NatA auxiliary subunit
LOC101801204	5	0	1.13	0.42	1.2696	0.410908	1.54352	2.39894	1.37378	1.14689	LOC101801204	nw_004676986:301968-378054	+	uncharacterized LOC101801204
LOC101801203	1	0	-18.55	-15.6	23.4898	31.644	10.7802	7.26155	12.5055	11.4352	LOC101801203	nw_004676972:11843-19946	-
CTNNB1	5	0	101.55	-42.04	177.862	145.625	270.364	256.222	106.271	133.132	CTNNB1	nw_004676826:515367-524187	+	Beta-catenin
LOC101801208	7	0	1.52	3.58	2.69681	1.11792	3.31501	3.54651	6.34514	4.63342	LOC101801208	nw_004677091:817184-840125	+	chromosome unknown open reading frame, human CXorf57
LOC101801209	5	0	17.22	-8.94	35.6796	21.1435	43.7257	47.545	25.0673	13.8756	LOC101801209	nw_004677093:446839-451768	-	Uncharacterized protein
TYRO3	5	0	4.67	-3.56	7.03367	8.27465	12.4169	12.2284	4.08874	4.09164	TYRO3	nw_004678591:339727-376532	-	Receptor protein-tyrosine kinase
NAA25	7	0	5.66	8.78	10.0912	6.20629	13.5201	14.0879	12.4411	21.4083	NAA25	nw_004679437:10511-37568	+	N(alpha)-acetyltransferase 25, NatB auxiliary subunit
CTNNA2	3	0	0.32	-2.81	4.34689	2.77849	3.60046	4.16545	0.854319	0.65596	CTNNA2	nw_004676379:887896-1355626	-	Uncharacterized protein
RHPN1	5	0	3.9	-1.04	3.4694	3.90872	8.17058	7.00327	3.29104	2.0157	RHPN1	nw_004677192:249072-259084	-	Uncharacterized protein
RHPN2	5	0	10.66	3.03	0.692393	0.292067	8.02507	14.2744	4.41471	2.63232	RHPN2	nw_004677054:638433-667885	-	Uncharacterized protein
RILPL2	1	0	-9.95	-11.82	20.1153	22.3008	10.5041	12.018	10.2812	8.48783	RILPL2	nw_004676755:1362872-1368165	+	Uncharacterized protein
VEZF1	2	0	-22.62	-1.59	48.4813	41.0496	24.4811	19.8006	48.6185	37.7398	VEZF1	nw_004676531:432119-442525	+	Uncharacterized protein
PTGR2	5	0	7.11	-4.59	10.8219	7.82555	15.6601	17.2153	4.76311	4.70834	PTGR2	nw_004677190:2410091-2422588	+	Uncharacterized protein
LOC101801213	1	0	-72.12	-81.19	120.28	172.528	72.9187	75.6589	58.954	71.4676	LOC101801213	nw_004677339:34851-37237	+	Uncharacterized protein
LOC101801210	4	0	-0.69	0.95	1.79388	0.99953	0.696455	0.724394	2.86136	1.8252	LOC101801210	nw_004677129:296464-310531	-	vitamin D 25-hydroxylase-like
CHRND	1	0	-0.45	-0.46	0.639077	0.293711	0	0.0263804	0	0.0221562	CHRND	nw_004677274:260933-269951	+
GPR87	5	0	12.3	4.82	4.11669	6.03209	16.6603	18.0832	7.50462	12.2769	GPR87	nw_004677440:519639-535181	-	Uncharacterized protein
ANKEF1	5	0	0.27	-0.08	0.118369	0.0784627	0.49913	0.244307	0.0383168	0	ANKEF1	nw_004677026:49439-66915	+	ankyrin repeat and EF-hand domain containing 1
SLMAP	7	0	16.74	48.69	21.5111	11.5331	32.023	34.5053	66.1106	64.3202	SLMAP	nw_004677929:44866-132223	-	Uncharacterized protein
PWWP2A	7	0	2.76	6.28	8.43637	5.08379	9.53549	9.49756	13.4269	12.6506	PWWP2A	nw_004676329:128335-138892	+	PWWP domain containing 2A
LOC101800188	1	0	-18.47	-14.18	33.7612	29.8497	11.3835	15.2909	19.5289	15.719	LOC101800188	nw_004677827:344736-366701	+
LOC101800187	4	0	-0.28	8.9	5.08242	5.85367	5.75732	4.62544	9.67263	19.0597	LOC101800187	nw_004677794:284509-298361	+	uncharacterized LOC101800187
LOC101791983	2	0	-3.74	-0.87	4.18539	6.13058	1.1898	1.65003	4.36389	4.21861	LOC101791983	nw_004676821:994271-1002627	+	Uncharacterized protein
RRM2	0	0	-22.52	-33.48	41.1341	35.8125	16.9035	14.9945	6.58039	3.41444	RRM2	nw_004676611:387639-392474	+	Ribonucleoside-diphosphate reductase subunit M2
RRM1	0	0	-11.61	-26.13	39.2613	38.964	26.7206	28.2931	14.3232	11.6379	RRM1	nw_004677294:92115-108346	-	Ribonucleoside-diphosphate reductase
KIAA1217	5	0	18.07	3.18	14.9637	13.3129	32.9015	31.5136	19.4059	15.2314	KIAA1217	nw_004676357:371644-548335	+	Uncharacterized protein
LOC101801265	6	0	18.34	19.18	17.4721	12.3387	34.6285	31.8702	41.9598	26.2169	LOC101801265	nw_004677036:280946-297536	+	chromosome unknown open reading frame, human C21orf91
FHL1	2	0	-28.14	4.1	72.6448	49.2946	36.3704	29.2873	71.2485	58.8978	FHL1	nw_004677447:893964-923213	-	Uncharacterized protein
FHL3	1	0	-69.55	-55.18	89.0671	142.869	48.7747	44.0538	58.0296	63.544	LOC101802134	nw_004678282:122307-148673	+	Uncharacterized protein
NOB1	1	0	-18.19	-22.6	30.5145	48.4503	22.2595	20.3273	7.83878	25.9269	NOB1	nw_004677774:101468-103228	-	Uncharacterized protein
FHL2	4	0	4.91	65.24	11.7587	13.3351	17.3243	17.5807	68.056	87.5188	FHL2	nw_004681262:332802-373939	+	Uncharacterized protein
FHL5	4	0	2.03	47.06	11.7735	9.49087	11.9381	13.3961	55.6178	59.7688	FHL5	nw_004677167:692483-721960	+	Uncharacterized protein
APBB1IP	4	0	-0.31	8.27	3.56874	4.3819	3.99231	3.3368	12.4878	11.9988	APBB1IP	nw_004677489:32567-94611	+	Uncharacterized protein
MYCBP2	7	0	8.99	15.18	11.6891	7.2946	18.7529	18.2131	30.1713	19.173	MYCBP2	nw_004676354:2536644-2708298	+	Uncharacterized protein
MMACHC	4	0	-1.37	1.54	3.19909	3.52778	2.00925	1.96871	3.67356	6.13055	MMACHC	nw_004677118:189757-193692	+	Methylmalonic aciduria and homocystinuria type C-like protein
LIMD2	1	0	-32.43	-22.1	32.1237	43.6142	5.33463	5.54864	15.2218	16.3106	LIMD2	nw_004678640:267499-273925	+	Uncharacterized protein
CAPN7	6	0	6.43	5.74	6.02557	2.93612	10.8884	10.9351	10.8378	9.6011	CAPN7	nw_004678014:75454-106608	+	Uncharacterized protein
CAPN5	4	0	-0.8	3.94	5.00076	5.81479	4.58106	4.62783	9.8941	8.80922	CAPN5	nw_004677477:556982-595992	-	Calpain-5
GPR75	1	0	-3.41	-4.48	6.75796	7.38742	4.05831	3.2576	3.10868	2.08088	GPR75	nw_004676955:2566545-2568193	+	Uncharacterized protein
LOC101801254	1	0	-1.72	-1.87	2.38146	1.50341	0.0843861	0.351086	0.0734183	0.073717	LOC101801254	nw_004676688:456010-491430	+	von Willebrand factor D and EGF domain-containing protein-like
MXRA7	1	0	-34.55	-18.03	50.5407	46.6858	14.4349	13.6893	26.5952	34.5742	MXRA7	nw_004676618:219818-246215	-	matrix-remodelling associated 7
CAPN3	7	0	0.65	1.44	2.07419	0.891638	2.37825	1.88231	2.73099	3.10585	CAPN3	nw_004677190:2829749-2863856	-	Uncharacterized protein
MXRA5	7	0	21.77	38.41	39.6602	32.4944	61.5511	54.1413	91.9505	57.0295	MXRA5	nw_004676485:584051-602171	+	Uncharacterized protein
LOC101791960	2	0	-60.92	40.75	61.2986	131.745	36.5213	34.6901	111.868	162.683	LOC101791960	nw_004681026:5-2090	-	Uncharacterized protein
DOT1L	7	0	14.28	32.69	7.53623	4.0852	16.9608	23.2149	32.0824	44.9282	DOT1L	nw_004677226:1520-53837	-	Histone-lysine N-methyltransferase, H3 lysine-79 specific
SH3RF2	5	0	8.02	2.1	1.79197	2.52486	10.8995	9.46072	5.5373	2.97124	SH3RF2	nw_004677279:701149-732047	+	Uncharacterized protein
METTL21A	1	0	-8.6	-11.27	12.9034	17.2545	6.98312	5.96625	3.03776	4.57517	METTL21A	nw_004676788:2540396-2542760	-	Uncharacterized protein
IQGAP2	5	0	14.05	2.38	3.55443	1.07324	15.0979	17.6224	5.31756	4.07839	IQGAP2	nw_004676469:206180-312417	-	Uncharacterized protein
RRAD	1	0	-27.35	-28.35	43.7652	24.7788	8.94568	4.88999	7.27171	4.5633	RRAD	nw_004677054:1932751-1935713	+	Uncharacterized protein
IQGAP1	6	0	51.06	68.35	44.363	29.5082	86.6319	89.3691	97.3647	113.199	IQGAP1	nw_004679289:38996-100086	+	Uncharacterized protein
DAB2	4	0	5.5	24.9	15.7304	11.296	17.442	20.5816	40.5544	36.2761	DAB2	nw_004676528:364280-375347	-	Uncharacterized protein
SLMO2	5	0	15.63	6.43	15.4967	8.47347	24.2307	30.9974	15.0279	21.8047	SLMO2	nw_004676394:1461049-1521937	+	Uncharacterized protein
SLMO1	5	0	16.5	2.63	4.14356	2.54042	18.2593	21.4187	4.99462	6.95619	SLMO1	nw_004676557:203051-211748	-	Uncharacterized protein
LOC101801288	7	0	3.13	6.28	1.9096	1.2658	5.3456	4.08206	9.36053	6.38396	LOC101801288	nw_004678873:926-25720	-	glycerol-3-phosphate dehydrogenase, mitochondrial-like
LOC101801289	1	0	-46.93	-54.05	90.189	95.91	50.7069	41.5324	43.363	34.6298	LOC101801289	nw_004679848:7-1971	-	Uncharacterized protein
TMEM203	0	0	-12.75	-26.26	30.298	39.39	21.2374	22.9431	9.19396	7.97661	TMEM203	nw_004676651:170219-171329	+	transmembrane protein 203
TMEM204	1	0	-13.48	-12.81	23.5575	20.9696	9.20417	8.35497	12.1332	6.77348	TMEM204	nw_004676319:2951-15667	+	Uncharacterized protein
TMEM201	4	0	1.98	11.35	8.40092	7.96895	8.82614	11.5095	23.3808	15.682	TMEM201	nw_004676709:132829-160765	-	transmembrane protein 201
MND1	3	0	-1.1	-4.72	8.20359	3.6579	4.32632	5.33884	1.85011	0.576508	MND1	nw_004677126:276809-315655	+	meiotic nuclear divisions 1 homolog (S. cerevisiae)
AJAP1	1	0	-1.24	-1.07	1.83451	1.21603	0.292523	0.270452	0.31106	0.596258	AJAP1	nw_004676437:272727-300549	-	adherens junctions associated protein 1
DDIT4	0	0	-80.01	-153.17	177.629	266.581	130.836	153.349	74.3299	63.544	DDIT4	nw_004678345:366974-367122	+	DNA-damage-inducible transcript 4
TMEM208	0	0	-17.14	-31.06	37.8565	50.793	26.0031	28.3721	11.1639	15.3664	TMEM208	nw_004676621:31145-37092	+	transmembrane protein 208
LOC101801270	0	0	-0.78	-2.22	2.48813	4.57303	3.19802	2.30507	0.903048	1.71542	LOC101801270	nw_004677143:90087-102359	+	uncharacterized LOC101801270
LOC101800141	4	0	-3.44	4.48	3.213	9.29361	2.60824	3.0143	12.859	8.60756	LOC101800141	nw_004680153:4-404	-	syntaxin-binding protein 1-like
SLC40A1	5	0	114.6	3.94	20.8441	16.2062	129.061	137.199	25.8125	19.1121	SLC40A1	nw_004676457:480774-497090	-	Uncharacterized protein
FAM160B1	4	0	0.41	6.28	8.7346	4.23533	6.90136	6.89054	9.69409	15.8429	FAM160B1	nw_004676629:11586-40814	-	family with sequence similarity 160, member B1
NKAIN2	1	0	-0.94	-0.98	1.54179	0.657838	0.158247	0.164595	0.183572	0.0460798	NKAIN2	nw_004676347:3786615-4376677	-	Na+/K+ transporting ATPase interacting 2
PAH	5	0	2.97	-1.22	2.42619	0.506836	3.67643	5.1896	0.26655	0.229401	PAH	nw_004677293:305761-342370	-	Uncharacterized protein
NKAIN4	1	0	-36.2	-42.38	40.1435	53.6673	12.8294	8.58968	5.38215	3.67368	NKAIN4	nw_004676322:56113-116368	-	Na+/K+ transporting ATPase interacting 4
ECE1	4	0	-1.88	20.11	19.2244	27.1854	22.3396	20.32	40.2047	46.4273	ECE1	nw_004678181:64980-72466	+	Uncharacterized protein
KIAA1211	5	0	8.21	0.42	1.17933	0.512013	9.00151	9.1064	1.46451	1.05802	KIAA1211	nw_004676534:1131160-1170580	+	KIAA1211 ortholog
ANKDD1B	5	0	1.29	0.05	0.141262	0.0936374	1.40156	1.42134	0.213394	0.122435	ANKDD1B	nw_004676469:624072-650936	-	Uncharacterized protein
B4GALT4	1	0	-13.74	-17.09	23.8026	24.5018	11.2475	9.58492	5.57873	8.53988	LOC101792176	nw_004676821:1021477-1045883	-	Beta-1,4-galactosyltransferase 4
B4GALT5	4	0	3.78	36.12	11.0404	11.43	13.3598	16.6635	51.2033	43.5144	B4GALT5	nw_004676612:363205-375109	+	Uncharacterized protein
FAM160A1	6	0	7.37	6.57	5.21129	3.3192	11.5661	11.7086	9.9602	11.7092	FAM160A1	nw_004676648:3371214-3475382	+	family with sequence similarity 160, member A1
LOC101790876	1	0	-44.68	-30.94	74.3372	86.6973	36.0661	35.6141	40.5204	58.6356	LOC101790876	nw_004677388:17026-31662	-	Uncharacterized protein
LOC101801291	0	0	-65.04	-102.26	124.834	159.22	78.4749	75.4885	47.1799	32.3445	LOC101801291	nw_004680188:17231-17674	+	28S ribosomal protein S12, mitochondrial
CEND1	5	0	5.21	-1.17	1.82785	1.89012	7.52616	6.602	0.3629	1.01392	CEND1	nw_004679011:13932-31525	+	cell cycle exit and neuronal differentiation 1
PRDX4	1	0	-100.76	-95.52	131.765	115.974	25.0191	21.2038	26.4702	30.2205	PRDX4	nw_004676411:1339045-1355663	-	Uncharacterized protein
TMEM233	1	0	-0.92	-1.19	1.21465	1.37632	0.463514	0.289265	0.147866	0.0674851	TMEM233	nw_004677948:207455-237105	+
METTL9	1	0	-18.11	-20.19	36.3655	27.4015	13.6949	13.8608	9.94438	13.4358	METTL9	nw_004676920:2780896-2797518	+	Uncharacterized protein
LIMK2	5	0	19.96	-0.57	15.2282	16.943	35.3792	36.7056	13.2229	17.8011	LIMK2	nw_004677948:850433-879087	+	Uncharacterized protein
CAPSL	5	0	2.45	-0.12	0.105489	0.186466	2.19792	2.9937	0	0.0457151	CAPSL	nw_004676810:535759-550486	-	Calcyphosin-like protein
KIDINS220	7	0	6.24	11.79	9.19509	5.12491	13.7567	13.0518	22.4908	15.4067	KIDINS220	nw_004676614:50756-116637	+	Ankyrin repeat-rich membrane spanning protein
TMEM245	7	0	2.11	6.83	3.41359	1.87117	5.31041	4.18554	9.44576	9.5048	TMEM245	nw_004677801:465215-544616	-	transmembrane protein 245
TMEM241	1	0	-17.95	-11.22	26.2764	31.1248	9.78167	11.7261	10.4937	24.4762	TMEM241	nw_004676333:2802702-2852663	-	transmembrane protein 241
TMEM242	1	0	-25.79	-31.8	52.3474	41.4752	21.9355	20.3131	15.5138	14.7116	TMEM242	nw_004683867:64987-79156	+
CHRM4	0	0	-0.75	-2.01	2.39096	4.05897	2.77153	2.17425	0.960436	1.47729	CHRM4	nw_004676604:483849-487089	+	Muscarinic acetylcholine receptor
TMEM240	1	0	-0.56	-0.72	0.877573	0.576171	0.124386	0.207001	0.0216438	0	TMEM240	nw_004676297:716231-725841	-	Transmembrane protein C1orf70
ZFAND2A	4	0	0.1	42.03	13.9062	19.3973	14.2666	19.232	73.1675	44.1938	ZFAND2A	nw_004677060:1891746-1895537	-	Uncharacterized protein
ADAMTS18	5	0	3.08	-0.22	0.506447	0.247362	4.00663	2.90202	0.103541	0.219476	ADAMTS18	nw_004676899:1363492-1482391	-	Uncharacterized protein
ADAMTS19	5	0	2.45	-1.39	4.43347	2.80398	6.2551	5.87642	3.33549	1.1281	ADAMTS19	nw_004677002:282774-443334	-	Uncharacterized protein
ADAMTS14	0	0	-3.69	-6.63	6.35709	8.98041	4.18764	3.76413	1.28192	0.790348	ADAMTS14	nw_004678345:262973-280532	-	Uncharacterized protein
ADAMTS13	1	0	-0.83	-1.03	1.36597	0.972223	0.359806	0.311867	0.166956	0.104772	ADAMTS13	nw_004676566:1794313-1815219	+	Uncharacterized protein
KITLG	6	0	5.99	7.55	5.22937	1.66899	9.86211	9.01568	8.23998	13.7592	KITLG	nw_004677615:902883-959667	+	KIT ligand
OXTR	1	0	-6.8	-6.39	8.71105	11.9285	4.33997	2.70073	4.84089	3.01356	OXTR	nw_004676494:721432-726813	-
TMEM254	5	0	605.01	123.23	341.418	364.401	955.233	960.598	535.754	416.517	TMEM254	nw_004676723:4804030-4809249	-	transmembrane protein 254
TMEM258	1	0	-59.38	-67.08	99.9365	141.358	54.2936	68.2457	43.7717	63.3609	TMEM258	nw_004678549:33554-34533	+	transmembrane protein 258
ADAMTS10	5	0	3.49	-2.74	4.79768	5.01983	7.95561	8.84021	2.74557	1.58686	ADAMTS10	nw_004678614:101889-155417	+	Uncharacterized protein
ADAMTS12	5	0	10.26	-7.73	12.8746	11.1108	24.7905	19.7073	3.96069	4.57035	ADAMTS12	nw_004677879:417152-593284	-	Uncharacterized protein
CCP110	6	0	2.38	2.76	3.81716	1.56314	4.73409	5.40984	4.98648	5.91107	CCP110	nw_004676920:1974474-1995947	+	Uncharacterized protein
WBP1L	0	0	-19.75	-28.4	47.6224	43.3106	27.7663	23.6624	18.9809	15.1599	WBP1L	nw_004677786:69830-106483	-	WW domain binding protein 1-like
LOC101800128	0	0	-36.31	-68	100.049	152.461	88.7906	91.09	53.1952	63.3084	LOC101800128	nw_004677466:74768-82752	+	Uncharacterized protein
LOC101800125	2	0	-7.86	2.14	11.864	16.458	7.31408	5.28959	11.2521	21.3477	LOC101800125	nw_004677370:65598-73190	-	chondroitin sulfate proteoglycan 4-like
LEMD2	0	0	-18.22	-25.77	49.5879	44.7132	29.422	28.438	17.5061	25.2595	LEMD2	nw_004677972:316540-331204	-	Uncharacterized protein
LEMD3	4	0	2.03	10.15	14.8633	8.03456	13.0715	13.8796	24.0164	19.1789	LEMD3	nw_004677607:267502-314507	-	Uncharacterized protein
LOC101802322	0	0	-27.81	-40.56	65.316	74.7035	41.7034	42.6929	25.9919	32.898	LOC101802322	nw_004677774:27464-32364	+	cytochrome b5 type B-like
COL4A3BP	6	0	13.42	10.89	17.8637	8.51061	26.0091	27.2124	23.6321	24.5175	COL4A3BP	nw_004676469:693035-768483	+	Uncharacterized protein
CHRNA1	1	0	-0.45	-0.58	0.728128	0.55477	0.274024	0.103642	0.086694	0.0435233	CHRNA1	nw_004677023:93739-114428	+	Uncharacterized protein
LOC101797729	7	0	1.04	3.06	0.469216	0.414701	1.39662	1.57371	1.7214	5.28686	LOC101797729	nw_004677496:43157-44600	-	uncharacterized LOC101797729
OXR1	5	0	18.55	3.9	11.1656	4.85587	25.3802	27.7396	14.993	8.83267	OXR1	nw_004677790:610028-633422	-	oxidation resistance 1
LOC101803460	5	0	3032.61	-195.89	218.416	173.365	3125.07	3331.92	0	0	LOC101803460	nw_004678204:328045-330346	-	Feather keratin 1
RFESD	7	0	2.16	4.08	0.462346	0.291879	2.62129	2.4538	5.30239	3.60655	RFESD	nw_004676721:1174448-1181104	+	Uncharacterized protein
PXN	4	0	-1.19	14.17	10.1058	14.6031	11.7804	10.5478	20.6312	32.4214	PXN	nw_004677948:470688-504079	-	Uncharacterized protein
LOC101800201	5	0	35.5	-20.83	24.4383	71.6276	90.9778	76.09	20.3743	34.035	LOC101800201	nw_004679025:227458-229721	-	chromosome unknown open reading frame, human C14orf2
LOC101800205	1	0	-0.81	-0.74	0.833914	1.07483	0.224083	0.0717146	0.419911	0.0150578	LOC101800205	nw_004676298:231037-238700	+
LOC101797703	5	0	104.36	-15.5	55.3511	25.7336	138.798	151.009	21.9355	28.1553	LOC101797703	nw_004676640:848989-859094	-	Gap junction protein
LOC101797701	5	0	13.4	-1.03	1.49093	0.572919	14.2137	14.6501	0	0	LOC101797701	nw_004676608:1343220-1354090	+
SRP54	7	0	17.61	28.82	40.2912	15.3423	39.49	51.3719	50.8373	62.4344	SRP54	nw_004676645:657893-669375	+	Signal recognition particle 54 kDa protein
MOCS2	1	0	-14.27	-19.36	31.0029	24.8159	13.8001	13.4818	5.4422	11.661	MOCS2	nw_004678074:182094-187724	-	Uncharacterized protein
LOC101803486	5	0	3.92	1.84	3.12026	1.36902	6.36855	5.96853	5.11757	3.05212	LOC101803486	nw_004676626:815127-1227326	+	Uncharacterized protein
LOC101790801	3	0	-0.39	-3.56	4.95591	5.47002	4.17838	5.47453	1.46618	1.83513	LOC101790801	nw_004676837:75420-84115	-	low density lipoprotein receptor adapter protein 1-like
LOC101797716	0	0	-0.28	-0.52	0.53938	0.737557	0.343308	0.378085	0.105419	0.141131	LOC101797716	nw_004676988:163133-185211	+	Uncharacterized protein
CHRNB2	0	0	-5.68	-8.63	9.27883	12.571	5.63272	4.85074	2.89822	1.6931	CHRNB2	nw_004678461:13892-15874	+	Uncharacterized protein
LOC101797717	5	0	3.91	-1.5	4.46513	2.5939	8.59973	6.26956	3.04604	1.01948	LOC101797717	nw_004677016:105774-137674	-
BCAR1	4	0	-0.22	50.28	30.6468	45.098	39.3138	35.9926	102.212	74.0974	BCAR1	nw_004676314:381162-385767	+	Uncharacterized protein
SUSD1	4	0	-0.38	7.77	4.0976	3.83457	3.48757	3.68967	10.5247	12.9525	SUSD1	nw_004676706:54271-102624	-	Uncharacterized protein
SUSD2	0	0	-0.43	-0.63	0.812461	0.92323	0.383857	0.49907	0.166983	0.318558	SUSD2	nw_004678823:481465-506637	-	Uncharacterized protein
SLC16A12	1	0	-0.82	-0.82	1.272	1.16638	0.347061	0.459434	0.274503	0.523677	SLC16A12	nw_004678687:424426-465816	-	Uncharacterized protein
LOC101803490	1	0	-11.03	-5.87	15.6402	16.118	5.0306	4.66275	9.53005	10.4903	LOC101803490	nw_004676748:137994-149084	-	uncharacterized LOC101803490
GSTZ1	0	0	-3.33	-12.13	15.1285	20.5062	12.9173	16.0625	7.91083	3.46718	GSTZ1	nw_004676600:1123904-1130474	+	Uncharacterized protein
NOS2	5	0	8.17	3.75	5.24896	5.72683	12.7843	14.5366	10.6235	7.85866	NOS2	nw_004677132:370426-413538	-	Nitric oxide synthase
LOC101798895	3	0	0.13	-4.25	4.95777	5.31124	5.4655	5.0646	0.778114	0.998301	LOC101798895	nw_004686305:7-3908	+	zinc finger protein 777-like
LOC101797772	0	0	-7.06	-11.86	15.6976	21.7567	10.4421	12.886	6.15928	7.57581	LOC101797772	nw_004676805:652263-653135	+	uncharacterized LOC101797772
ASH1L	7	0	13.21	34.51	13.0714	9.28973	24.7098	24.0744	51.074	40.299	ASH1L	nw_004677318:193059-241459	-	Histone-lysine N-methyltransferase
LOC101797778	3	0	1.22	-1.58	2.41099	2.39028	3.99378	3.24531	0.90487	0.745011	LOC101797778	nw_004676933:6035-30239	-
MOSPD2	5	0	21.84	3.13	3.28746	1.11445	23.0331	25.0492	5.13135	5.52302	MOSPD2	nw_004676689:1050119-1076570	+	Uncharacterized protein
SLC27A4	5	0	34.37	-5.9	20.369	27.7871	57.6418	59.2639	19.6038	16.7557	SLC27A4	nw_004676685:99763-106088	-	Uncharacterized protein
BCAT1	7	0	6.52	13.35	2.20861	1.06329	7.9101	8.3942	10.2455	19.7184	BCAT1	nw_004677350:2569348-2631550	-	Branched-chain-amino-acid aminotransferase
LOC101790829	5	0	29.76	13.55	24.1261	12.6647	47.0381	49.273	39.728	24.1578	LOC101790829	nw_004678366:25871-94174	+
KIAA0196	6	0	7.54	3.94	7.15894	5.37001	14.57	13.0329	9.01604	11.3915	KIAA0196	nw_004676892:1127647-1154422	+	Uncharacterized protein
LOC101797747	6	0	4.52	2.9	4.13337	1.27944	7.67284	6.78159	5.09713	6.12492	LOC101797747	nw_004680850:94838-110541	+	chromosome unknown open reading frame, human C9orf72
BCAS3	5	0	8.88	-4.83	11.8641	13.2324	19.7802	23.0749	10.0725	5.37016	BCAS3	nw_004676627:462007-815539	+	Uncharacterized protein
ECI1	0	0	-24.25	-52.7	53.2729	83.9391	44.0678	44.6348	17.468	14.345	ECI1	nw_004678373:678741-683890	+	Uncharacterized protein
IL18R1	4	0	0.43	3.4	0.661718	0.194946	0.656536	1.05058	2.69492	4.97058	IL18R1	nw_004676574:1654256-1674571	+	Uncharacterized protein
LOC101790837	1	0	-5.55	-4.99	7.64743	7.95937	2.28505	2.22437	1.9116	3.71079	LOC101790837	nw_004680253:575-3225	+	zinc finger protein 271-like
GMNN	1	0	-11.96	-11.03	21.5834	10.9004	5.09866	3.46476	5.6189	4.81034	GMNN	nw_004677353:105157-110402	+	Uncharacterized protein
LOC101797750	6	0	51.96	50.56	25.6648	35.9351	83.8755	81.6395	59.7133	103.01	LOC101797750	nw_004682634:11687-13622	+	S-adenosylmethionine synthase isoform type-2-like
MAPK13	5	0	26.83	-6.24	11.3568	13.1377	33.7166	44.4361	8.97065	3.04038	MAPK13	nw_004677425:49-12979	-	Mitogen-activated protein kinase
PHF21B	1	0	-0.75	-0.8	0.982929	0.84318	0.143416	0.179004	0.0249553	0.200454	PHF21B	nw_004677064:51918-226414	-	Uncharacterized protein
LOC101798884	5	0	87.82	33.1	9.20147	4.87196	93.1032	96.6194	43.5576	36.7151	LOC101798884	nw_004678004:144386-200647	+	suppressor protein SRP40-like
LOC101797755	7	0	5.1	18.34	7.72403	4.25266	10.6787	11.4991	19.5653	29.0832	LOC101797755	nw_004753426:334-1003	+	A disintegrin and metalloproteinase with thrombospondin motifs 9-like
LOC101790845	4	0	-0.26	5.08	2.75305	4.02006	2.79087	3.45869	9.09261	7.83277	LOC101790845	nw_004676489:327898-331822	-	ES1 protein homolog, mitochondrial-like
TUSC3	0	0	-0.4	-0.62	0.820028	0.763932	0.263872	0.526045	0.210445	0.134464	TUSC3	nw_004677628:478162-549648	-	Uncharacterized protein
PI4K2B	5	0	10.37	3.69	6.57119	3.14386	15.6527	14.7955	9.00076	8.09598	PI4K2B	nw_004676987:1202718-1218991	-	Uncharacterized protein
GLT8D2	0	0	-8.93	-18	28.378	22.0321	17.3518	15.1999	9.94356	4.472	GLT8D2	nw_004678419:13953-28616	-	Uncharacterized protein
CISD2	1	0	-38.7	-49.8	88.7496	49.5641	26.6716	34.2456	18.875	19.8436	CISD2	nw_004676847:587924-589582	+	Uncharacterized protein
CISD1	2	0	-42.89	-12.74	78.976	79.5336	38.6109	34.1263	53.7269	79.3094	CISD1	nw_004678345:685739-695465	+	Uncharacterized protein
LOC101791958	4	0	-1.19	12.88	10.354	10.247	9.68852	8.54162	24.4316	21.9247	LOC101791958	nw_004678832:1373-5926	+	Uncharacterized protein
CA10	1	0	-1.63	-1.59	2.41449	1.55602	0.449171	0.25955	0.412503	0.370583	CA10	nw_004676741:419893-620439	-	carbonic anhydrase X
LOC101798863	5	0	26.54	-2.34	15.5347	14.5689	43.4561	39.7221	19.2952	6.13374	LOC101798863	nw_004676968:37920-150839	-
CA12	5	0	28.89	-0.55	0.996566	0.357074	27.9526	31.1864	0.11625	0.140068	CA12	nw_004678221:877929-902887	+	Uncharacterized protein
PTHLH	5	0	5.15	-2.83	6.69565	4.25736	12.9519	8.3016	2.03748	3.25653	PTHLH	nw_004676374:2531862-2545520	-	Uncharacterized protein
SLC38A1	6	0	40.53	42.18	27.4788	20.8892	67.6751	61.7585	54.274	78.4605	SLC38A1	nw_004676366:867270-897430	+	Uncharacterized protein
LOC101798832	0	0	-0.14	-0.51	0.342193	0.756092	0.509271	0.308992	0.0738467	0	LOC101798832	nw_004680375:23-10724	-	MAGUK p55 subfamily member 2-like
TSHZ3	4	0	0.03	1.67	2.0988	1.10665	1.89306	1.366	3.13963	3.41079	TSHZ3	nw_004677072:741841-795251	+	Uncharacterized protein
TSHZ2	6	0	3.49	3.39	4.1223	1.65458	6.0643	6.68501	4.6982	7.85502	TSHZ2	nw_004676394:3708806-3931543	-	Uncharacterized protein
EIF4E3	4	0	-2.09	3.97	5.63961	4.01111	3.31092	2.16956	10.5142	7.08616	EIF4E3	nw_004676442:28676-49371	+	Uncharacterized protein
GMIP	5	0	7.15	3.29	6.47952	6.87874	13.8134	13.8412	8.25123	11.6904	GMIP	nw_004676893:27796-45632	+	Uncharacterized protein
STRBP	5	0	4.63	0.03	1.61919	0.841295	5.94895	5.76227	1.28759	1.23329	STRBP	nw_004677525:1221296-1265277	+	Uncharacterized protein
LOC101797781	4	0	-0.5	4.43	1.38854	2.03367	1.06277	1.35105	4.58896	7.70231	LOC101797781	nw_004677054:226131-230295	+	poliovirus receptor-related protein 1-like
LOC101803407	5	0	7.84	-0.71	2.6297	1.65705	10.0257	9.95049	2.05981	0.80195	LOC101803407	nw_004676381:422095-461929	-	Uncharacterized protein
LOC101803405	5	0	1.53	0.33	0.688109	0.0552876	1.73784	2.06577	1.02598	0.379529	LOC101803405	nw_004754765:7-2798	-	Centromeric protein E
RHOT1	4	0	2.95	11.85	17.8985	10.9313	17.1436	17.5946	25.1166	27.4065	RHOT1	nw_004676503:917637-946309	+	Uncharacterized protein
LOC101803402	5	0	27.23	-23.38	38.6897	44.0007	68.6645	68.4944	21.734	14.1865	LOC101803402	nw_004676323:263872-292618	-	Uncharacterized protein
LOC101803401	0	0	-197.76	-518.01	690.588	800.015	535.399	559.683	187.587	266.988	LOC101803401	nw_004690255:571-1433	-	tubulin alpha-1C chain-like
DAP3	0	0	-20.71	-28.83	43.3583	51.7198	27.5561	26.0958	13.0342	24.3874	DAP3	nw_004677318:250621-262678	+	Uncharacterized protein
EPS15L1	7	0	2.1	2.89	2.09559	0.898825	4.01568	3.18028	4.079	4.69213	EPS15L1	nw_004678582:70073-108516	-	Uncharacterized protein
TTLL12	5	0	10.24	-4.96	16.2892	9.24646	22.7231	23.299	7.55696	8.05752	TTLL12	nw_004682938:6534-27558	+	Uncharacterized protein
ACYP2	1	0	-3.99	-3.84	6.66499	4.53527	1.87265	1.3391	1.57835	1.94262	ACYP2	nw_004676955:2441672-2483161	-	Acylphosphatase-2
CNTNAP5	5	0	1.2	-0.05	0.119244	0.0878247	1.1831	1.41514	0.0400295	0.0574176	CNTNAP5	nw_004676844:867502-1083351	-	contactin associated protein-like 5
NOL8	7	0	6.9	18.95	5.91811	1.6307	9.51571	11.8374	15.2056	30.2332	NOL8	nw_004677729:244437-259682	+	Uncharacterized protein
ECT2	5	0	2.05	-0.54	2.13205	1.12453	3.80422	3.54873	1.18737	0.998464	ECT2	nw_004676839:961423-985344	-	Uncharacterized protein
LOC101803420	1	0	-14.35	-16.7	24.3619	33.8424	11.9434	17.569	9.15404	15.65	LOC101803420	nw_004676566:19397-22942	-	Uncharacterized protein
PSD	2	0	-9.45	3.55	13.8362	19.6603	8.00791	6.58787	16.6531	23.9356	PSD	nw_004677643:374610-402861	-	Uncharacterized protein
KIAA1191	4	0	-3.51	5.22	8.70652	11.5159	6.8511	6.35139	15.3163	15.3526	KIAA1191	nw_004676880:12978-20542	-	Uncharacterized protein
LOC101802373	4	0	-0.08	0.18	0.0529636	0.222349	0.0394117	0.0683212	0.297174	0.332811	LOC101802373	nw_004677013:140324-147564	-	granzyme G-like
CTNND2	1	0	-8.83	-8.77	13.3553	8.93074	2.26682	2.35775	3.03045	1.70653	CTNND2	nw_004676759:243730-497552	-	Catenin delta-2
GP1BA	4	0	0.15	0.74	0.0752462	0.099756	0.211528	0.25884	0.736143	0.913051	GP1BA	nw_004676718:24230-30870	+	Uncharacterized protein
PTS	1	0	-16.41	-20.2	21.3068	31.3286	11.7231	8.09561	6.01933	6.2117	PTS	nw_004680710:152177-155152	+	Uncharacterized protein
CENPO	0	0	-1.02	-2.31	2.57496	2.93958	1.73868	1.73462	0.555687	0.340968	CENPO	nw_004677476:216152-220902	-	Uncharacterized protein
CENPM	0	0	-4.68	-8.07	11.6423	12.5145	7.33652	7.46848	6.51879	1.49997	CENPM	nw_004678369:19930-25424	+	centromere protein M
CENPQ	1	0	-7.47	-10.13	16.7781	11.3852	7.88946	5.33387	5.42261	2.48111	CENPQ	nw_004676544:3849030-3858553	-	Uncharacterized protein
CENPF	5	0	4.15	0.32	1.42762	0.427263	5.62831	4.52114	1.70833	0.779079	CENPF	nw_004676649:609639-648553	-	Uncharacterized protein
CENPK	3	0	-2.07	-9.01	18.1125	7.82421	10.0454	11.761	4.78712	3.1309	CENPK	nw_004676547:94972-118571	+	Uncharacterized protein
CENPI	3	0	-0.34	-1.32	1.91022	1.57818	1.58625	1.22134	0.304693	0.539881	CENPI	nw_004678192:141262-159205	-	Uncharacterized protein
CENPH	0	0	-10.52	-15.06	19.5672	17.4033	7.37238	8.56275	4.59683	2.2541	CENPH	nw_004676363:1345130-1349843	+	centromere protein H
GMFB	7	0	1.29	2.84	2.80151	1.49496	3.82846	3.05472	4.38033	5.58931	GMFB	nw_004678684:198260-203006	-	Uncharacterized protein
LOC101803441	0	0	-0.59	-1.55	2.04638	1.54336	1.05578	1.35156	0.32974	0.165541	LOC101803441	nw_004677282:38514-56495	-	inner centromere protein-like
LOC101802398	2	0	-2.67	-1.13	5.35594	2.59964	1.39384	1.22323	2.57694	3.12013	LOC101802398	nw_004678961:103124-227458	-
ANXA11	2	0	-70.44	1.27	120.509	100.089	41.2661	38.4513	105.515	117.631	ANXA11	nw_004676723:4725164-4740041	+	Annexin
CENPV	1	0	-22.37	-24.34	29.8651	43.5475	14.5482	14.1304	8.65538	16.0729	CENPV	nw_004677361:382393-384946	+	Uncharacterized protein
CENPU	0	0	-2.71	-4.96	9.84	5.08333	4.70959	4.79126	2.69177	2.31233	MLF1IP	nw_004679721:5282-20651	+	Uncharacterized protein
LOC101803847	6	0	15.13	14.58	4.51104	2.64554	18.4885	18.9256	17.9415	18.3799	LOC101803847	nw_004677402:17-16389	-
GBGT1	0	0	-1.51	-2.71	2.99792	3.14507	1.76532	1.35824	0.420789	0.29575	GBGT1	nw_004676566:1706506-1716410	-	Uncharacterized protein
OLFML2B	1	0	-53.64	-64.35	77.6018	99.206	43.7487	25.7764	37.836	10.2747	OLFML2B	nw_004678089:82899-90528	-	olfactomedin-like 2B
ZNF507	7	0	3.46	5.21	1.88611	0.501886	4.93994	4.36373	4.8581	7.95399	ZNF507	nw_004677072:203905-226474	-	Uncharacterized protein
OLFML2A	1	0	-31.05	-30.56	35.0834	59.3661	19.8521	12.4953	15.0508	18.2866	OLFML2A	nw_004677525:573014-576596	-	Uncharacterized protein
ESPL1	3	0	-0.11	-1.6	1.51354	2.46286	2.21745	1.54734	0.488417	0.281982	ESPL1	nw_004677406:9371-18905	+	Uncharacterized protein
NCAPD2	0	0	-5.82	-9.92	15.2694	14.9151	9.68803	8.84736	4.62731	5.70989	NCAPD2	nw_004676785:42809-64014	+	Uncharacterized protein
SSTR5	5	0	1.27	-0.12	0.274702	0.0809289	1.60502	1.29143	0	0.105819	SSTR5	nw_004676468:557381-565429	-	Somatostatin receptor type 5
SSTR2	0	0	-0.22	-0.52	0.3225	0.760083	0.53329	0.110937	0.0463978	0	SSTR2	nw_004677285:37160-38523	-	Uncharacterized protein
NPC1	5	0	31.23	11.9	28.0917	22.7416	53.1001	60.1896	47.6105	27.0223	NPC1	nw_004676333:2883521-2903892	-	Uncharacterized protein
SSTR3	7	0	0.15	0.37	0	0.0453285	0.203542	0.132317	0.354175	0.422293	SSTR3	nw_004676738:619770-624860	+	Somatostatin receptor type 3
BACE2	1	0	-8.24	-7.57	13.5743	11.0145	5.12518	2.98811	4.43906	5.01927	BACE2	nw_004676326:6761-34167	-	Uncharacterized protein
KIAA1107	4	0	0.02	0.68	0.774817	0.304355	0.495417	0.627826	1.4318	1.01479	KIAA1107	nw_004677935:769681-803132	+	KIAA1107 ortholog
CPSF3L	0	0	-11.42	-16.47	26.9341	25.6431	14.6857	15.0602	8.07914	11.5671	CPSF3L	nw_004676297:465080-473790	-	Uncharacterized protein
HSPBAP1	0	0	-1.49	-4.2	5.8978	4.36501	3.47291	3.81016	0.620863	1.24678	HSPBAP1	nw_004676844:3108812-3133794	-	HSPB (heat shock 27kDa) associated protein 1
KIAA1109	7	0	4.41	7.43	1.97861	0.935654	6.30674	5.41954	9.31002	8.4704	KIAA1109	nw_004676716:185932-291693	+	KIAA1109 ortholog
TNRC18	1	0	-34.58	-31.38	53.8904	56.7177	24.5721	16.8723	32.003	15.8391	TNRC18	nw_004677060:3800921-3839347	-	trinucleotide repeat containing 18
ACSBG2	7	0	2.86	9.06	8.52945	6.09855	9.74632	10.6071	12.8848	19.8731	ACSBG2	nw_004678614:263532-284730	-	Uncharacterized protein
ZNF511	0	0	-5.22	-7.26	10.3087	11.3748	5.88264	5.36808	2.51127	4.65926	ZNF511	nw_004676822:122151-130127	+	Uncharacterized protein
ACSBG1	6	0	0.43	0.56	0.354849	0.136358	0.596989	0.74831	0.625941	0.97616	ACSBG1	nw_004678221:475076-514034	+	Uncharacterized protein
TMEM50A	1	0	-46.5	-29.66	74.04	78.2549	28.8565	30.4299	42.0056	50.9749	TMEM50A	nw_004678260:137420-141185	-	Uncharacterized protein
FGL2	7	0	111.8	170.12	34.2493	9.7323	112.481	155.099	207.112	177.11	FGL2	nw_004676590:427383-434008	-	Uncharacterized protein
VWA3A	5	0	1.07	0.15	0.0508073	0.00898089	0.756142	1.43663	0.140345	0.22018	VWA3A	nw_004676920:2602383-2644421	+	von Willebrand factor A domain containing 3A
LOC101801590	7	0	1.12	2.1	0.230068	0.406676	1.21742	1.66196	2.25078	2.59228	LOC101801590	nw_004677498:234158-242228	+	uncharacterized LOC101801590
PLCXD2	5	0	3.8	1.42	0.977207	0.539796	4.50843	4.61366	2.65715	1.69394	PLCXD2	nw_004678555:5836-26119	+	Uncharacterized protein
PLCXD1	5	0	22.09	2.71	5.02923	3.11145	25.5036	26.8151	6.8255	6.73218	PLCXD1	nw_004677155:56416-72547	-	Phosphatidylinositol-specific phospholipase C X domain-containing protein 1
BACH1	4	0	8.56	42.41	11.4456	5.37256	16.419	17.5267	57.0718	44.5608	BACH1	nw_004676866:665542-696507	-	Transcription regulator protein BACH1
ERCC6L2	7	0	7.79	12.61	3.28573	1.84799	11.196	9.52159	14.5253	15.8213	ERCC6L2	nw_004677067:136321-169814	+	Uncharacterized protein
FGF9	5	0	1.16	-0.79	1.39785	1.06504	2.34339	2.4374	0.58252	0.292445	LOC101793257	nw_004683370:85490-112094	-	Fibroblast growth factor
LOC101803801	5	0	7.23	-2.4	7.79766	7.04153	15.3891	13.9072	5.63361	4.40768	LOC101803801	nw_004690317:6-870	-	potassium voltage-gated channel, Shaw-related subfamily, member 1 pseudogene
LOC101801585	2	0	-1.66	1.19	3.55424	4.88647	2.77733	2.34936	5.16359	5.65775	LOC101801585	nw_004677296:290594-296905	+
FGF1	1	0	-2.48	-2.54	2.09471	3.57927	0.277108	0.432337	0.482184	0.121036	FGF1	nw_004677279:5821-25201	-	Fibroblast growth factor
FGF2	2	0	-8.4	2.43	16.544	12.4186	5.84625	6.31466	15.8461	17.973	FGF2	nw_004676716:456738-483089	+	Fibroblast growth factor
NCAPH2	1	0	-10.43	-12.29	18.828	20.9267	9.76482	9.12618	9.35755	5.81045	NCAPH2	nw_004676745:171-3321	+
KSR1	5	0	20.55	8.25	8.26123	9.81663	28.9483	30.2379	19.8553	14.7156	KSR1	nw_004677132:341790-373133	+	Uncharacterized protein
LOC101789908	7	0	1.61	5.5	4.42074	3.31723	5.76216	5.19719	8.97146	9.75924	LOC101789908	nw_004677096:145383-172938	+	Uncharacterized protein
FGGY	0	0	-0.68	-1.42	1.91946	1.93002	1.20062	1.29184	0.600328	0.409884	FGGY	nw_004677327:1726499-2032816	-	Uncharacterized protein
LOC101801560	5	0	13.09	-1.45	3.29031	5.66695	20.3406	14.8009	2.47612	3.58303	LOC101801560	nw_004676443:154265-155705	+	epsin-3-like
NPAT	6	0	4.83	5.14	5.12596	4.70593	9.45741	10.0417	9.79244	10.3164	NPAT	nw_004677800:300064-319546	+	Uncharacterized protein
EPPK1	6	0	23.4	19.15	18.1753	20.326	41.6649	43.6288	46.349	30.452	EPPK1	nw_004677812:57096-86779	+	epiplakin 1
QPCT	0	0	-2.67	-8.41	12.0317	15.9939	10.6758	12.0126	6.3751	4.83257	QPCT	nw_004677213:299207-306763	+	Uncharacterized protein
LOC101801556	5	0	8.92	-1.97	3.38566	3.48196	10.9936	13.7215	1.7004	1.22713	LOC101801556	nw_004754737:243-2762	+	cadherin EGF LAG seven-pass G-type receptor 1-like
LOC101790565	0	0	-30.57	-67.34	145.713	100.204	75.3387	109.435	48.03	63.2036	LOC101790565	nw_004752515:409-968	-	ribosomal protein 63, mitochondrial-like
PNPLA4	5	0	7.28	0.05	1.01374	0.575974	8.10027	8.05161	0.953206	0.737424	PNPLA4	nw_004676935:1446869-1496635	-	Patatin-like phospholipase domain-containing protein 4
LOC101800001	0	0	-0.39	-1.01	1.24921	1.25129	0.798744	0.916731	0.359447	0.120303	LOC101800001	nw_004678027:404868-407579	+	uncharacterized LOC101800001
PNPLA8	6	0	12.92	9.37	8.99087	4.24779	19.5469	19.5401	18.741	13.2331	PNPLA8	nw_004676965:471351-507933	+	Uncharacterized protein
LOC101800008	5	0	8.54	3.71	3.41651	3.31658	12.8366	10.9818	5.70498	8.44665	LOC101800008	nw_004678277:532-46726	-	neural cell adhesion molecule L1-like protein-like
FHDC1	5	0	20.51	4.85	11.009	11.2864	33.6204	29.696	19.156	12.8426	FHDC1	nw_004677126:85688-123164	+	FH2 domain containing 1
MEIS1	1	0	-44.89	-39.17	60.4984	58.9686	17.2393	12.4569	23.8346	17.2963	MEIS1	nw_004676885:86836-197513	-	Uncharacterized protein
LOC101796123	5	0	62.96	4.02	14.0099	17.1768	77.8619	79.2462	19.5497	19.6749	LOC101796123	nw_004678687:250113-261146	+
ZNF598	5	0	35.79	-0.71	17.8525	15.9315	52.159	53.215	12.8995	19.4654	ZNF598	nw_004677392:182588-192874	-	Uncharacterized protein
FGD5	4	0	-2.97	9.69	13.8006	7.05853	8.59937	6.31235	23.2381	17.0006	FGD5	nw_004676494:1337608-1429877	-	Uncharacterized protein
FGD6	6	0	8.2	7.48	2.88649	1.5752	11.3979	9.46611	9.04692	10.3766	FGD6	nw_004677077:697967-761442	+	Uncharacterized protein
FGD4	6	0	5.93	3.97	3.79855	1.23273	9.00979	7.88592	8.4792	4.48833	FGD4	nw_004677391:7394-115792	-	FYVE, RhoGEF and PH domain-containing protein 4
LOC101789951	3	0	0.02	-0.91	1.00846	0.802165	0.700393	1.14477	0	0	LOC101789951	nw_004676715:631404-680352	+	uncharacterized LOC101789951
LOC101790579	6	0	5.69	6.61	7.39963	3.34825	11.0193	11.1098	12.7397	11.2324	LOC101790579	nw_004676544:3906240-3912421	+	zinc finger protein 845-like
LOC101790572	0	0	-2.68	-6.87	8.26743	11.6152	6.96455	7.56589	2.22176	3.9208	LOC101790572	nw_004676427:215248-218208	+	Uncharacterized protein
LOC101789962	0	0	-3.28	-7.24	10.8985	14.7925	10.7856	8.34917	5.54388	5.66282	LOC101789962	nw_004677076:12118-22121	+
LTN1	6	0	7.81	8.83	7.17211	2.79655	12.918	12.6622	14.6279	13.0013	LTN1	nw_004677356:541228-568424	-	Uncharacterized protein
LOC101796143	5	0	2.68	0.27	0.937788	0.888037	3.35625	3.83652	1.44556	0.928921	LOC101796143	nw_004676438:1314109-1360866	+	uncharacterized LOC101796143
LOC101790522	0	0	-3.05	-6.73	6.07614	9.57518	5.17546	4.37745	1.03911	1.1427	LOC101790522	nw_004676904:18780-23368	+	zinc finger protein CKR1-like
LOC101789963	5	0	193.07	-28.41	29.8826	26.9934	231.012	212.011	0.0632234	0	LOC101789963	nw_004677106:137668-140134	-	Uncharacterized protein
LOC101800048	1	0	-23.81	-15.68	29.6804	32.9858	7.96633	7.08588	6.78754	24.5249	LOC101800048	nw_004676955:2693631-2721784	-	uncharacterized LOC101800048
MEIOB	1	0	-0.32	-0.42	0.532887	0.364626	0.136442	0.124176	0.0593544	0	MEIOB	nw_004677392:12519-27772	-	Uncharacterized protein
LOC101800032	1	0	-5.98	-5.87	6.32182	8.44131	1.39886	1.40804	1.29557	1.73445	LOC101800032	nw_004676575:12186-21083	-	myosin light chain kinase, smooth muscle-like
TSPEAR	5	0	11.98	-3.92	4.54571	3.5561	17.6748	14.3901	0.106052	0.159725	LOC101801631	nw_004676626:2086365-2094299	-	Uncharacterized protein
SMOC2	2	0	-10.89	3.38	31.2399	19.2134	15.3379	13.3418	33.3014	23.9063	SMOC2	nw_004677585:1911275-2045811	+	Uncharacterized protein
NSUN6	4	0	-0.4	9.25	5.29091	3.08558	3.86662	3.70056	10.1623	16.7129	NSUN6	nw_004676565:764131-792251	-	Uncharacterized protein
HRH1	4	0	3.65	26.21	2.60331	1.38881	4.1769	7.11572	34.9635	21.4456	HRH1	nw_004676594:630268-647065	-	Uncharacterized protein
GPNMB	5	0	149.62	-34.51	55.8768	34.4198	189.51	200.017	9.3772	11.8931	LOC101795842	nw_004677092:1207689-1225447	+	Uncharacterized protein
NFATC3	6	0	34.11	26.84	18.0763	13.9951	49.6976	50.592	49.6561	36.0952	NFATC3	nw_004677744:392570-445924	+	Uncharacterized protein
NFATC1	4	0	-12.25	29.23	38.0977	31.4316	19.5249	25.5102	75.2649	52.7293	NFATC1	nw_004677152:101115-211447	-	Uncharacterized protein
LOC101800020	5	0	6.45	-2.46	7.84117	6.32378	11.1834	15.8803	5.33029	3.90779	LOC101800020	nw_004753609:7-1249	-	uncharacterized LOC101800020
LOC101796153	7	0	1.1	1.81	2.14981	1.45297	2.66622	3.13206	4.20273	3.02786	LOC101796153	nw_004676640:573166-582030	-	uncharacterized LOC101796153
LOC101800022	7	0	1.24	2.13	1.45019	0.996878	2.55792	2.36122	3.61638	3.10039	LOC101800022	nw_004676392:426408-437511	+
NOX1	5	0	2.38	-0.63	0.806568	1.48055	3.75503	3.28674	0.696242	0.340574	NOX1	nw_004676781:145314-151703	+	Uncharacterized protein
TMEM55A	3	0	8.59	-13.76	29.2714	23.0966	34.7964	34.7489	11.8975	12.9513	TMEM55A	nw_004676946:1084553-1102320	+	transmembrane protein 55A
LOC101790530	5	0	241.46	-0.05	0.0525555	0.0928991	168.06	315.002	0.0453667	0	LOC101790530	nw_004677106:56-1923	-	trichohyalin-like
VSTM2L	1	0	-4.43	-5.46	5.67318	7.13539	2.3814	1.57623	1.31847	0.567357	VSTM2L	nw_004677456:79344-94055	-
LOC101789999	5	0	20.01	-3.28	7.00728	8.41161	27.6021	27.8459	4.24318	4.62303	LOC101789999	nw_004676336:545757-558887	+	Uncharacterized protein
LOC101796156	7	0	11.53	18.65	9.24762	7.78833	19.4687	20.6198	27.7736	26.5544	LOC101796156	nw_004676716:2477596-2495719	-	uncharacterized LOC101796156
AURKA	3	0	1.57	-3.29	5.79565	3.47585	6.81817	5.59645	1.5366	1.14817	AURKA	nw_004676394:2894534-2899543	+	Uncharacterized protein
RPL26L1	1	0	-685.04	-866.76	1188.53	1520.64	611.82	727.273	431.488	544.166	RPL26L1	nw_004678468:228903-232318	+
PLA1A	4	0	0.11	2.8	0.572326	1.06225	0.851766	1.00406	4.24875	2.9763	PLA1A	nw_004677339:53188-67609	-	phospholipase A1 member A
SYNJ2BP	3	0	4.3	-11.58	18.308	22.8437	25.562	24.1938	7.07952	10.9138	SYNJ2BP	nw_004677190:962302-965628	-
PRDM6	2	0	-0.54	0.22	0.678556	0.46342	0	0.0636592	0.505867	1.06931	PRDM6	nw_004676558:454377-520978	+	PR domain zinc finger protein 6
PRDM5	0	0	-1.57	-2.75	4.60837	2.76278	2.30213	1.92889	1.00146	0.865875	PRDM5	nw_004676579:1025787-1122856	-	PR domain zinc finger protein 5
PRDM2	6	0	12.04	12.15	13.0167	6.71657	21.6893	22.1248	20.6879	23.3437	PRDM2	nw_004677161:1105846-1134763	+	Uncharacterized protein
PRDM1	5	0	25.15	-0.78	8.89914	5.53479	31.0666	33.6734	5.56581	7.30247	PRDM1	nw_004678004:7-21726	+	PR domain zinc finger protein 1
KIF26A	5	0	8.39	-3.5	10.7012	5.64411	17.3945	15.7315	3.9402	5.4128	KIF26A	nw_004678656:40586-106150	+	Kinesin-like protein
LOC101796191	2	0	-53.05	1.02	90.5835	94.7645	41.2792	37.9675	101.987	85.3987	LOC101796191	nw_004677944:13432-49483	+	protocadherin gamma-C3-like
FAM92A1	0	0	-2.27	-5.4	11.2044	7.82268	8.68017	5.80773	5.16716	3.05969	FAM92A1	nw_004679184:339079-345830	-	family with sequence similarity 92, member A1
LOC101796192	1	0	-28.82	-39.05	63.5263	67.2689	36.4695	36.6956	26.7287	25.9717	LOC101796192	nw_004678021:18950-20901	+	uncharacterized LOC101796192
OLFM3	1	0	-1.93	-1.92	2.45506	1.93583	0.262688	0.273227	0.249323	0.29206	OLFM3	nw_004678344:167429-194417	-	Uncharacterized protein
FCHO2	7	0	9.93	18.28	5.62339	2.62999	14.4366	13.6858	24.2912	20.5315	FCHO2	nw_004676469:1759145-1839545	-	Uncharacterized protein
OLFM2	1	0	-2.16	-2.88	3.37191	4.17222	1.43379	1.78957	0.997949	0.793256	OLFM2	nw_004676893:188646-193470	-	Uncharacterized protein
OLFM1	1	0	-17.83	-16.46	32.8854	29.6542	14.1429	12.7317	18.9248	10.693	OLFM1	nw_004676685:244110-261714	-	Uncharacterized protein
LOC101797653	5	0	0.14	-0.02	0.100416	0.0542359	0.193725	0.247552	0.048156	0.0580222	LOC101797653	nw_004677129:124041-144569	-	uncharacterized LOC101797653
LOC101797654	1	0	-17.43	-18.74	29.9925	25.5462	9.51434	11.1593	7.8668	10.1977	LOC101797654	nw_004677156:568453-574921	+	chromosome unknown open reading frame, human C9orf64
LOC106019281	4	0	-0.25	0.71	0.811741	0.554379	0.292867	0.580674	1.13865	1.63897	LOC106019281	nw_004677941:158050-167135	+
LOC106019285	7	0	29.41	101.17	53.7327	37.3733	71.0044	78.9294	184.674	108.763	LOC106019285	nw_004677942:491785-494915	-
LOC106019286	4	0	-0.01	0.52	0.339078	0.243492	0.325909	0.229634	0.585394	1.04697	LOC106019286	nw_004676396:1461194-1468205	-
KCNJ16	5	0	2.23	-0.09	0.397236	0.263314	2.63572	2.48524	0.235744	0.236703	KCNJ16	nw_004677827:54888-87657	-	Inward rectifier potassium channel 16
PPARA	6	0	11.21	6.64	3.55818	1.4681	14.4275	13.0111	11.8628	6.45117	PPARA	nw_004676374:934271-976082	+	Peroxisomer proliferator activated receptor alpha
KCNJ15	4	0	-0.32	5.54	3.54253	2.38225	3.03087	2.25175	6.22673	10.7687	KCNJ15	nw_004676326:1375752-1412725	-	Uncharacterized protein
NPNT	3	0	-1.76	-9.62	14.6165	14.6294	13.5032	12.2269	6.8016	3.20489	NPNT	nw_004677028:51038-112354	+	Uncharacterized protein
PPARG	7	0	5.31	11.51	2.4388	1.18264	6.76659	7.48349	16.5995	10.0451	PPARG	nw_004676594:36157-62017	-	Putative peroxisome proliferator-activated receptor gamma
KCNJ10	1	0	-2.78	-2.75	2.46381	4.59053	0.66068	0.824621	0.57481	0.981152	KCNJ10	nw_004684286:1360-2460	-	Uncharacterized protein
HVCN1	0	0	-8.66	-20.88	28.7607	34.3332	26.4462	19.3293	9.08878	12.2477	HVCN1	nw_004678268:689508-694871	-	Uncharacterized protein
KCNJ12	3	0	-0.2	-0.87	0.851599	1.12899	0.84493	0.739013	0.0668285	0.167751	KCNJ12	nw_004676902:87562-115226	-	ATP-sensitive inward rectifier potassium channel 12
ARL2BP	1	0	-18.57	-16.35	32.0339	26.9539	12.3557	9.48813	14.9811	11.2988	ARL2BP	nw_004677054:10735-19161	-	Uncharacterized protein
HSPH1	4	0	12.81	169.27	14.2683	10.5656	18.9954	31.4621	196.733	166.646	HSPH1	nw_004676595:14902-40910	-	Uncharacterized protein
GPX4	1	0	-143.47	-94.02	182.257	276.494	83.5497	88.2688	105.605	165.112	GPX4	nw_004678669:96263-97311	-	Uncharacterized protein
GPX3	1	0	-228.58	-245.96	349.362	483.255	188.283	187.174	190.227	150.48	GPX3	nw_004676397:256555-257575	+	Glutathione peroxidase
SLC24A1	7	0	2.01	4.65	2.60395	1.09671	3.28308	4.44311	7.00299	5.98857	SLC24A1	nw_004676715:141527-160531	+	Sodium/potassium/calcium exchanger 1
GPX7	1	0	-12.58	-15.43	23.6949	14.8647	6.82233	6.56862	5.53457	2.17451	GPX7	nw_004678054:362995-372090	+	Glutathione peroxidase
LOC106019227	6	0	0.26	0.16	0.187198	0.0413624	0.384732	0.365669	0.138508	0.417214	LOC106019227	nw_004677888:128205-139318	+
PALD1	1	0	-24.19	-27.9	30.811	40.692	12.9646	10.1663	5.67763	10.0333	PALD1	nw_004678345:289669-298937	-	Uncharacterized protein
RBBP6	6	0	30.4	33.47	32.0358	22.0586	57.0722	57.8185	54.7401	66.3039	RBBP6	nw_004676924:156039-179472	+	Uncharacterized protein
LOC106019229	1	0	-0.91	-0.98	1.07605	1.07784	0.177937	0.148061	0.154811	0.0310881	LOC106019229	nw_004677892:956680-961321	+
RBBP8	5	0	4.22	0.47	5.42854	2.1285	8.12801	7.86331	4.10664	4.3971	RBBP8	nw_004676333:2673888-2715298	+	Uncharacterized protein
RAB11FIP4	6	0	5.36	6.36	6.87949	3.33412	9.14619	11.7781	13.0552	9.88621	RAB11FIP4	nw_004676503:497617-618709	+	Uncharacterized protein
AMIGO2	2	0	-1.81	-0.86	2.63723	2.70376	1.18618	0.544309	2.18544	1.43241	AMIGO2	nw_004676366:561265-569463	+	adhesion molecule with Ig-like domain 2
RAB11FIP2	4	0	-5.32	17.11	16.9455	8.94095	8.0418	7.19508	30.4978	29.6132	RAB11FIP2	nw_004677141:46093-82806	-	Uncharacterized protein
LOC101802230	1	0	-30.54	-41.42	66.4211	81.3349	48.9643	37.7165	25.3619	39.549	LOC101802230	nw_004676571:19991-21876	-	transcription factor Sox-18A-like
RAB11FIP1	6	0	20.51	14.78	15.3039	12.1386	31.3674	37.0938	32.5635	24.4426	RAB11FIP1	nw_004681244:19633-26460	+	Uncharacterized protein
LTV1	4	0	3.89	16.94	13.4023	4.6987	11.7813	14.0937	16.2132	35.759	LTV1	nw_004678100:133743-144668	-	LTV1 homolog (S. cerevisiae)
LOC101797605	4	0	0.42	1.72	2.39351	0.998047	2.08248	2.14069	3.33757	3.48944	LOC101797605	nw_004677115:336465-449212	-	protein eyes shut homolog
LOC101802205	7	0	20.05	37.08	35.9868	32.4545	54.4363	54.113	83.603	59.0036	LOC101802205	nw_004678468:529288-542143	+	cytoplasmic polyadenylation element-binding protein 4-like
KIF21B	5	0	1.04	-0.1	0.271704	0.266819	1.34788	1.27734	0.15636	0.183162	KIF21B	nw_004676641:95314-125186	+	Kinesin-like protein
HSPG2	4	0	4.09	46.5	32.2435	50.5403	51.7507	39.2183	82.0958	93.6799	HSPG2	nw_004678602:3183-24951	+
LOC101802217	4	0	-0.28	2.24	0.1537	0.950901	0.152496	0.396535	2.45451	3.13058	LOC101802217	nw_004690007:1831-2784	-	serum amyloid P-component-like
ATMIN	4	0	1.03	4.21	2.67454	1.54279	3.24103	3.04448	6.38858	6.24646	ATMIN	nw_004676899:3122572-3157561	+	Uncharacterized protein
LOC101802216	5	0	30.31	13.5	16.1293	30.9406	54.9193	52.7721	29.7447	44.322	LOC101802216	nw_004684549:7-1331	-	E3 ubiquitin-protein ligase HUWE1-like
LOC101802214	1	0	-272.69	-367.19	452.434	651.667	271.326	287.389	165.556	204.162	LOC101802214	nw_004679678:83-566	+	uncharacterized LOC101802214
KIF20A	5	0	2.93	-1.54	6.17415	4.30802	8.75469	7.58395	4.18602	3.20645	KIF20A	nw_004677994:143910-152413	-	Kinesin-like protein
SNCAIP	1	0	-4.53	-5.9	11.9457	8.27648	5.10218	6.05024	4.85359	3.57262	SNCAIP	nw_004676558:74660-163997	+	Uncharacterized protein
LOC101802274	4	0	0.73	7.66	1.07964	0.852426	1.67105	1.72324	9.31965	7.9352	LOC101802274	nw_004681255:6-41683	-	Uncharacterized protein
C2CD2	6	0	28.45	14.75	19.4658	14.4889	44.9138	45.9477	28.6753	34.7833	C2CD2	nw_004677804:228666-266525	-	Uncharacterized protein
C2CD5	7	0	4.18	6.45	6.06318	2.93911	9.0082	8.34802	10.7747	11.1269	C2CD5	nw_004677350:1423555-1491411	-	Uncharacterized protein
LOC101801660	0	0	-0.66	-1.72	3.17103	2.53654	2.01118	2.38182	0.710307	1.56555	LOC101801660	nw_004677371:603965-612155	-	Uncharacterized protein
AKAP6	7	0	0.31	0.51	0.169188	0.0415366	0.382356	0.446194	0.527388	0.700614	AKAP6	nw_004677298:780336-1086987	-	Uncharacterized protein
AKAP8	0	0	-11.72	-28.22	48.6454	50.3272	35.756	39.7721	21.7655	20.7591	AKAP8	nw_004676556:251-18228	+	Uncharacterized protein
GPN3	1	0	-17.15	-8.82	29.0785	21.0522	8.16416	7.66166	13.672	18.8219	GPN3	nw_004676755:1705795-1710012	+	Uncharacterized protein
LOC101801630	5	0	1.14	-0.05	0	0.0940451	1.26689	1.0981	0	0	LOC101801630	nw_004676609:896042-909496	-	uncharacterized LOC101801630
NPM1	1	0	-743.17	-620.67	1300.89	1011.14	400.352	425.333	522.611	548.074	NPM1	nw_004677601:1383860-1396052	-	Uncharacterized protein
LOC101801641	1	0	-6.44	-6.64	7.3865	9.66351	2.506	1.6566	2.79077	0.97296	LOC101801641	nw_004676844:4943544-4975149	+	TGF-beta receptor type-2-like
LOC101803787	6	0	8.83	8.15	7.14897	5.37735	14.6387	15.5399	13.3926	15.4246	LOC101803787	nw_004677697:4213-6300	+	mothers against decapentaplegic homolog 2-like
UACA	6	0	45.98	25.81	13.2612	5.42187	51.0753	59.5627	45.5637	24.7298	UACA	nw_004678359:104773-133028	-	Uncharacterized protein
KIAA0430	6	0	7.58	8.36	5.1675	2.42409	11.3899	11.3546	11.4399	12.8645	KIAA0430	nw_004676920:805859-836222	-	Limkain-b1
LOC106019297	1	0	-0.55	-0.75	0.718927	0.925475	0.21709	0.322571	0.107929	0.0406378	LOC106019297	nw_004677948:1181471-1187127	-
LOC106019293	7	0	1.78	5.05	5.18261	1.89923	4.76578	5.87009	6.00132	11.175	LOC106019293	nw_004677946:555554-557904	-
FAM83C	5	0	22.76	3.95	5.14343	4.60175	27.4817	27.7793	5.91379	11.7295	FAM83C	nw_004676882:1230066-1253486	+	family with sequence similarity 83, member C
FAM83B	7	0	16.84	26.19	7.98327	4.55118	22.0914	24.1306	32.7581	32.1474	FAM83B	nw_004676321:331496-382095	-	family with sequence similarity 83, member B
FAM83A	5	0	28.53	6.48	2.62118	2.73157	31.4408	30.9661	9.08436	9.22304	FAM83A	nw_004680283:31705-41682	-	family with sequence similarity 83, member A
RANBP2	6	0	30.65	27.09	10.3994	4.11625	37.2244	38.596	33.6382	35.0626	RANBP2	nw_004679343:7-16045	-
MKL2	7	0	9.11	14.21	11.3079	4.57819	17.8693	16.2345	21.7209	22.5894	MKL2	nw_004678413:287002-372653	-	Uncharacterized protein
FAM83H	5	0	46.48	19.24	14.3193	8.53555	57.6338	58.1727	31.2725	30.0621	FAM83H	nw_004677812:301739-332126	+	family with sequence similarity 83, member H
FAM83G	5	0	27.8	8	6.19629	8.36091	37.2386	32.9238	18.3123	12.2373	FAM83G	nw_004676468:43823-59317	-	Uncharacterized protein
FAM83F	5	0	6.55	-0.65	1.44371	1.55392	8.93482	7.15434	0.579932	1.12741	FAM83F	nw_004678857:170381-199573	-	family with sequence similarity 83, member F
MATR3	7	0	7.1	18.43	28.3368	13.37	27.3948	28.5045	38.4857	40.0801	MATR3	nw_004677601:504243-533957	-	Uncharacterized protein
SHCBP1	5	0	1.59	-0.49	2.45001	1.45571	3.75858	3.33571	1.68835	1.23127	SHCBP1	nw_004677486:131091-146534	-	Uncharacterized protein
LOC101802288	1	0	-3.23	-4.35	5.28351	7.29356	3.04543	3.06375	1.65058	2.22426	LOC101802288	nw_004676615:304239-311687	+	zinc finger protein with KRAB and SCAN domains 7-like
GPRC5C	5	0	6.09	-3.88	4.14168	7.32098	14.2021	9.44799	1.31716	2.39313	GPRC5C	nw_004679463:13139-20788	+	G protein-coupled receptor, family C, group 5, member C
HCFC2	7	0	2.76	6.05	3.27587	1.01946	4.96688	4.85665	8.20456	8.19794	HCFC2	nw_004678419:29156-47312	+	Uncharacterized protein
AKAP9	5	0	18.99	8	6.54763	2.62669	22.9538	24.2005	11.3281	13.8454	AKAP9	nw_004676428:693-54931	+	A kinase (PRKA) anchor protein (yotiao) 9
PALMD	5	0	29.07	1.46	16.6709	7.08209	43.6201	38.273	17.7563	8.91426	PALMD	nw_004676936:1571700-1621915	+	Uncharacterized protein
LOC101802284	1	0	-1.14	-0.92	2.04732	1.90108	0.887083	0.78895	1.20802	0.909697	LOC101802284	nw_004676532:1063968-1086179	-	uncharacterized LOC101802284
GPR1	7	0	3.43	5.08	2.4711	2.03644	5.94715	5.42759	9.1233	5.54255	GPR1	nw_004676788:2141437-2165876	-	Uncharacterized protein
[truncated: 3,824 more rows]
